# Supplementary material for: Genetic population structure of Haemophilus influenzae at local and global scales
Source: Nat Microbiol. 2025 Oct 31;10(12):3136–47. doi: 10.1038/s41564-025-02171-9 (PMC12669038; doi:10.1038/s41564-025-02171-9)
Supplement: Supplementary file 5 — Sequencing QC information for all newly sequenced isolates in this study, including those which failed QC. [file 41564_2025_2171_MOESM5_ESM.xlsx]

## Sheet: QC
Lane	Collection	Run Accession	Sample Accession	Sample Title	Supplier Name	Depth of Coverage	Total Length	No. of Contigs	Mapped %	No. of Het SNPs	Het SNPs (%)	Kraken Top Hit	Kraken Other Genus	Comment	Verdict	Supplier Name Duplicate No.
36773_2#1	Maela	ERR9281751	SAMEA7618976	HINTVAC9413318	47_1_A1_10B06712	142.74	1780533	14	72.6	45	0.26	Haemophilus			pass
36773_2#10	Maela	ERR9281760	SAMEA7619166	HINTVAC9413484	46_81_G9_10B06559	158.85	1923264	19	79.1	82	0.46	Haemophilus			pass
36773_2#100	Maela	ERR9281850	SAMEA7619190	HINTVAC9413507	46_72_F12_10B06442	153.48	1818875	12	81.4	25	0.14	Haemophilus			pass
36773_2#101	Maela	ERR9281851	SAMEA7619065	HINTVAC9413391	47_22_B10_10B06992	161.64	1831861	13	80.5	75	0.41	Haemophilus			pass
36773_2#102	Maela	ERR9281852	SAMEA7619191	HINTVAC9413508	46_84_G12_10B06569	198.24	1784116	10	82.3	131	0.76	Haemophilus			pass
36773_2#103	Maela	ERR9281853	SAMEA7619074	HINTVAC9413398	47_11_A11_10B06875	153.93	1839956	12	79.7	190	1.06	Haemophilus			pass
36773_2#104	Maela	ERR9281854	SAMEA7619193	HINTVAC9413509	46_96_H12_10B06705	172.84	1780286	12	83.5	109	0.64	Haemophilus			pass
36773_2#105	Maela	ERR9281855	SAMEA7619076	HINTVAC9413399	47_23_B11_10B06994	166.98	1805953	19	83.2	82	0.45	Haemophilus			pass
36773_2#106	Maela	ERR9281856	SAMEA7619194	HINTVAC9413510	45_1_A1_10B04414	161.32	1895253	18	77.5	83	0.51	Haemophilus			pass
36773_2#107	Maela	ERR9281857	SAMEA7619084	HINTVAC9413406	47_12_A12_10B06876	187.96	1909800	10	77.7	137	0.8	Haemophilus			pass
36773_2#108	Maela	ERR9281858	SAMEA7619195	HINTVAC9413511	45_13_B1_10B04539	152.7	1834937	11	80.1	80	0.47	Haemophilus			pass
36773_2#109	Maela	ERR9281859	SAMEA7619085	HINTVAC9413407	47_24_B12_10B07018	141.42	1864485	18	81.1	97	0.57	Haemophilus			pass
36773_2#11	Maela	ERR9281761	SAMEA7618994	HINTVAC9413334	47_3_A3_10B06737	129.93	1860367	12	80.6	72	0.41	Haemophilus			pass
36773_2#110	Maela	ERR9281860	SAMEA7619196	HINTVAC9413512	45_25_C1_10B04649	130.05	1807010	13	80.9	734	4.28	Haemophilus			pass
36773_2#111	Maela	ERR9281861	SAMEA7619047	HINTVAC9413414	46_1_A1_10B05578	121.89	1908179	10	77.6	133	0.8	Haemophilus			pass
36773_2#112	Maela	ERR9281862	SAMEA7619197	HINTVAC9413513	45_37_D1_10B04745	166.76	1983187	16	75.8	144	0.85	Haemophilus			pass
36773_2#113	Maela	ERR9281863	SAMEA7619300	HINTVAC9413604	45_84_G12_10B05386	120.98	1778860	9	83.2	56	0.31	Haemophilus			pass
36773_2#114	Maela	ERR9281864	SAMEA7619405	HINTVAC9413702	43_1_A1_10B02408	135.87	1822490	15	80.3	65	0.38	Haemophilus			pass
36773_2#115	Maela	ERR9281865	SAMEA7619302	HINTVAC9413605	45_96_H12_10B05566	138.45	1857779	14	78.4	166	0.97	Haemophilus			pass
36773_2#116	Maela	ERR9281866	SAMEA7619406	HINTVAC9413703	43_13_B1_10B02518	156.96	3729569	84	64.7	15019	56.97	Haemophilus		Total length =>2Mb	fail
36773_2#117	Maela	ERR9281867	SAMEA7619301	HINTVAC9413606	44_1_A1_10B03274	124.77	1865790	13	79.3	82	0.48	Haemophilus			pass
36773_2#118	Maela	ERR9281868	SAMEA7619407	HINTVAC9413704	43_25_C1_10B02595	142.41	1852722	12	81.2	134	0.78	Haemophilus			pass
36773_2#119	Maela	ERR9281869	SAMEA7619303	HINTVAC9413607	44_13_B1_10B03363	151.32	1804644	12	82	51	0.28	Haemophilus			pass
36773_2#12	Maela	ERR9281762	SAMEA7619167	HINTVAC9413485	46_93_H9_10B06688	94.62	1842742	25	76	132	0.75	Haemophilus			pass
36773_2#120	Maela	ERR9281870	SAMEA7619408	HINTVAC9413705	43_37_D1_10B02685	137.04	2000495	18	73.4	122	0.7	Haemophilus		Total length =>2Mb	fail
36773_2#121	Maela	ERR9281871	SAMEA7619304	HINTVAC9413608	44_25_C1_10B03432	175.84	1791028	19	82.3	67	0.39	Haemophilus			pass
36773_2#122	Maela	ERR9281872	SAMEA7619409	HINTVAC9413706	43_49_E1_10B02812	144.42	1953827	26	75.9	117	0.66	Haemophilus			pass
36773_2#123	Maela	ERR9281873	SAMEA7619306	HINTVAC9413609	44_37_D1_10B03603	105.66	1900782	20	77.2	253	1.38	Haemophilus			pass
36773_2#124	Maela	ERR9281874	SAMEA7619410	HINTVAC9413707	43_61_F1_10B02996	132.3	1791390	13	71.8	54	0.32	Haemophilus			pass
36773_2#125	Maela	ERR9281875	SAMEA7619308	HINTVAC9413610	44_49_E1_10B03724	143.91	1884989	13	78.3	221	1.23	Haemophilus			pass
36773_2#126	Maela	ERR9281876	SAMEA7619412	HINTVAC9413708	43_73_G1_10B03076	131.49	1824973	23	72.1	57	0.33	Haemophilus			pass
36773_2#127	Maela	ERR9281877	SAMEA7619309	HINTVAC9413611	44_61_F1_10B03881	108.98	3628267	118	72.8	13472	50.5	Haemophilus		Total length =>2Mb	fail
36773_2#128	Maela	ERR9281878	SAMEA7619414	HINTVAC9413709	43_85_H1_10B03178	266.15	1934728	24	94.2	26	0.77	Haemophilus			pass
36773_2#129	Maela	ERR9281879	SAMEA7619048	HINTVAC9413415	46_13_B1_10B05810	164.8	1780931	12	74.6	42	0.25	Haemophilus			pass
36773_2#13	Maela	ERR9281763	SAMEA7618995	HINTVAC9413335	47_15_B3_10B06909	137.61	1864320	9	79.7	98	0.55	Haemophilus			pass
36773_2#130	Maela	ERR9281880	SAMEA7619198	HINTVAC9413514	45_49_E1_10B04839	146.49	1808690	10	82.5	60	0.33	Haemophilus			pass
36773_2#131	Maela	ERR9281881	SAMEA7619049	HINTVAC9413416	46_25_C1_10B05891	172.4	1826153	9	80.6	132	0.77	Haemophilus			pass
36773_2#132	Maela	ERR9281882	SAMEA7619199	HINTVAC9413515	45_61_F1_10B05068	178.6	1811628	11	59.7	297	1.85	Haemophilus		<60% mapped	pass
36773_2#133	Maela	ERR9281883	SAMEA7619051	HINTVAC9413417	46_37_D1_10B06048	143.07	1846753	14	80.8	77	0.45	Haemophilus			pass
36773_2#134	Maela	ERR9281884	SAMEA7619200	HINTVAC9413516	45_73_G1_10B05224	212.1	1818202	12	82	64	0.36	Haemophilus			pass
36773_2#135	Maela	ERR9281885	SAMEA7619052	HINTVAC9413418	46_49_E1_10B06189	156.54	1838215	9	81	150	0.84	Haemophilus			pass
36773_2#136	Maela	ERR9281886	SAMEA7619201	HINTVAC9413517	45_85_H1_10B05398	181.92	1867777	15	81.3	86	0.51	Haemophilus			pass
36773_2#137	Maela	ERR9281887	SAMEA7619091	HINTVAC9413419	46_61_F1_10B06345	183.68	1784152	9	82.3	127	0.75	Haemophilus			pass
36773_2#138	Maela	ERR9281888	SAMEA7619202	HINTVAC9413518	45_2_A2_10B04422	161.92	1904785	25	76.7	128	0.78	Haemophilus			pass
36773_2#139	Maela	ERR9281889	SAMEA7619092	HINTVAC9413420	46_73_G1_10B06450	153.06	1807282	13	81.6	97	0.54	Haemophilus			pass
36773_2#14	Maela	ERR9281764	SAMEA7619168	HINTVAC9413486	46_10_A10_10B05754	101.44	1856091	15	80.6	239	1.35	Haemophilus			pass
36773_2#140	Maela	ERR9281890	SAMEA7619203	HINTVAC9413519	45_14_B2_10B04540	115.8	1831295	113	74.7	8329	40.28	Haemophilus		>1000 het SNPs; >15% het SNPs	pass
36773_2#141	Maela	ERR9281891	SAMEA7619093	HINTVAC9413421	46_85_H1_10B06600	181.52	1865486	10	79	94	0.54	Haemophilus			pass
36773_2#142	Maela	ERR9281892	SAMEA7619205	HINTVAC9413520	45_26_C2_10B04652	101.42	1904789	21	77.8	108	0.64	Haemophilus			pass
36773_2#143	Maela	ERR9281893	SAMEA7619094	HINTVAC9413422	46_2_A2_10B05592	117.78	1865266	11	78.9	104	0.57	Haemophilus			pass
36773_2#144	Maela	ERR9281894	SAMEA7619206	HINTVAC9413521	45_38_D2_10B04751	105.6	1974224	16	75.7	174	0.97	Haemophilus			pass
36773_2#145	Maela	ERR9281895	SAMEA7619310	HINTVAC9413612	44_73_G1_10B04078	129.33	1824914	18	81.6	155	0.94	Haemophilus			pass
36773_2#146	Maela	ERR9281896	SAMEA7619416	HINTVAC9413710	43_2_A2_10B02423	122.73	1838831	8	79.8	216	1.3	Haemophilus			pass
36773_2#147	Maela	ERR9281897	SAMEA7619311	HINTVAC9413613	44_85_H1_10B04273	206.8	1898167	12	77.5	212	1.22	Haemophilus			pass
36773_2#148	Maela	ERR9281898	SAMEA7619417	HINTVAC9413711	43_14_B2_10B02520	120.6	1924586	17	78.8	239	1.41	Haemophilus			pass
36773_2#149	Maela	ERR9281899	SAMEA7619313	HINTVAC9413614	44_2_A2_10B03276	142.65	1837107	19	80.2	63	0.36	Haemophilus			pass
36773_2#15	Maela	ERR9281765	SAMEA7618996	HINTVAC9413336	47_27_C3_10B07040	119.46	1916202	24	80.3	114	0.62	Haemophilus			pass
36773_2#150	Maela	ERR9281900	SAMEA7619418	HINTVAC9413712	43_26_C2_10B02597	123.27	1915268	15	80.8	147	0.86	Haemophilus			pass
36773_2#151	Maela	ERR9281901	SAMEA7619314	HINTVAC9413615	44_14_B2_10B03364	123.69	1851856	23	80.9	165	0.96	Haemophilus			pass
36773_2#152	Maela	ERR9281902	SAMEA7619419	HINTVAC9413713	43_38_D2_10B02703	106.95	1793041	12	60.3	71	0.46	Haemophilus			pass
36773_2#153	Maela	ERR9281903	SAMEA7619315	HINTVAC9413616	44_26_C2_10B03482	135.51	1895997	21	76.6	101	0.6	Haemophilus			pass
36773_2#154	Maela	ERR9281904	SAMEA7619421	HINTVAC9413714	43_50_E2_10B02908	146.22	2678295	619	81.2	11410	47.76	Haemophilus		Total length =>2Mb; No. of contigs	fail
36773_2#155	Maela	ERR9281905	SAMEA7619316	HINTVAC9413617	44_38_D2_10B03604	150.69	1876120	10	80.3	121	0.67	Haemophilus			pass
36773_2#156	Maela	ERR9281906	SAMEA7619423	HINTVAC9413715	43_62_F2_10B03000	136.08	1870974	9	79.8	132	0.74	Haemophilus			pass
36773_2#157	Maela	ERR9281907	SAMEA7619317	HINTVAC9413618	44_50_E2_10B03755	130.59	1826906	14	81.4	136	0.78	Haemophilus			pass
36773_2#158	Maela	ERR9281908	SAMEA7619424	HINTVAC9413716	43_74_G2_10B03077	163.52	1824051	21	67.5	46	0.27	Haemophilus			pass
36773_2#159	Maela	ERR9281909	SAMEA7619318	HINTVAC9413619	44_62_F2_10B03917	111.24	1870649	18	81.1	92	0.49	Haemophilus			pass
36773_2#16	Maela	ERR9281766	SAMEA7619169	HINTVAC9413487	46_22_B10_10B05885	131.97	1806534	13	81.4	88	0.51	Haemophilus			pass
36773_2#160	Maela	ERR9281910	SAMEA7619426	HINTVAC9413717	43_86_H2_10B03188	133.44	1874166	14	81.6	45	0.26	Haemophilus			pass
36773_2#161	Maela	ERR9281911	SAMEA7619095	HINTVAC9413423	46_14_B2_10B05836	169	1851516	12	58.8	35	0.23	Haemophilus		<60% mapped	pass
36773_2#162	Maela	ERR9281912	SAMEA7619208	HINTVAC9413522	45_50_E2_10B04841	144.48	1896961	23	79.6	111	0.62	Haemophilus			pass
36773_2#163	Maela	ERR9281913	SAMEA7619096	HINTVAC9413424	46_26_C2_10B05917	167.88	1818196	10	80.9	24	0.14	Haemophilus			pass
36773_2#164	Maela	ERR9281914	SAMEA7619209	HINTVAC9413523	45_62_F2_10B05080	202.4	1846787	14	81.1	192	1.04	Haemophilus			pass
36773_2#165	Maela	ERR9281915	SAMEA7619097	HINTVAC9413425	46_38_D2_10B06052	128.76	1908982	11	76.9	174	1.03	Haemophilus			pass
36773_2#166	Maela	ERR9281916	SAMEA7619210	HINTVAC9413524	45_74_G2_10B05227	240.15	1793946	14	81.2	85	0.47	Haemophilus			pass
36773_2#167	Maela	ERR9281917	SAMEA7619098	HINTVAC9413426	46_50_E2_10B06223	139.29	1859036	10	80.9	80	0.45	Haemophilus			pass
36773_2#168	Maela	ERR9281918	SAMEA7619211	HINTVAC9413525	45_86_H2_10B05400	86.02	1821920	13	79.9	48	0.28	Haemophilus			pass
36773_2#169	Maela	ERR9281919	SAMEA7619099	HINTVAC9413427	46_62_F2_10B06346	174.68	1804308	11	81.9	60	0.35	Haemophilus			pass
36773_2#17	Maela	ERR9281767	SAMEA7619271	HINTVAC9413580	45_81_G9_10B05370	153.51	2557736	745	79.2	11549	49	Haemophilus		Total length =>2Mb; No. of contigs	fail
36773_2#170	Maela	ERR9281920	SAMEA7619239	HINTVAC9413526	45_3_A3_10B04433	212.2	1976098	18	75.4	163	0.91	Haemophilus			pass
36773_2#171	Maela	ERR9281921	SAMEA7619100	HINTVAC9413428	46_74_G2_10B06473	164.07	1811008	8	81.4	185	1.04	Haemophilus			pass
36773_2#172	Maela	ERR9281922	SAMEA7619240	HINTVAC9413527	45_15_B3_10B04567	180.8	1834514	19	79.3	88	0.5	Haemophilus			pass
36773_2#173	Maela	ERR9281923	SAMEA7619101	HINTVAC9413429	46_86_H2_10B06608	156.54	1799098	12	81.9	53	0.29	Haemophilus			pass
36773_2#174	Maela	ERR9281924	SAMEA7619241	HINTVAC9413528	45_27_C3_10B04692	131.49	1784340	12	82.6	114	0.68	Haemophilus			pass
36773_2#175	Maela	ERR9281925	SAMEA7619102	HINTVAC9413430	46_3_A3_10B05631	129.93	1810814	9	82	65	0.39	Haemophilus			pass
36773_2#176	Maela	ERR9281926	SAMEA7619242	HINTVAC9413529	45_39_D3_10B04759	138.81	1852051	11	79.4	230	1.29	Haemophilus			pass
36773_2#177	Maela	ERR9281927	SAMEA7619319	HINTVAC9413620	44_74_G2_10B04089	169.28	1879280	12	79.9	99	0.59	Haemophilus			pass
36773_2#178	Maela	ERR9281928	SAMEA7619427	HINTVAC9413718	43_3_A3_10B02459	147.36	1832474	13	87.8	110	0.63	Haemophilus			pass
36773_2#179	Maela	ERR9281929	SAMEA7619320	HINTVAC9413621	44_86_H2_10B04312	140.22	1824139	18	73	45	0.26	Haemophilus			pass
36773_2#18	Maela	ERR9281768	SAMEA7619379	HINTVAC9413678	44_10_A10_10B03354	109.98	2054647	319	62.4	11373	53.54	Haemophilus		Total length =>2Mb	fail
36773_2#180	Maela	ERR9281930	SAMEA7619428	HINTVAC9413719	43_15_B3_10B02521	157.8	1771079	11	84.5	63	0.36	Haemophilus			pass
36773_2#181	Maela	ERR9281931	SAMEA7619321	HINTVAC9413622	44_3_A3_10B03301	187.36	1835471	11	79.8	136	0.8	Haemophilus			pass
36773_2#182	Maela	ERR9281932	SAMEA7619429	HINTVAC9413720	43_27_C3_10B02599	170.24	1854831	11	80.6	215	1.26	Haemophilus			pass
36773_2#183	Maela	ERR9281933	SAMEA7619322	HINTVAC9413623	44_15_B3_10B03416	132.6	1816061	11	82.2	67	0.38	Haemophilus			pass
36773_2#184	Maela	ERR9281934	SAMEA7619430	HINTVAC9413721	43_39_D3_10B02705	165.6	1834140	11	81.8	90	0.52	Haemophilus			pass
36773_2#185	Maela	ERR9281935	SAMEA7619323	HINTVAC9413624	44_27_C3_10B03491	169.72	1821238	19	82.5	167	1	Haemophilus			pass
36773_2#186	Maela	ERR9281936	SAMEA7619431	HINTVAC9413722	43_51_E3_10B02910	143.94	1902856	19	76.4	244	1.36	Haemophilus			pass
36773_2#187	Maela	ERR9281937	SAMEA7619324	HINTVAC9413625	44_39_D3_10B03620	100.5	1823311	20	70.2	57	0.32	Haemophilus			pass
36773_2#188	Maela	ERR9281938	SAMEA7619432	HINTVAC9413723	43_63_F3_10B03019	160.23	1836896	17	80.8	124	0.67	Haemophilus			pass
36773_2#189	Maela	ERR9281939	SAMEA7619325	HINTVAC9413626	44_51_E3_10B03757	189	1829359	19	80.4	165	0.97	Haemophilus			pass
36773_2#19	Maela	ERR9281769	SAMEA7619273	HINTVAC9413581	45_93_H9_10B05521	162.08	1930869	17	78.6	186	1.1	Haemophilus			pass
36773_2#190	Maela	ERR9281940	SAMEA7619433	HINTVAC9413724	43_75_G3_10B03083	168.6	1857209	17	79.9	135	0.81	Haemophilus			pass
36773_2#191	Maela	ERR9281941	SAMEA7619326	HINTVAC9413627	44_63_F3_10B03934	128.01	1852818	11	80.4	77	0.44	Haemophilus			pass
36773_2#192	Maela	ERR9281942	SAMEA7619434	HINTVAC9413725	43_87_H3_10B03192	126.84	1826184	19	81.2	140	0.86	Haemophilus			pass
36773_2#193	Maela	ERR9281943	SAMEA7619103	HINTVAC9413431	46_15_B3_10B05841	136.29	1885171	20	80.6	157	0.9	Haemophilus			pass
36773_2#194	Maela	ERR9281944	SAMEA7619243	HINTVAC9413530	45_51_E3_10B04879	127.83	1932082	21	78.2	150	0.85	Haemophilus			pass
36773_2#195	Maela	ERR9281945	SAMEA7619105	HINTVAC9413432	46_27_C3_10B05927	112.5	2995202	768	63	17216	65.81	Haemophilus		Total length =>2Mb; No. of contigs	fail
36773_2#196	Maela	ERR9281946	SAMEA7619244	HINTVAC9413531	45_63_F3_10B05112	187.92	1885508	12	78	219	1.23	Haemophilus			pass
36773_2#197	Maela	ERR9281947	SAMEA7619106	HINTVAC9413433	46_39_D3_10B06053	150.84	1917769	15	77.3	162	0.92	Haemophilus			pass
36773_2#198	Maela	ERR9281948	SAMEA7619246	HINTVAC9413532	45_75_G3_10B05243	214.25	1835870	12	80.2	140	0.8	Haemophilus			pass
36773_2#199	Maela	ERR9281949	SAMEA7619107	HINTVAC9413434	46_51_E3_10B06238	174.4	1918971	17	80.6	144	0.83	Haemophilus			pass
36773_2#2	Maela	ERR9281752	SAMEA7619161	HINTVAC9413480	46_33_C9_10B05975	133.59	1831137	13	87.6	105	0.61	Haemophilus			pass
36773_2#20	Maela	ERR9281770	SAMEA7619380	HINTVAC9413679	44_22_B10_10B03429	134.13	1910059	26	76.3	128	0.73	Haemophilus			pass
36773_2#200	Maela	ERR9281950	SAMEA7619247	HINTVAC9413533	45_87_H3_10B05468	163.02	1933097	24	94.6	25	0.97	Haemophilus			pass
36773_2#201	Maela	ERR9281951	SAMEA7619108	HINTVAC9413435	46_63_F3_10B06358	189.32	4925836	2447	75.1	19805	67.49	Haemophilus		Total length =>2Mb; No. of contigs	fail
36773_2#202	Maela	ERR9281952	SAMEA7619248	HINTVAC9413534	45_4_A4_10B04460	173.36	1847971	10	80.5	101	0.58	Haemophilus			pass
36773_2#203	Maela	ERR9281953	SAMEA7619109	HINTVAC9413436	46_75_G3_10B06475	138.84	3706611	84	70.3	12695	48.65	Haemophilus		Total length =>2Mb	fail
36773_2#204	Maela	ERR9281954	SAMEA7619249	HINTVAC9413535	45_16_B4_10B04581	174.32	1876937	12	78.6	84	0.47	Haemophilus			pass
36773_2#205	Maela	ERR9281955	SAMEA7619110	HINTVAC9413437	46_87_H3_10B06610	181	1875592	14	81	150	0.87	Haemophilus			pass
36773_2#206	Maela	ERR9281956	SAMEA7619250	HINTVAC9413536	45_28_C4_10B04697	148.59	1933041	117	80.5	7324	35.34	Haemophilus		>1000 het SNPs; >15% het SNPs	pass
36773_2#207	Maela	ERR9281957	SAMEA7619111	HINTVAC9413438	46_4_A4_10B05665	165.12	1834385	12	81.6	100	0.58	Haemophilus			pass
36773_2#208	Maela	ERR9281958	SAMEA7619251	HINTVAC9413537	45_40_D4_10B04760	124.68	1852565	12	79.1	215	1.24	Haemophilus			pass
36773_2#209	Maela	ERR9281959	SAMEA7619328	HINTVAC9413628	44_75_G3_10B04090	161.2	1851949	9	79.5	207	1.2	Haemophilus			pass
36773_2#21	Maela	ERR9281771	SAMEA7619274	HINTVAC9413582	45_10_A10_10B04513	126.72	1882949	21	78.8	210	1.23	Haemophilus			pass
36773_2#210	Maela	ERR9281960	SAMEA7619435	HINTVAC9413726	43_4_A4_10B02472	146.34	2235144	480	78.5	9262	42.6	Haemophilus		Total length =>2Mb	fail
36773_2#211	Maela	ERR9281961	SAMEA7619329	HINTVAC9413629	44_87_H3_10B04314	187.35	1780604	16	73.2	43	0.26	Haemophilus			pass
36773_2#212	Maela	ERR9281962	SAMEA7619437	HINTVAC9413727	43_16_B4_10B02522	179.64	1827112	12	92.7	33	0.39	Haemophilus			pass
36773_2#213	Maela	ERR9281963	SAMEA7619330	HINTVAC9413630	44_4_A4_10B03302	245.85	1929119	26	95.3	16	0.43	Haemophilus			pass
36773_2#214	Maela	ERR9281964	SAMEA7619438	HINTVAC9413728	43_28_C4_10B02600	168.44	1865882	12	79.1	89	0.52	Haemophilus			pass
36773_2#215	Maela	ERR9281965	SAMEA7619331	HINTVAC9413631	44_16_B4_10B03417	189.2	2773321	712	80.6	10775	47.63	Haemophilus		Total length =>2Mb; No. of contigs	fail
36773_2#216	Maela	ERR9281966	SAMEA7619439	HINTVAC9413729	43_40_D4_10B02711	163.6	1794590	10	60.4	66	0.44	Haemophilus			pass
36773_2#217	Maela	ERR9281967	SAMEA7619332	HINTVAC9413632	44_28_C4_10B03493	185.48	1815277	15	81.8	131	0.77	Haemophilus			pass
36773_2#218	Maela	ERR9281968	SAMEA7619440	HINTVAC9413730	43_52_E4_10B02913	122.31	1876479	12	80.3	112	0.65	Haemophilus			pass
36773_2#219	Maela	ERR9281969	SAMEA7619333	HINTVAC9413633	44_40_D4_10B03641	153.6	5379000	2240	76.9	21127	68.91	Haemophilus		Total length =>2Mb; No. of contigs	fail
36773_2#22	Maela	ERR9281772	SAMEA7619381	HINTVAC9413680	44_34_C10_10B03555	136.2	1986062	179	80.7	11930	51.67	Haemophilus		>1000 het SNPs; >15% het SNPs	fail
36773_2#220	Maela	ERR9281970	SAMEA7619442	HINTVAC9413731	43_64_F4_10B03025	142.26	1934849	19	74.8	111	0.62	Haemophilus			pass
36773_2#221	Maela	ERR9281971	SAMEA7619334	HINTVAC9413634	44_52_E4_10B03763	149.28	1943381	14	77.2	187	1.07	Haemophilus			pass
36773_2#222	Maela	ERR9281972	SAMEA7619443	HINTVAC9413732	43_76_G4_10B03085	116.04	1799476	11	82.8	103	0.56	Haemophilus			pass
36773_2#223	Maela	ERR9281973	SAMEA7619335	HINTVAC9413635	44_64_F4_10B03937	150.56	3775807	1043	70.4	14252	57.1	Haemophilus		Total length =>2Mb; No. of contigs	fail
36773_2#224	Maela	ERR9281974	SAMEA7619444	HINTVAC9413733	43_88_H4_10B03194	116.61	2014777	30	73	94	0.56	Haemophilus		Total length =>2Mb	fail
36773_2#225	Maela	ERR9281975	SAMEA7619112	HINTVAC9413439	46_16_B4_10B05854	99.42	1870046	12	56.7	43	0.28	Haemophilus		<60% mapped	pass
36773_2#226	Maela	ERR9281976	SAMEA7619252	HINTVAC9413538	45_52_E4_10B04887	118.05	3801341	342	69	17494	63.27	Haemophilus		Total length =>2Mb	fail
36773_2#227	Maela	ERR9281977	SAMEA7619114	HINTVAC9413440	46_28_C4_10B05929	139.44	1786921	12	89.1	23	0.13	Haemophilus			pass
36773_2#228	Maela	ERR9281978	SAMEA7619212	HINTVAC9413539	45_64_F4_10B05161	135.3	1884962	20	80.5	152	0.87	Haemophilus			pass
36773_2#229	Maela	ERR9281979	SAMEA7619115	HINTVAC9413441	46_40_D4_10B06062	146.94	1866017	15	79.5	166	0.92	Haemophilus			pass
36773_2#23	Maela	ERR9281773	SAMEA7619275	HINTVAC9413583	45_22_B10_10B04625	191.08	1881005	10	79.7	204	1.18	Haemophilus			pass
36773_2#230	Maela	ERR9281980	SAMEA7619213	HINTVAC9413540	45_76_G4_10B05274	117.48	1867813	9	57.6	64	0.44	Haemophilus		<60% mapped	pass
36773_2#231	Maela	ERR9281981	SAMEA7619116	HINTVAC9413442	46_52_E4_10B06268	144.42	1832402	14	81.5	228	1.33	Haemophilus			pass
36773_2#232	Maela	ERR9281982	SAMEA7619215	HINTVAC9413541	45_88_H4_10B05472	148.71	1773703	11	83.6	80	0.45	Haemophilus			pass
36773_2#233	Maela	ERR9281983	SAMEA7619117	HINTVAC9413443	46_64_F4_10B06360	145.08	1865221	8	79.8	81	0.45	Haemophilus			pass
36773_2#234	Maela	ERR9281984	SAMEA7619216	HINTVAC9413542	45_5_A5_10B04475	175.24	1867767	39	79.5	131	0.76	Haemophilus			pass
36773_2#235	Maela	ERR9281985	SAMEA7619118	HINTVAC9413444	46_76_G4_10B06526	180.88	1787686	17	80.1	109	0.63	Haemophilus			pass
36773_2#236	Maela	ERR9281986	SAMEA7619217	HINTVAC9413543	45_17_B5_10B04583	98.2	3165867	1307	80.4	16842	61.79	Haemophilus		Total length =>2Mb; No. of contigs	fail
36773_2#237	Maela	ERR9281987	SAMEA7619120	HINTVAC9413445	46_88_H4_10B06626	125.46	1797196	12	81.9	58	0.33	Haemophilus			pass
36773_2#238	Maela	ERR9281988	SAMEA7619218	HINTVAC9413544	45_29_C5_10B04704	89.92	1801655	18	79.3	169	0.98	Haemophilus			pass
36773_2#239	Maela	ERR9281989	SAMEA7619121	HINTVAC9413446	46_5_A5_10B05669	116.88	1856179	13	72.5	79	0.47	Haemophilus			pass
36773_2#24	Maela	ERR9281774	SAMEA7619382	HINTVAC9413681	44_46_D10_10B03695	114.39	1847705	11	73.4	197	1.16	Haemophilus			pass
36773_2#240	Maela	ERR9281990	SAMEA7619219	HINTVAC9413545	45_41_D5_10B04764	108.68	1812188	11	72.6	214	1.17	Haemophilus			pass
36773_2#241	Maela	ERR9281991	SAMEA7619336	HINTVAC9413636	44_76_G4_10B04092	130.11	1810389	11	67.9	53	0.31	Haemophilus			pass
36773_2#242	Maela	ERR9281992	SAMEA7619445	HINTVAC9413734	43_5_A5_10B02473	134.31	3881252	1328	73.4	13764	53.6	Haemophilus		Total length =>2Mb; No. of contigs	fail
36773_2#243	Maela	ERR9281993	SAMEA7619337	HINTVAC9413637	44_88_H4_10B04316	177.12	1862072	41	78.4	88	0.52	Haemophilus			pass
36773_2#244	Maela	ERR9281994	SAMEA7619446	HINTVAC9413735	43_17_B5_10B02543	117.63	1811559	10	59.8	11	0.07	Haemophilus		<60% mapped	pass
36773_2#245	Maela	ERR9281995	SAMEA7619338	HINTVAC9413638	44_5_A5_10B03310	180.44	1823667	19	81.4	148	0.89	Haemophilus			pass
36773_2#246	Maela	ERR9281996	SAMEA7619447	HINTVAC9413736	43_29_C5_10B02601	173.96	1878847	13	78.4	206	1.17	Haemophilus			pass
36773_2#247	Maela	ERR9281997	SAMEA7619339	HINTVAC9413639	44_17_B5_10B03419	136.47	2472617	626	76.9	10602	47.43	Haemophilus		Total length =>2Mb; No. of contigs	fail
36773_2#248	Maela	ERR9281998	SAMEA7619448	HINTVAC9413737	43_41_D5_10B02715	189	1778436	8	83.7	856	4.86	Haemophilus			pass
36773_2#249	Maela	ERR9281999	SAMEA7619340	HINTVAC9413640	44_29_C5_10B03495	219.65	1832502	25	79.5	133	0.76	Haemophilus			pass
36773_2#25	Maela	ERR9281775	SAMEA7619276	HINTVAC9413584	45_34_C10_10B04740	134.28	1883430	13	79.8	105	0.6	Haemophilus			pass
36773_2#250	Maela	ERR9282000	SAMEA7619449	HINTVAC9413738	43_53_E5_10B02922	134.79	1824747	17	81.4	151	0.91	Haemophilus			pass
36773_2#251	Maela	ERR9282001	SAMEA7619341	HINTVAC9413641	44_41_D5_10B03645	110.42	1848764	15	81.7	128	0.72	Haemophilus			pass
36773_2#252	Maela	ERR9282002	SAMEA7619450	HINTVAC9413739	43_65_F5_10B03027	181.84	1824456	21	81.5	161	0.97	Haemophilus			pass
36773_2#253	Maela	ERR9282003	SAMEA7619348	HINTVAC9413642	44_53_E5_10B03792	143.37	1795525	21	81.6	112	0.62	Haemophilus			pass
36773_2#254	Maela	ERR9282004	SAMEA7619451	HINTVAC9413740	43_77_G5_10B03087	101.04	1926612	13	57.9	67	0.43	Haemophilus		<60% mapped	pass
36773_2#255	Maela	ERR9282005	SAMEA7619349	HINTVAC9413643	44_65_F5_10B03964	120.48	1828704	11	81	128	0.69	Haemophilus			pass
36773_2#256	Maela	ERR9282006	SAMEA7619452	HINTVAC9413741	43_89_H5_10B03221	200.76	1872677	12	80.9	1869	10.25	Haemophilus		>1000 het SNPs	pass
36773_2#257	Maela	ERR9282007	SAMEA7619122	HINTVAC9413447	46_17_B5_10B05856	182.84	1832398	15	88	106	0.61	Haemophilus			pass
36773_2#258	Maela	ERR9282008	SAMEA7619220	HINTVAC9413546	45_53_E5_10B04943	165	1826244	17	81.6	135	0.83	Haemophilus			pass
36773_2#259	Maela	ERR9282009	SAMEA7619124	HINTVAC9413449	46_41_D5_10B06084	124.32	1869559	10	56.1	33	0.22	Haemophilus		<60% mapped	pass
36773_2#26	Maela	ERR9281776	SAMEA7619383	HINTVAC9413682	44_58_E10_10B03856	166.56	1927263	24	95.1	21	0.55	Haemophilus			pass
36773_2#260	Maela	ERR9282010	SAMEA7619221	HINTVAC9413547	45_65_F5_10B05165	171.84	1874926	13	80.4	117	0.67	Haemophilus			pass
36773_2#261	Maela	ERR9282011	SAMEA7619125	HINTVAC9413450	46_53_E5_10B06271	160.17	1824345	19	81.3	158	0.92	Haemophilus			pass
36773_2#262	Maela	ERR9282012	SAMEA7619222	HINTVAC9413548	45_77_G5_10B05301	166.24	1876858	12	78.7	99	0.56	Haemophilus			pass
36773_2#263	Maela	ERR9282013	SAMEA7619126	HINTVAC9413451	46_65_F5_10B06362	126.24	1812435	13	59.3	17	0.11	Haemophilus		<60% mapped	pass
36773_2#264	Maela	ERR9282014	SAMEA7619223	HINTVAC9413549	45_89_H5_10B05478	219.3	1887944	14	79.8	134	0.79	Haemophilus			pass
36773_2#265	Maela	ERR9282015	SAMEA7619127	HINTVAC9413452	46_77_G5_10B06530	184.92	1777842	7	83.4	47	0.28	Haemophilus			pass
36773_2#266	Maela	ERR9282016	SAMEA7619224	HINTVAC9413550	45_6_A6_10B04477	235	1859818	11	80.5	88	0.49	Haemophilus			pass
36773_2#267	Maela	ERR9282017	SAMEA7619128	HINTVAC9413453	46_89_H5_10B06656	152.46	1882002	17	78.3	232	1.26	Haemophilus			pass
36773_2#268	Maela	ERR9282018	SAMEA7619225	HINTVAC9413551	45_18_B6_10B04585	196.96	1780880	10	83.7	41	0.24	Haemophilus			pass
36773_2#269	Maela	ERR9282019	SAMEA7619129	HINTVAC9413454	46_6_A6_10B05671	256.56	1799017	17	81.4	112	0.63	Haemophilus			pass
36773_2#27	Maela	ERR9281777	SAMEA7619277	HINTVAC9413585	45_46_D10_10B04807	110.56	1924112	22	77.8	125	0.68	Haemophilus			pass
36773_2#270	Maela	ERR9282020	SAMEA7619226	HINTVAC9413552	45_30_C6_10B04705	165.32	1871756	11	80.3	135	0.8	Haemophilus			pass
36773_2#271	Maela	ERR9282021	SAMEA7619130	HINTVAC9413455	46_18_B6_10B05866	177.24	1837827	13	80.3	215	1.27	Haemophilus			pass
36773_2#272	Maela	ERR9282022	SAMEA7619227	HINTVAC9413553	45_42_D6_10B04788	160.32	1869504	11	79.4	161	0.88	Haemophilus			pass
36773_2#273	Maela	ERR9282023	SAMEA7619351	HINTVAC9413644	44_77_G5_10B04096	131.61	1992107	22	75.9	76	0.43	Haemophilus			pass
36773_2#274	Maela	ERR9282024	SAMEA7619453	HINTVAC9413742	43_6_A6_10B02477	151.05	1931602	35	76.4	112	0.63	Haemophilus			pass
36773_2#275	Maela	ERR9282025	SAMEA7619352	HINTVAC9413645	44_89_H5_10B04318	217.4	1895385	25	79.9	103	0.59	Haemophilus			pass
36773_2#276	Maela	ERR9282026	SAMEA7619455	HINTVAC9413743	43_18_B6_10B02581	143.61	1820508	8	81.5	121	0.68	Haemophilus			pass
36773_2#277	Maela	ERR9282027	SAMEA7619353	HINTVAC9413646	44_6_A6_10B03324	153.4	1992894	18	75.6	72	0.42	Haemophilus			pass
36773_2#278	Maela	ERR9282028	SAMEA7619456	HINTVAC9413744	43_30_C6_10B02602	129.05	4007144	44	47.9	80	0.58	Haemophilus	Streptococcus	genus assingment	fail
36773_2#279	Maela	ERR9282029	SAMEA7619354	HINTVAC9413647	44_18_B6_10B03421	145.6	1846025	12	57	50	0.35	Haemophilus		<60% mapped	pass
36773_2#28	Maela	ERR9281778	SAMEA7619384	HINTVAC9413683	44_70_F10_10B04018	101.92	1781519	13	80.3	114	0.63	Haemophilus			pass
36773_2#280	Maela	ERR9282030	SAMEA7619457	HINTVAC9413745	43_42_D6_10B02757	195.88	2611150	722	77.9	12145	51.92	Haemophilus		Total length =>2Mb; No. of contigs	fail
36773_2#281	Maela	ERR9282031	SAMEA7619355	HINTVAC9413648	44_30_C6_10B03523	155.67	1868964	40	79.6	168	0.94	Haemophilus			pass
36773_2#282	Maela	ERR9282032	SAMEA7619458	HINTVAC9413746	43_54_E6_10B02933	128.4	1811501	13	59.3	7	0.05	Haemophilus		<60% mapped; mash MDS outlier (Panaroo-qc)	pass
36773_2#283	Maela	ERR9282033	SAMEA7619356	HINTVAC9413649	44_42_D6_10B03668	125.55	1877274	14	81	165	0.97	Haemophilus			pass
36773_2#284	Maela	ERR9282034	SAMEA7619460	HINTVAC9413747	43_66_F6_10B03031	125.16	1871044	12	56.2	37	0.25	Haemophilus		<60% mapped	pass
36773_2#285	Maela	ERR9282035	SAMEA7619357	HINTVAC9413650	44_54_E6_10B03799	150.75	1815533	9	82	71	0.39	Haemophilus			pass
36773_2#286	Maela	ERR9282036	SAMEA7619461	HINTVAC9413748	43_78_G6_10B03089	176.92	1901694	12	76.9	182	1.05	Haemophilus			pass
36773_2#287	Maela	ERR9282037	SAMEA7619358	HINTVAC9413651	44_66_F6_10B03977	172.16	1814564	13	81.6	143	0.85	Haemophilus			pass
36773_2#288	Maela	ERR9282038	SAMEA7619462	HINTVAC9413749	43_90_H6_10B03230	116.48	1869965	12	56.3	35	0.24	Haemophilus		<60% mapped	pass
36773_2#289	Maela	ERR9282039	SAMEA7619131	HINTVAC9413456	46_30_C6_10B05949	181.12	1778883	8	83.6	48	0.28	Haemophilus			pass
36773_2#29	Maela	ERR9281779	SAMEA7619279	HINTVAC9413586	45_58_E10_10B04995	106.02	1930624	26	77.9	192	1.04	Haemophilus			pass
36773_2#290	Maela	ERR9282040	SAMEA7619228	HINTVAC9413554	45_54_E6_10B04948	132.66	1852634	11	69.5	107	0.6	Haemophilus			pass
36773_2#291	Maela	ERR9282041	SAMEA7619132	HINTVAC9413457	46_42_D6_10B06089	189.56	1779486	11	83	107	0.62	Haemophilus			pass
36773_2#292	Maela	ERR9282042	SAMEA7619229	HINTVAC9413555	45_66_F6_10B05182	155.25	1867826	11	79.5	151	0.83	Haemophilus			pass
36773_2#293	Maela	ERR9282043	SAMEA7619133	HINTVAC9413458	46_54_E6_10B06273	159.75	1779636	11	82	206	1.16	Haemophilus			pass
36773_2#294	Maela	ERR9282044	SAMEA7619230	HINTVAC9413556	45_78_G6_10B05311	195.28	1823191	15	82.5	262	1.51	Haemophilus			pass
36773_2#295	Maela	ERR9282045	SAMEA7619134	HINTVAC9413459	46_66_F6_10B06375	195	3724079	1477	78.5	13462	55.1	Haemophilus		Total length =>2Mb; No. of contigs	fail
36773_2#296	Maela	ERR9282046	SAMEA7619231	HINTVAC9413557	45_90_H6_10B05503	166.28	1933886	23	77.8	151	0.86	Haemophilus			pass
36773_2#297	Maela	ERR9282047	SAMEA7619136	HINTVAC9413460	46_78_G6_10B06531	177.52	1897664	43	79.4	3468	18.5	Haemophilus		>1000 het SNPs; >15% het SNPs	pass
36773_2#298	Maela	ERR9282048	SAMEA7619233	HINTVAC9413558	45_7_A7_10B04505	188.68	1883384	21	79.1	219	1.25	Haemophilus			pass
36773_2#299	Maela	ERR9282049	SAMEA7619138	HINTVAC9413461	46_90_H6_10B06661	124.16	1808234	15	49.7	246	1.66	Haemophilus		<60% mapped	pass
36773_2#3	Maela	ERR9281753	SAMEA7618977	HINTVAC9413319	47_13_B1_10B06891	176.07	1933779	21	94.4	27	1.03	Haemophilus			pass
36773_2#30	Maela	ERR9281780	SAMEA7619385	HINTVAC9413684	44_82_G10_10B04166	113.18	1810474	8	81.8	69	0.39	Haemophilus			pass
36773_2#300	Maela	ERR9282050	SAMEA7619235	HINTVAC9413559	45_19_B7_10B04589	137.1	1811485	11	82.3	101	0.59	Haemophilus			pass
36773_2#301	Maela	ERR9282051	SAMEA7619139	HINTVAC9413462	46_7_A7_10B05703	163.16	1871381	12	79.6	125	0.72	Haemophilus			pass
36773_2#302	Maela	ERR9282052	SAMEA7619236	HINTVAC9413560	45_31_C7_10B04726	163.56	1858282	11	80.8	74	0.43	Haemophilus			pass
36773_2#303	Maela	ERR9282053	SAMEA7619140	HINTVAC9413463	46_19_B7_10B05870	168.76	1826344	14	80.6	62	0.38	Haemophilus			pass
36773_2#304	Maela	ERR9282054	SAMEA7619237	HINTVAC9413561	45_43_D7_10B04790	181.12	1875322	12	79.5	190	1.1	Haemophilus			pass
36773_2#305	Maela	ERR9282055	SAMEA7619359	HINTVAC9413652	44_78_G6_10B04139	146.46	1816157	10	82.4	82	0.46	Haemophilus			pass
36773_2#306	Maela	ERR9282056	SAMEA7619463	HINTVAC9413750	43_7_A7_10B02479	121.82	1824394	18	82.7	295	1.63	Haemophilus			pass
36773_2#307	Maela	ERR9282057	SAMEA7619360	HINTVAC9413653	44_90_H6_10B04320	217.75	1809483	10	82.8	58	0.33	Haemophilus			pass
36773_2#308	Maela	ERR9282058	SAMEA7619465	HINTVAC9413751	43_19_B7_10B02583	159.16	1984345	26	73.8	284	1.65	Haemophilus			pass
36773_2#309	Maela	ERR9282059	SAMEA7619361	HINTVAC9413654	44_7_A7_10B03346	112.17	1793550	10	60.4	68	0.44	Haemophilus			pass
36773_2#31	Maela	ERR9281781	SAMEA7619281	HINTVAC9413587	45_70_F10_10B05214	91.36	1821097	19	80	53	0.31	Haemophilus			pass
36773_2#310	Maela	ERR9282060	SAMEA7619466	HINTVAC9413752	43_31_C7_10B02625	172.8	2040823	46	72.3	140	0.81	Haemophilus		Total length =>2Mb	fail
36773_2#311	Maela	ERR9282061	SAMEA7619362	HINTVAC9413655	44_19_B7_10B03423	204.35	1851468	13	80.9	119	0.72	Haemophilus			pass
36773_2#312	Maela	ERR9282062	SAMEA7619468	HINTVAC9413754	43_55_E7_10B02937	187.96	1851309	17	81.3	139	0.81	Haemophilus			pass
36773_2#313	Maela	ERR9282063	SAMEA7619363	HINTVAC9413656	44_31_C7_10B03525	182.28	1774474	10	82.2	53	0.3	Haemophilus			pass
36773_2#314	Maela	ERR9282064	SAMEA7619469	HINTVAC9413755	43_67_F7_10B03052	209.28	1782277	21	84.1	259	1.42	Haemophilus			pass
36773_2#315	Maela	ERR9282065	SAMEA7619364	HINTVAC9413657	44_43_D7_10B03689	143.37	1816491	10	81.3	32	0.18	Haemophilus			pass
36773_2#316	Maela	ERR9282066	SAMEA7619470	HINTVAC9413756	43_79_G7_10B03090	170.28	3109702	594	79.2	12086	50.69	Haemophilus		Total length =>2Mb; No. of contigs	fail
36773_2#317	Maela	ERR9282067	SAMEA7619365	HINTVAC9413658	44_55_E7_10B03820	150.69	1834037	17	79.4	89	0.5	Haemophilus			pass
36773_2#318	Maela	ERR9282068	SAMEA7619471	HINTVAC9413757	43_91_H7_10B03234	131.34	1995483	257	79.9	8861	40.57	Haemophilus		>1000 het SNPs; >15% het SNPs	pass
36773_2#319	Maela	ERR9282069	SAMEA7619366	HINTVAC9413659	44_67_F7_10B03986	110.6	3300526	1091	80.8	15357	57.61	Haemophilus		Total length =>2Mb; No. of contigs	fail
36773_2#32	Maela	ERR9281782	SAMEA7619386	HINTVAC9413685	44_94_H10_10B04381	128.52	1868421	11	79.7	147	0.85	Haemophilus			pass
36773_2#320	Maela	ERR9282070	SAMEA7619472	HINTVAC9413758	43_8_A8_10B02482	157.5	1758844	12	84.1	159	0.88	Haemophilus			pass
36773_2#321	Maela	ERR9282071	SAMEA7619141	HINTVAC9413464	46_31_C7_10B05951	164.12	1858771	16	78.3	159	0.96	Haemophilus			pass
36773_2#322	Maela	ERR9282072	SAMEA7619238	HINTVAC9413562	45_55_E7_10B04950	164.64	1865755	13	81.7	131	0.74	Haemophilus			pass
36773_2#323	Maela	ERR9282073	SAMEA7619143	HINTVAC9413465	46_43_D7_10B06103	105.45	1859211	10	58.9	47	0.3	Haemophilus		<60% mapped	pass
36773_2#324	Maela	ERR9282074	SAMEA7619253	HINTVAC9413563	45_67_F7_10B05203	176.44	1888583	13	78.4	189	1.09	Haemophilus			pass
36773_2#325	Maela	ERR9282075	SAMEA7619144	HINTVAC9413466	46_55_E7_10B06296	188.84	1821478	12	81	121	0.71	Haemophilus			pass
36773_2#326	Maela	ERR9282076	SAMEA7619254	HINTVAC9413564	45_79_G7_10B05329	148.35	1835647	12	80.5	105	0.58	Haemophilus			pass
36773_2#327	Maela	ERR9282077	SAMEA7619145	HINTVAC9413467	46_67_F7_10B06393	196.8	1824595	18	80.4	125	0.7	Haemophilus			pass
36773_2#328	Maela	ERR9282078	SAMEA7619255	HINTVAC9413565	45_91_H7_10B05511	132.24	1870752	9	80.4	131	0.79	Haemophilus			pass
36773_2#329	Maela	ERR9282079	SAMEA7619146	HINTVAC9413468	46_79_G7_10B06532	157.8	1971593	26	70.8	116	0.69	Haemophilus			pass
36773_2#33	Maela	ERR9281783	SAMEA7619002	HINTVAC9413342	47_4_A4_10B06779	146.34	1881482	15	80.8	235	1.32	Haemophilus			pass
36773_2#330	Maela	ERR9282080	SAMEA7619256	HINTVAC9413566	45_8_A8_10B04507	193.04	1841003	26	79	139	0.76	Haemophilus			pass
36773_2#331	Maela	ERR9282081	SAMEA7619147	HINTVAC9413469	46_91_H7_10B06665	144.57	1904284	17	78.5	3868	20	Haemophilus		>1000 het SNPs; >15% het SNPs	pass
36773_2#332	Maela	ERR9282082	SAMEA7619257	HINTVAC9413567	45_20_B8_10B04608	144.06	1868230	18	77.2	128	0.73	Haemophilus			pass
36773_2#333	Maela	ERR9282083	SAMEA7619149	HINTVAC9413470	46_8_A8_10B05709	154.56	1799685	15	81	143	0.79	Haemophilus			pass
36773_2#334	Maela	ERR9282084	SAMEA7619258	HINTVAC9413568	45_32_C8_10B04734	172.92	1895401	13	80	216	1.25	Haemophilus			pass
36773_2#335	Maela	ERR9282085	SAMEA7619150	HINTVAC9413471	46_20_B8_10B05874	196.84	1811925	10	82.9	124	0.67	Haemophilus			pass
36773_2#336	Maela	ERR9282086	SAMEA7619259	HINTVAC9413569	45_44_D8_10B04806	137.7	1901256	14	78.1	108	0.61	Haemophilus			pass
36773_2#337	Maela	ERR9282087	SAMEA7619367	HINTVAC9413660	44_79_G7_10B04141	132.9	1808702	10	82.6	63	0.36	Haemophilus			pass
36773_2#338	Maela	ERR9282088	SAMEA7619473	HINTVAC9413759	43_20_B8_10B02584	136.53	2044266	37	71.3	77	0.44	Haemophilus		Total length =>2Mb	fail
36773_2#339	Maela	ERR9282089	SAMEA7619368	HINTVAC9413661	44_91_H7_10B04322	149.34	1792688	14	82.1	140	0.77	Haemophilus			pass
36773_2#34	Maela	ERR9281784	SAMEA7619170	HINTVAC9413488	46_34_C10_10B05983	113.48	1782891	10	82.4	121	0.68	Haemophilus			pass
36773_2#340	Maela	ERR9282090	SAMEA7619474	HINTVAC9413760	43_32_C8_10B02635	154.98	1872149	16	79	367	2.11	Haemophilus			pass
36773_2#341	Maela	ERR9282091	SAMEA7619369	HINTVAC9413662	44_8_A8_10B03348	139.64	1864860	18	65.9	123	0.77	Haemophilus			pass
36773_2#342	Maela	ERR9282092	SAMEA7619475	HINTVAC9413761	43_44_D8_10B02764	256.44	1834816	17	77.8	106	0.61	Haemophilus			pass
36773_2#343	Maela	ERR9282093	SAMEA7619370	HINTVAC9413663	44_20_B8_10B03425	183.52	1867163	19	81.8	176	0.97	Haemophilus			pass
36773_2#344	Maela	ERR9282094	SAMEA7619476	HINTVAC9413762	43_56_E8_10B02939	132.72	1964756	17	59	179	1.09	Haemophilus		<60% mapped	pass
36773_2#345	Maela	ERR9282095	SAMEA7619373	HINTVAC9413666	44_56_E8_10B03827	156.48	2342298	649	74.3	15556	62.99	Haemophilus		Total length =>2Mb; No. of contigs	fail
36773_2#346	Maela	ERR9282096	SAMEA7619477	HINTVAC9413763	43_68_F8_10B03060	189.72	1782646	15	81.7	188	1.09	Haemophilus			pass
36773_2#347	Maela	ERR9282097	SAMEA7619342	HINTVAC9413667	44_68_F8_10B04014	150.69	1928935	24	95.1	15	0.43	Haemophilus			pass
36773_2#348	Maela	ERR9282098	SAMEA7619478	HINTVAC9413764	43_80_G8_10B03091	135.75	2381547	550	77.3	10726	47.67	Haemophilus		Total length =>2Mb; No. of contigs	fail
36773_2#349	Maela	ERR9282099	SAMEA7619343	HINTVAC9413668	44_80_G8_10B04143	167.8	1886136	19	79.9	113	0.68	Haemophilus			pass
36773_2#35	Maela	ERR9281785	SAMEA7619003	HINTVAC9413343	47_16_B4_10B06931	172.28	1841571	24	78.3	160	0.9	Haemophilus			pass
36773_2#350	Maela	ERR9282100	SAMEA7619479	HINTVAC9413765	43_92_H8_10B03236	173.72	1854167	25	80.7	145	0.83	Haemophilus			pass
36773_2#351	Maela	ERR9282101	SAMEA7619344	HINTVAC9413669	44_92_H8_10B04357	116.08	1876410	15	80.8	204	1.13	Haemophilus			pass
36773_2#352	Maela	ERR9282102	SAMEA7619480	HINTVAC9413766	43_9_A9_10B02483	134.01	1784118	14	83.7	237	1.35	Haemophilus			pass
36773_2#353	Maela	ERR9282103	SAMEA7619152	HINTVAC9413472	46_32_C8_10B05972	131.07	1875164	15	78	110	0.63	Haemophilus			pass
36773_2#354	Maela	ERR9282104	SAMEA7619262	HINTVAC9413571	45_68_F8_10B05210	139.8	1879555	11	79.9	214	1.24	Haemophilus			pass
36773_2#355	Maela	ERR9282105	SAMEA7619153	HINTVAC9413473	46_44_D8_10B06107	190.04	1808415	11	81.5	187	1.08	Haemophilus			pass
36773_2#356	Maela	ERR9282106	SAMEA7619263	HINTVAC9413572	45_80_G8_10B05341	291	1787249	14	89.8	28	0.16	Haemophilus			pass
36773_2#357	Maela	ERR9282107	SAMEA7619154	HINTVAC9413474	46_56_E8_10B06305	194.2	1971400	15	76.8	243	1.44	Haemophilus			pass
36773_2#358	Maela	ERR9282108	SAMEA7619264	HINTVAC9413573	45_92_H8_10B05513	202.15	3608283	1459	75	12466	52.6	Haemophilus		Total length =>2Mb; No. of contigs	fail
36773_2#359	Maela	ERR9282109	SAMEA7619155	HINTVAC9413475	46_68_F8_10B06411	303.9	1931707	27	95.1	17	0.45	Haemophilus			pass
36773_2#36	Maela	ERR9281786	SAMEA7619172	HINTVAC9413490	46_58_E10_10B06329	116.76	1877659	10	79.5	206	1.16	Haemophilus			pass
36773_2#360	Maela	ERR9282110	SAMEA7619265	HINTVAC9413574	45_9_A9_10B04511	195.52	1902637	13	77.5	184	1.04	Haemophilus			pass
36773_2#361	Maela	ERR9282111	SAMEA7619156	HINTVAC9413476	46_80_G8_10B06558	173.2	1924147	16	78.9	79	0.46	Haemophilus			pass
36773_2#362	Maela	ERR9282112	SAMEA7619266	HINTVAC9413575	45_21_B9_10B04623	198.4	1822652	20	81.1	124	0.73	Haemophilus			pass
36773_2#363	Maela	ERR9282113	SAMEA7619157	HINTVAC9413477	46_92_H8_10B06682	145.92	1952075	20	77.8	184	1.02	Haemophilus			pass
36773_2#364	Maela	ERR9282114	SAMEA7619267	HINTVAC9413576	45_33_C9_10B04738	219.8	1869560	18	81.6	187	1.05	Haemophilus			pass
36773_2#365	Maela	ERR9282115	SAMEA7619158	HINTVAC9413478	46_9_A9_10B05735	185.04	1767458	18	87.4	54	0.32	Haemophilus			pass
36773_2#366	Maela	ERR9282116	SAMEA7619269	HINTVAC9413578	45_57_E9_10B04979	186.8	1881850	14	80	170	0.95	Haemophilus			pass
36773_2#367	Maela	ERR9282117	SAMEA7619159	HINTVAC9413479	46_21_B9_10B05883	213.1	1839411	15	80.1	175	0.98	Haemophilus			pass
36773_2#368	Maela	ERR9282118	SAMEA7619270	HINTVAC9413579	45_69_F9_10B05212	169.24	1880346	14	80.1	192	1.12	Haemophilus			pass
36773_2#369	Maela	ERR9282119	SAMEA7619345	HINTVAC9413670	44_9_A9_10B03352	104.48	1811196	11	82	71	0.41	Haemophilus			pass
36773_2#37	Maela	ERR9281787	SAMEA7619004	HINTVAC9413344	47_28_C4_10B07050	140.88	1806506	11	81.3	63	0.36	Haemophilus			pass
36773_2#370	Maela	ERR9282120	SAMEA7619481	HINTVAC9413767	43_21_B9_10B02585	165.12	1815581	8	82.2	78	0.42	Haemophilus			pass
36773_2#371	Maela	ERR9282121	SAMEA7619346	HINTVAC9413671	44_21_B9_10B03427	110.79	1826940	15	60.3	31	0.2	Haemophilus			pass
36773_2#372	Maela	ERR9282122	SAMEA7619482	HINTVAC9413768	43_33_C9_10B02643	209.04	1938755	17	65.5	54	0.33	Haemophilus			pass
36773_2#373	Maela	ERR9282123	SAMEA7619347	HINTVAC9413672	44_33_C9_10B03553	151.56	4396932	2449	74	18517	66.28	Haemophilus		Total length =>2Mb; No. of contigs	fail
36773_2#374	Maela	ERR9282124	SAMEA7619484	HINTVAC9413769	43_45_D9_10B02766	195.08	1884769	20	79.5	198	1.12	Haemophilus			pass
36773_2#375	Maela	ERR9282125	SAMEA7619374	HINTVAC9413673	44_45_D9_10B03693	166.32	1887945	16	79.7	129	0.75	Haemophilus			pass
36773_2#376	Maela	ERR9282126	SAMEA7619485	HINTVAC9413770	43_57_E9_10B02945	180.32	1814639	11	81.2	143	0.84	Haemophilus			pass
36773_2#377	Maela	ERR9282127	SAMEA7619375	HINTVAC9413674	44_57_E9_10B03833	158.7	1834216	11	81.7	96	0.52	Haemophilus			pass
36773_2#378	Maela	ERR9282128	SAMEA7619486	HINTVAC9413771	43_69_F9_10B03066	213.95	1848557	10	80.6	102	0.58	Haemophilus			pass
36773_2#379	Maela	ERR9282129	SAMEA7619376	HINTVAC9413675	44_69_F9_10B04016	160.38	2118699	391	79.5	14362	58.21	Haemophilus		Total length =>2Mb	fail
36773_2#38	Maela	ERR9281788	SAMEA7619173	HINTVAC9413491	46_70_F10_10B06425	156.45	1882525	25	78.9	204	1.12	Haemophilus			pass
36773_2#380	Maela	ERR9282130	SAMEA7619488	HINTVAC9413772	43_81_G9_10B03115	153.78	1895891	20	79.7	195	1.06	Haemophilus			pass
36773_2#381	Maela	ERR9282131	SAMEA7619377	HINTVAC9413676	44_81_G9_10B04164	179.24	3093832	1280	80.4	8256	38.05	Haemophilus		Total length =>2Mb; No. of contigs	fail
36773_2#382	Maela	ERR9282132	SAMEA7619489	HINTVAC9413773	43_93_H9_10B03238	145.35	1804623	13	81.2	59	0.33	Haemophilus			pass
36773_2#383	Maela	ERR9282133	SAMEA7619378	HINTVAC9413677	44_93_H9_10B04379	99.39	1812221	13	59.5	24	0.16	Haemophilus		<60% mapped; mash MDS outlier (Panaroo-qc)	pass
36773_2#384	Maela	ERR9282134	SAMEA7619491	HINTVAC9413774	43_10_A10_10B02496	147.09	1819156	11	80.8	48	0.27	Haemophilus			pass
36773_2#39	Maela	ERR9281789	SAMEA7619010	HINTVAC9413350	47_5_A5_10B06791	106.08	1780104	15	66	42	0.26	Haemophilus			pass
36773_2#4	Maela	ERR9281754	SAMEA7619162	HINTVAC9413481	46_45_D9_10B06111	107.8	1827178	11	80.5	66	0.38	Haemophilus			pass
36773_2#40	Maela	ERR9281790	SAMEA7619176	HINTVAC9413493	46_94_H10_10B06690	120.69	1932245	22	77.8	147	0.85	Haemophilus			pass
36773_2#41	Maela	ERR9281791	SAMEA7619011	HINTVAC9413351	47_17_B5_10B06946	113.28	1900546	13	78.1	195	1.08	Haemophilus			pass
36773_2#42	Maela	ERR9281792	SAMEA7619177	HINTVAC9413494	46_11_A11_10B05779	152.76	1971660	19	76.7	261	1.46	Haemophilus			pass
36773_2#43	Maela	ERR9281793	SAMEA7619012	HINTVAC9413352	47_29_C5_10B07059	126.9	1837831	10	80.8	132	0.78	Haemophilus			pass
36773_2#44	Maela	ERR9281794	SAMEA7619178	HINTVAC9413495	46_23_B11_10B05887	100.06	1844793	9	71.6	222	1.29	Haemophilus			pass
36773_2#45	Maela	ERR9281795	SAMEA7619018	HINTVAC9413358	47_6_A6_10B06835	141.3	1825678	10	80.2	153	0.86	Haemophilus			pass
36773_2#46	Maela	ERR9281796	SAMEA7619179	HINTVAC9413496	46_35_C11_10B05990	96.18	1828611	11	78.3	91	0.51	Haemophilus			pass
36773_2#47	Maela	ERR9281797	SAMEA7619019	HINTVAC9413359	47_18_B6_10B06975	149.49	1853286	10	80.3	82	0.45	Haemophilus			pass
36773_2#48	Maela	ERR9281798	SAMEA7619180	HINTVAC9413497	46_47_D11_10B06136	160.17	1844754	11	80.6	105	0.56	Haemophilus			pass
36773_2#49	Maela	ERR9281799	SAMEA7619282	HINTVAC9413588	45_82_G10_10B05380	157.59	1831081	13	87.9	116	0.65	Haemophilus			pass
36773_2#5	Maela	ERR9281755	SAMEA7618978	HINTVAC9413320	47_25_C1_10B07038	170.56	1885732	23	79.8	183	1.06	Haemophilus			pass
36773_2#50	Maela	ERR9281800	SAMEA7619387	HINTVAC9413686	44_11_A11_10B03358	107.78	1883026	14	79.4	105	0.6	Haemophilus			pass
36773_2#51	Maela	ERR9281801	SAMEA7619283	HINTVAC9413589	45_94_H10_10B05525	121.58	1808494	11	82.5	68	0.36	Haemophilus			pass
36773_2#52	Maela	ERR9281802	SAMEA7619388	HINTVAC9413687	44_23_B11_10B03430	152.04	1838066	19	80	64	0.36	Haemophilus			pass
36773_2#53	Maela	ERR9281803	SAMEA7619284	HINTVAC9413590	45_11_A11_10B04526	87.22	1810453	11	59.6	18	0.11	Haemophilus		<60% mapped	pass
36773_2#54	Maela	ERR9281804	SAMEA7619389	HINTVAC9413688	44_35_C11_10B03579	135.87	3049677	1862	79.1	22711	73.97	Haemophilus		Total length =>2Mb; No. of contigs	fail
36773_2#55	Maela	ERR9281805	SAMEA7619286	HINTVAC9413591	45_23_B11_10B04627	137.85	1857118	11	78.8	1738	9.38	Haemophilus		>1000 het SNPs	pass
36773_2#56	Maela	ERR9281806	SAMEA7619390	HINTVAC9413689	44_47_D11_10B03697	118	1900186	13	78.1	138	0.74	Haemophilus			pass
36773_2#57	Maela	ERR9281807	SAMEA7619287	HINTVAC9413592	45_35_C11_10B04742	128.25	1855702	10	80.9	222	1.3	Haemophilus			pass
36773_2#58	Maela	ERR9281808	SAMEA7619392	HINTVAC9413690	44_59_E11_10B03860	116.42	1912441	20	79.5	115	0.63	Haemophilus			pass
36773_2#59	Maela	ERR9281809	SAMEA7619288	HINTVAC9413593	45_47_D11_10B04825	104.32	3299724	678	78.7	15509	59.23	Haemophilus		Total length =>2Mb; No. of contigs	fail
36773_2#6	Maela	ERR9281756	SAMEA7619164	HINTVAC9413482	46_57_E9_10B06309	174.44	1790293	17	81	89	0.51	Haemophilus			pass
36773_2#60	Maela	ERR9281810	SAMEA7619393	HINTVAC9413691	44_71_F11_10B04043	102.86	1803743	9	81.4	59	0.33	Haemophilus			pass
36773_2#61	Maela	ERR9281811	SAMEA7619289	HINTVAC9413594	45_59_E11_10B04999	133.2	1959955	244	81.7	8011	37.75	Haemophilus		>1000 het SNPs; >15% het SNPs	pass
36773_2#62	Maela	ERR9281812	SAMEA7619394	HINTVAC9413692	44_83_G11_10B04227	96.66	1816523	15	74.1	142	0.82	Haemophilus			pass
36773_2#63	Maela	ERR9281813	SAMEA7619290	HINTVAC9413595	45_71_F11_10B05216	92.55	1900877	16	55.6	43	0.29	Haemophilus		<60% mapped	pass
36773_2#64	Maela	ERR9281814	SAMEA7619395	HINTVAC9413693	44_95_H11_10B04408	143.25	1815106	9	81.5	75	0.42	Haemophilus			pass
36773_2#65	Maela	ERR9281815	SAMEA7619020	HINTVAC9413360	47_30_C6_10B07079	105.34	1963675	20	74.5	58	0.32	Haemophilus			pass
36773_2#66	Maela	ERR9281816	SAMEA7619181	HINTVAC9413498	46_59_E11_10B06331	95.12	1772021	9	84.1	63	0.37	Haemophilus			pass
36773_2#67	Maela	ERR9281817	SAMEA7619028	HINTVAC9413366	47_7_A7_10B06867	173.52	5008160	3025	78.9	22154	72.98	Haemophilus		Total length =>2Mb; No. of contigs	fail
36773_2#68	Maela	ERR9281818	SAMEA7619182	HINTVAC9413499	46_71_F11_10B06429	162.45	1771365	14	81.6	41	0.23	Haemophilus			pass
36773_2#69	Maela	ERR9281819	SAMEA7619029	HINTVAC9413367	47_19_B7_10B06976	161.07	1803657	12	83.4	101	0.57	Haemophilus			pass
36773_2#7	Maela	ERR9281757	SAMEA7618985	HINTVAC9413326	47_2_A2_10B06735	143.76	1906168	15	80.1	58	0.33	Haemophilus			pass
36773_2#70	Maela	ERR9281820	SAMEA7619183	HINTVAC9413500	46_83_G11_10B06564	158.28	1927425	15	77.3	223	1.33	Haemophilus			pass
36773_2#71	Maela	ERR9281821	SAMEA7619030	HINTVAC9413368	47_31_C7_10B07081	171.92	1913290	20	80.7	97	0.56	Haemophilus			pass
36773_2#72	Maela	ERR9281822	SAMEA7619184	HINTVAC9413501	46_95_H11_10B06691	113.49	1841711	13	73.1	144	0.88	Haemophilus			pass
36773_2#73	Maela	ERR9281823	SAMEA7619036	HINTVAC9413374	47_8_A8_10B06869	147.63	2385966	652	77.9	5592	26.48	Haemophilus		Total length =>2Mb; No. of contigs	fail
36773_2#74	Maela	ERR9281824	SAMEA7619185	HINTVAC9413502	46_12_A12_10B05806	141	1907068	17	77.1	110	0.62	Haemophilus			pass
36773_2#75	Maela	ERR9281825	SAMEA7619037	HINTVAC9413375	47_20_B8_10B06977	136.08	1912793	26	80.4	94	0.54	Haemophilus			pass
36773_2#76	Maela	ERR9281826	SAMEA7619186	HINTVAC9413503	46_24_B12_10B05889	126	1823236	19	82.8	243	1.45	Haemophilus			pass
36773_2#77	Maela	ERR9281827	SAMEA7619038	HINTVAC9413376	47_32_C8_10B07100	150.15	1870955	9	80.4	153	0.9	Haemophilus			pass
36773_2#78	Maela	ERR9281828	SAMEA7619187	HINTVAC9413504	46_36_C12_10B06047	114.48	1883353	17	79.7	206	1.12	Haemophilus			pass
36773_2#79	Maela	ERR9281829	SAMEA7619054	HINTVAC9413382	47_9_A9_10B06871	143.67	3568000	1201	80	13615	53.16	Haemophilus		Total length =>2Mb; No. of contigs	fail
36773_2#8	Maela	ERR9281758	SAMEA7619165	HINTVAC9413483	46_69_F9_10B06412	126.78	1890373	13	78.1	91	0.55	Haemophilus			pass
36773_2#80	Maela	ERR9281830	SAMEA7619188	HINTVAC9413505	46_48_D12_10B06186	102.04	1823651	16	82.2	168	0.97	Haemophilus			pass
36773_2#81	Maela	ERR9281831	SAMEA7619291	HINTVAC9413596	45_83_G11_10B05382	71.7	1813608	17	62.5	67	0.44	Haemophilus			pass
36773_2#82	Maela	ERR9281832	SAMEA7619397	HINTVAC9413694	44_12_A12_10B03359	75.88	1789090	13	73.1	39	0.24	Haemophilus			pass
36773_2#83	Maela	ERR9281833	SAMEA7619292	HINTVAC9413597	45_95_H11_10B05564	113.2	1750555	17	81.6	106	0.59	Haemophilus			pass
36773_2#84	Maela	ERR9281834	SAMEA7619398	HINTVAC9413695	44_24_B12_10B03431	146.72	1778800	14	70.4	86	0.52	Haemophilus			pass
36773_2#85	Maela	ERR9281835	SAMEA7619293	HINTVAC9413598	45_12_A12_10B04535	160.26	1910380	18	79.4	114	0.64	Haemophilus			pass
36773_2#86	Maela	ERR9281836	SAMEA7619399	HINTVAC9413696	44_36_C12_10B03597	143.13	1871684	12	80.2	56	0.31	Haemophilus			pass
36773_2#87	Maela	ERR9281837	SAMEA7619294	HINTVAC9413599	45_24_B12_10B04629	210.1	1848681	14	81.7	162	0.95	Haemophilus			pass
36773_2#88	Maela	ERR9281838	SAMEA7619400	HINTVAC9413697	44_48_D12_10B03712	168.96	1805228	11	82.9	70	0.41	Haemophilus			pass
36773_2#89	Maela	ERR9281839	SAMEA7619296	HINTVAC9413600	45_36_C12_10B04744	180.68	1867362	19	77.7	119	0.68	Haemophilus			pass
36773_2#9	Maela	ERR9281759	SAMEA7618987	HINTVAC9413328	47_26_C2_10B07039	151.62	1835453	12	80.9	127	0.7	Haemophilus			pass
36773_2#90	Maela	ERR9281840	SAMEA7619401	HINTVAC9413698	44_60_E12_10B03876	130.41	1985677	27	75	92	0.53	Haemophilus			pass
36773_2#91	Maela	ERR9281841	SAMEA7619297	HINTVAC9413601	45_48_D12_10B04837	151.53	1832277	13	81.2	273	1.52	Haemophilus			pass
36773_2#92	Maela	ERR9281842	SAMEA7619402	HINTVAC9413699	44_72_F12_10B04072	151.53	1907499	21	77.7	93	0.55	Haemophilus			pass
36773_2#93	Maela	ERR9281843	SAMEA7619298	HINTVAC9413602	45_60_E12_10B05044	135.3	1825713	21	81.5	145	0.87	Haemophilus			pass
36773_2#94	Maela	ERR9281844	SAMEA7619403	HINTVAC9413700	44_84_G12_10B04272	149.13	1819150	15	80	143	0.8	Haemophilus			pass
36773_2#95	Maela	ERR9281845	SAMEA7619299	HINTVAC9413603	45_72_F12_10B05220	131.85	1795315	20	81.3	109	0.61	Haemophilus			pass
36773_2#96	Maela	ERR9281846	SAMEA7619404	HINTVAC9413701	44_96_H12_10B04411	150.45	1816274	8	81.9	87	0.48	Haemophilus			pass
36773_2#97	Maela	ERR9281847	SAMEA7619056	HINTVAC9413383	47_21_B9_10B06988	143.01	1921987	39	78.8	5088	26.46	Haemophilus		>1000 het SNPs; >15% het SNPs	pass
36773_2#98	Maela	ERR9281848	SAMEA7619189	HINTVAC9413506	46_60_E12_10B06344	145.53	3654156	1477	78.5	14543	55.92	Haemophilus		Total length =>2Mb; No. of contigs	fail
36773_2#99	Maela	ERR9281849	SAMEA7619064	HINTVAC9413390	47_10_A10_10B06873	164.52	1886249	16	78.6	227	1.3	Haemophilus			pass
36774_1#1	Maela	ERR9282135	SAMEA7619966	HINTVAC9414195	38_62_F2_09B13026	134.97	1869051	12	78.4	158	0.9	Haemophilus			pass
36774_1#10	Maela	ERR9282144	SAMEA7620110	HINTVAC9414303	37_16_B4_09B11904	117.18	1865007	12	78.5	203	1.11	Haemophilus			pass
36774_1#100	Maela	ERR9282234	SAMEA7620121	HINTVAC9414324	37_78_G6_09B12368	88.38	1909791	17	67.6	107	0.64	Haemophilus			pass
36774_1#101	Maela	ERR9282235	SAMEA7620000	HINTVAC9414221	38_89_H5_09B13201	163.16	1818758	8	80.6	67	0.39	Haemophilus			pass
36774_1#102	Maela	ERR9282236	SAMEA7620122	HINTVAC9414325	37_90_H6_09B12470	144.51	1803672	11	81.2	79	0.45	Haemophilus			pass
36774_1#103	Maela	ERR9282237	SAMEA7620002	HINTVAC9414222	38_6_A6_09B12531	117.24	1908374	19	77.4	91	0.55	Haemophilus			pass
36774_1#104	Maela	ERR9282238	SAMEA7620123	HINTVAC9414326	37_7_A7_09B11813	84.76	1910941	18	78.9	101	0.6	Haemophilus			pass
36774_1#105	Maela	ERR9282239	SAMEA7620003	HINTVAC9414223	38_18_B6_09B12596	122.43	1784254	21	65.2	43	0.25	Haemophilus			pass
36774_1#106	Maela	ERR9282240	SAMEA7620125	HINTVAC9414327	37_19_B7_09B11910	117.88	1770526	15	82.6	99	0.54	Haemophilus			pass
36774_1#107	Maela	ERR9282241	SAMEA7620004	HINTVAC9414224	38_30_C6_09B12751	226.35	1880933	17	78.9	86	0.51	Haemophilus			pass
36774_1#108	Maela	ERR9282242	SAMEA7620126	HINTVAC9414328	37_31_C7_09B11951	121.68	1838611	19	78.6	57	0.34	Haemophilus			pass
36774_1#109	Maela	ERR9282243	SAMEA7620006	HINTVAC9414225	38_42_D6_09B12844	191.08	1932485	32	92.1	35	1.2	Haemophilus			pass
36774_1#11	Maela	ERR9282145	SAMEA7619972	HINTVAC9414200	38_27_C3_09B12716	185.32	1840178	22	77.8	55	0.32	Haemophilus			pass
36774_1#110	Maela	ERR9282244	SAMEA7620127	HINTVAC9414329	37_43_D7_09B12049	99.94	1936933	19	66.5	55	0.31	Haemophilus			pass
36774_1#111	Maela	ERR9282245	SAMEA7620007	HINTVAC9414226	38_54_E6_09B12926	198.3	1891109	25	77.9	157	0.91	Haemophilus			pass
36774_1#112	Maela	ERR9282246	SAMEA7620128	HINTVAC9414330	37_55_E7_09B12132	234.6	1874149	10	79.2	129	0.77	Haemophilus			pass
36774_1#113	Maela	ERR9282247	SAMEA7620282	HINTVAC9414428	36_79_G7_09B11605	102.14	1957367	146	76.8	10570	45.71	Haemophilus		>1000 het SNPs; >15% het SNPs	fail
36774_1#114	Maela	ERR9282248	SAMEA7620387	HINTVAC9414536	35_33_C9_09B10708	107.56	1828958	15	91.6	42	0.51	Haemophilus			pass
36774_1#115	Maela	ERR9282249	SAMEA7620284	HINTVAC9414430	36_8_A8_09B11099	75.46	1860968	10	78.7	164	0.85	Haemophilus			pass
36774_1#116	Maela	ERR9282250	SAMEA7620389	HINTVAC9414537	35_45_D9_09B10771	172.41	1931457	26	92.1	35	1.14	Haemophilus			pass
36774_1#117	Maela	ERR9282251	SAMEA7620285	HINTVAC9414431	36_20_B8_09B11169	188.12	1791641	21	80.4	62	0.35	Haemophilus			pass
36774_1#118	Maela	ERR9282252	SAMEA7620391	HINTVAC9414538	35_57_E9_09B10839	121.08	1838749	21	77.5	130	0.75	Haemophilus			pass
36774_1#119	Maela	ERR9282253	SAMEA7620286	HINTVAC9414432	36_32_C8_09B11277	100.54	1822728	18	79.9	121	0.68	Haemophilus			pass
36774_1#12	Maela	ERR9282146	SAMEA7620111	HINTVAC9414304	37_28_C4_09B11945	196.16	1845795	11	77.8	84	0.49	Haemophilus			pass
36774_1#120	Maela	ERR9282254	SAMEA7620392	HINTVAC9414539	35_69_F9_09B10921	102.82	1912485	18	79.2	199	1.08	Haemophilus			pass
36774_1#121	Maela	ERR9282255	SAMEA7620288	HINTVAC9414433	36_44_D8_09B11349	144.78	1864174	12	77.1	151	0.86	Haemophilus			pass
36774_1#122	Maela	ERR9282256	SAMEA7620394	HINTVAC9414540	35_81_G9_09B10973	168.52	1819146	10	79.9	45	0.26	Haemophilus			pass
36774_1#123	Maela	ERR9282257	SAMEA7620289	HINTVAC9414434	36_56_E8_09B11442	133.44	1916118	21	75.1	126	0.74	Haemophilus			pass
36774_1#124	Maela	ERR9282258	SAMEA7620396	HINTVAC9414541	35_93_H9_09B11081	146.52	1793408	19	80.9	58	0.33	Haemophilus			pass
36774_1#125	Maela	ERR9282259	SAMEA7620244	HINTVAC9414435	36_68_F8_09B11513	172.36	1904715	10	78.3	104	0.61	Haemophilus			pass
36774_1#126	Maela	ERR9282260	SAMEA7620397	HINTVAC9414542	35_10_A10_09B10538	124.83	1770463	11	81.6	88	0.51	Haemophilus			pass
36774_1#127	Maela	ERR9282261	SAMEA7620245	HINTVAC9414436	36_80_G8_09B11607	142.47	1865900	11	76.7	159	0.91	Haemophilus			pass
36774_1#128	Maela	ERR9282262	SAMEA7620398	HINTVAC9414543	35_22_B10_09B10633	219.4	1929296	26	94.6	19	0.5	Haemophilus			pass
36774_1#129	Maela	ERR9282263	SAMEA7620008	HINTVAC9414227	38_66_F6_09B13038	164.76	1825263	11	78.8	126	0.72	Haemophilus			pass
36774_1#13	Maela	ERR9282147	SAMEA7619973	HINTVAC9414201	38_39_D3_09B12839	160.89	1769148	17	86	57	0.33	Haemophilus			pass
36774_1#130	Maela	ERR9282264	SAMEA7620130	HINTVAC9414331	37_67_F7_09B12242	144	1852536	10	78.4	235	1.31	Haemophilus			pass
36774_1#131	Maela	ERR9282265	SAMEA7620009	HINTVAC9414228	38_78_G6_09B13126	179.04	1805125	9	81.9	72	0.41	Haemophilus			pass
36774_1#132	Maela	ERR9282266	SAMEA7620131	HINTVAC9414332	37_79_G7_09B12383	190.16	1831343	15	86.6	109	0.62	Haemophilus			pass
36774_1#133	Maela	ERR9282267	SAMEA7620010	HINTVAC9414229	38_90_H6_09B13203	109.66	1904271	57	79.1	7805	36.72	Haemophilus		>1000 het SNPs; >15% het SNPs	pass
36774_1#134	Maela	ERR9282268	SAMEA7620132	HINTVAC9414333	37_91_H7_09B12474	179.73	1917649	19	90.5	33	0.38	Haemophilus			pass
36774_1#135	Maela	ERR9282269	SAMEA7620012	HINTVAC9414230	38_7_A7_09B12534	150.51	1915628	15	78	78	0.45	Haemophilus			pass
36774_1#136	Maela	ERR9282270	SAMEA7620133	HINTVAC9414334	37_8_A8_09B11840	83.5	1817618	17	79.7	239	1.39	Haemophilus			pass
36774_1#137	Maela	ERR9282271	SAMEA7620013	HINTVAC9414231	38_19_B7_09B12598	175.52	1870722	22	79.5	193	1.14	Haemophilus			pass
36774_1#138	Maela	ERR9282272	SAMEA7620134	HINTVAC9414335	37_20_B8_09B11912	102.04	1877521	24	76.8	157	0.87	Haemophilus			pass
36774_1#139	Maela	ERR9282273	SAMEA7620014	HINTVAC9414232	38_31_C7_09B12753	199.1	1959275	28	76.9	171	0.99	Haemophilus			pass
36774_1#14	Maela	ERR9282148	SAMEA7620112	HINTVAC9414305	37_40_D4_09B12041	142.98	1862298	10	78.8	125	0.71	Haemophilus			pass
36774_1#140	Maela	ERR9282274	SAMEA7620136	HINTVAC9414336	37_32_C8_09B11954	125.52	1893350	9	75.2	82	0.51	Haemophilus			pass
36774_1#141	Maela	ERR9282275	SAMEA7620015	HINTVAC9414233	38_43_D7_09B12885	243.9	1971113	25	89.3	65	1.74	Haemophilus			pass
36774_1#142	Maela	ERR9282276	SAMEA7620137	HINTVAC9414337	37_44_D8_09B12050	121.56	2336991	572	77.8	12270	52.12	Haemophilus		Total length =>2Mb; No. of contigs	fail
36774_1#143	Maela	ERR9282277	SAMEA7620017	HINTVAC9414234	38_55_E7_09B12929	124.89	1845046	26	75.2	145	0.83	Haemophilus			pass
36774_1#144	Maela	ERR9282278	SAMEA7620138	HINTVAC9414338	37_56_E8_09B12133	145.47	1956883	19	76.1	75	0.42	Haemophilus			pass
36774_1#145	Maela	ERR9282279	SAMEA7620246	HINTVAC9414437	36_92_H8_09B11748	111.66	1884363	22	78.1	188	1.02	Haemophilus			pass
36774_1#146	Maela	ERR9282280	SAMEA7620399	HINTVAC9414544	35_34_C10_09B10711	142.41	1839911	12	81	142	0.79	Haemophilus			pass
36774_1#147	Maela	ERR9282281	SAMEA7620247	HINTVAC9414438	36_9_A9_09B11140	161.94	1804600	14	80.7	147	0.81	Haemophilus			pass
36774_1#148	Maela	ERR9282282	SAMEA7620400	HINTVAC9414545	35_46_D10_09B10773	105.82	1857159	14	78	132	0.76	Haemophilus			pass
36774_1#149	Maela	ERR9282283	SAMEA7620248	HINTVAC9414439	36_21_B9_09B11170	153.09	1839144	15	81.3	160	0.92	Haemophilus			pass
36774_1#15	Maela	ERR9282149	SAMEA7619974	HINTVAC9414202	38_51_E3_09B12921	106.24	1856279	10	78.7	123	0.71	Haemophilus			pass
36774_1#150	Maela	ERR9282284	SAMEA7620401	HINTVAC9414546	35_58_E10_09B10857	105.62	1844374	16	79.4	84	0.46	Haemophilus			pass
36774_1#151	Maela	ERR9282285	SAMEA7620249	HINTVAC9414440	36_33_C9_09B11279	83.04	3313572	1311	75	15073	59.44	Haemophilus		Total length =>2Mb; No. of contigs	fail
36774_1#152	Maela	ERR9282286	SAMEA7620402	HINTVAC9414547	35_70_F10_09B10943	133.65	1809411	11	80.6	48	0.28	Haemophilus			pass
36774_1#153	Maela	ERR9282287	SAMEA7620250	HINTVAC9414441	36_45_D9_09B11353	135.21	1895403	9	75.4	134	0.81	Haemophilus			pass
36774_1#154	Maela	ERR9282288	SAMEA7620404	HINTVAC9414549	35_94_H10_09B11083	132.54	1799765	16	76.9	46	0.27	Haemophilus			pass
36774_1#155	Maela	ERR9282289	SAMEA7620251	HINTVAC9414442	36_57_E9_09B11444	182.25	1932492	23	92.5	34	0.76	Haemophilus			pass
36774_1#156	Maela	ERR9282290	SAMEA7620405	HINTVAC9414550	35_11_A11_09B10542	96.36	1876412	13	54.5	60	0.4	Haemophilus		<60% mapped	pass
36774_1#157	Maela	ERR9282291	SAMEA7620252	HINTVAC9414443	36_69_F9_09B11527	123.66	1939726	18	76	122	0.73	Haemophilus			pass
36774_1#158	Maela	ERR9282292	SAMEA7620406	HINTVAC9414551	35_23_B11_09B10635	139.77	1954100	22	76.9	236	1.34	Haemophilus			pass
36774_1#159	Maela	ERR9282293	SAMEA7620253	HINTVAC9414444	36_81_G9_09B11629	130.29	1790625	9	79.4	200	1.13	Haemophilus			pass
36774_1#16	Maela	ERR9282150	SAMEA7620113	HINTVAC9414306	37_52_E4_09B12127	129.24	1794965	15	80.2	195	1.1	Haemophilus			pass
36774_1#160	Maela	ERR9282294	SAMEA7620408	HINTVAC9414553	35_47_D11_09B10775	105.78	1842647	13	57	35	0.23	Haemophilus		<60% mapped	pass
36774_1#161	Maela	ERR9282295	SAMEA7620018	HINTVAC9414235	38_67_F7_09B13078	245.1	1887215	20	79.4	142	0.83	Haemophilus			pass
36774_1#162	Maela	ERR9282296	SAMEA7620139	HINTVAC9414339	37_68_F8_09B12243	114.33	1895008	24	75	97	0.6	Haemophilus			pass
36774_1#163	Maela	ERR9282297	SAMEA7620020	HINTVAC9414236	38_79_G7_09B13128	163.96	1873220	15	77.7	141	0.82	Haemophilus			pass
36774_1#164	Maela	ERR9282298	SAMEA7620141	HINTVAC9414340	37_80_G8_09B12393	114.42	1873040	10	80.1	154	0.86	Haemophilus			pass
36774_1#165	Maela	ERR9282299	SAMEA7620021	HINTVAC9414237	38_91_H7_09B13205	158.46	1821820	21	79.2	263	1.45	Haemophilus			pass
36774_1#166	Maela	ERR9282300	SAMEA7620143	HINTVAC9414342	37_9_A9_09B11849	146.7	1917683	12	76.2	171	0.98	Haemophilus			pass
36774_1#167	Maela	ERR9282301	SAMEA7620022	HINTVAC9414238	38_8_A8_09B12535	117.14	1822825	15	80.3	241	1.36	Haemophilus			pass
36774_1#168	Maela	ERR9282302	SAMEA7620144	HINTVAC9414343	37_21_B9_09B11913	118.18	1810133	18	80	222	1.16	Haemophilus			pass
36774_1#169	Maela	ERR9282303	SAMEA7620023	HINTVAC9414239	38_20_B8_09B12651	208.5	1822911	11	78.7	64	0.37	Haemophilus			pass
36774_1#17	Maela	ERR9282151	SAMEA7620218	HINTVAC9414404	36_76_G4_09B11563	167.97	1828985	17	91.4	45	0.54	Haemophilus			pass
36774_1#170	Maela	ERR9282304	SAMEA7620145	HINTVAC9414344	37_33_C9_09B11972	123.09	1854751	14	80.9	148	0.85	Haemophilus			pass
36774_1#171	Maela	ERR9282305	SAMEA7620025	HINTVAC9414240	38_32_C8_09B12776	164.24	1854625	11	77.2	112	0.69	Haemophilus			pass
36774_1#172	Maela	ERR9282306	SAMEA7620147	HINTVAC9414346	37_57_E9_09B12134	116.52	1798440	11	82.2	70	0.38	Haemophilus			pass
36774_1#173	Maela	ERR9282307	SAMEA7620028	HINTVAC9414241	38_44_D8_09B12897	246.84	1856456	16	78.7	170	1.02	Haemophilus			pass
36774_1#174	Maela	ERR9282308	SAMEA7620148	HINTVAC9414347	37_69_F9_09B12244	113.8	1853280	13	80.5	170	0.92	Haemophilus			pass
36774_1#175	Maela	ERR9282309	SAMEA7620029	HINTVAC9414243	38_68_F8_09B13082	240.36	1902733	12	77.1	56	0.32	Haemophilus			pass
36774_1#176	Maela	ERR9282310	SAMEA7620149	HINTVAC9414348	37_81_G9_09B12394	212.95	1899311	18	75	100	0.6	Haemophilus			pass
36774_1#177	Maela	ERR9282311	SAMEA7620254	HINTVAC9414445	36_93_H9_09B11750	92.85	1998260	29	53.4	122	0.82	Haemophilus		<60% mapped	pass
36774_1#178	Maela	ERR9282312	SAMEA7620409	HINTVAC9414554	35_59_E11_09B10870	163.6	1821747	10	80.5	111	0.67	Haemophilus			pass
36774_1#179	Maela	ERR9282313	SAMEA7620255	HINTVAC9414446	36_10_A10_09B11149	113.98	1836294	15	85.7	564	3.08	Haemophilus			pass
36774_1#18	Maela	ERR9282152	SAMEA7620342	HINTVAC9414509	35_89_H5_09B11073	149.25	3502210	1724	81.1	14746	58.11	Haemophilus		Total length =>2Mb; No. of contigs	fail
36774_1#180	Maela	ERR9282314	SAMEA7620410	HINTVAC9414555	35_71_F11_09B10946	97.48	1922482	15	77.5	266	1.51	Haemophilus			pass
36774_1#181	Maela	ERR9282315	SAMEA7620257	HINTVAC9414447	36_22_B10_09B11172	144.87	1872414	16	77.6	144	0.8	Haemophilus			pass
36774_1#182	Maela	ERR9282316	SAMEA7620413	HINTVAC9414558	35_12_A12_09B10543	130.92	1886477	24	77.9	61	0.36	Haemophilus			pass
36774_1#183	Maela	ERR9282317	SAMEA7620258	HINTVAC9414448	36_34_C10_09B11283	90.02	1876104	12	78.1	164	0.98	Haemophilus			pass
36774_1#184	Maela	ERR9282318	SAMEA7620414	HINTVAC9414559	35_24_B12_09B10637	93.78	1832467	13	76	116	0.65	Haemophilus			pass
36774_1#185	Maela	ERR9282319	SAMEA7620259	HINTVAC9414449	36_46_D10_09B11358	167.84	1868062	11	79.8	87	0.52	Haemophilus			pass
36774_1#186	Maela	ERR9282320	SAMEA7620418	HINTVAC9414562	35_60_E12_09B10878	106.95	1794917	11	57.6	57	0.37	Haemophilus		<60% mapped	pass
36774_1#187	Maela	ERR9282321	SAMEA7620260	HINTVAC9414450	36_58_E10_09B11445	120.6	1910259	21	75	205	1.2	Haemophilus			pass
36774_1#188	Maela	ERR9282322	SAMEA7620374	HINTVAC9414563	35_72_F12_09B10948	140.07	1817765	9	80.3	75	0.42	Haemophilus			pass
36774_1#189	Maela	ERR9282323	SAMEA7620261	HINTVAC9414451	36_70_F10_09B11544	125.67	1897889	21	74.7	89	0.54	Haemophilus			pass
36774_1#19	Maela	ERR9282153	SAMEA7620219	HINTVAC9414405	36_88_H4_09B11736	130.29	1829157	18	77.8	168	0.95	Haemophilus			pass
36774_1#190	Maela	ERR9282324	SAMEA7620376	HINTVAC9414565	35_96_H12_09B11087	162.76	2022377	19	73.5	70	0.41	Haemophilus		Total length =>2Mb	fail
36774_1#191	Maela	ERR9282325	SAMEA7620262	HINTVAC9414452	36_82_G10_09B11631	186.44	3530202	1362	79.7	12240	49.99	Haemophilus		Total length =>2Mb; No. of contigs	fail
36774_1#192	Maela	ERR9282326	SAMEA7620377	HINTVAC9414566	34_1_A1_09B09852	182.56	1881609	11	80	177	1.01	Haemophilus			pass
36774_1#193	Maela	ERR9282327	SAMEA7620030	HINTVAC9414244	38_80_G8_09B13129	167.28	1850612	16	80.3	121	0.72	Haemophilus			pass
36774_1#194	Maela	ERR9282328	SAMEA7620150	HINTVAC9414349	37_93_H9_09B12477	141.99	1787733	12	81.3	70	0.42	Haemophilus			pass
36774_1#195	Maela	ERR9282329	SAMEA7620032	HINTVAC9414246	38_9_A9_09B12536	167.88	1832125	20	80.8	112	0.64	Haemophilus			pass
36774_1#196	Maela	ERR9282330	SAMEA7620151	HINTVAC9414350	37_10_A10_09B11851	172.71	1930318	25	94.7	21	0.58	Haemophilus			pass
36774_1#197	Maela	ERR9282331	SAMEA7620036	HINTVAC9414247	38_21_B9_09B12655	212.5	1833168	14	79.6	118	0.68	Haemophilus			pass
36774_1#198	Maela	ERR9282332	SAMEA7620152	HINTVAC9414351	37_22_B10_09B11914	168.64	1824033	14	81.5	254	1.52	Haemophilus			pass
36774_1#199	Maela	ERR9282333	SAMEA7620034	HINTVAC9414248	38_33_C9_09B12797	134.55	1873452	22	74.4	121	0.68	Haemophilus			pass
36774_1#2	Maela	ERR9282136	SAMEA7620104	HINTVAC9414298	37_51_E3_09B12092	109.84	1997125	24	72.7	106	0.59	Haemophilus			pass
36774_1#20	Maela	ERR9282154	SAMEA7620343	HINTVAC9414510	35_6_A6_09B10524	141.33	1812401	17	78.8	141	0.82	Haemophilus			pass
36774_1#200	Maela	ERR9282334	SAMEA7620153	HINTVAC9414352	37_34_C10_09B11976	86.44	1832735	11	80.3	74	0.43	Haemophilus			pass
36774_1#201	Maela	ERR9282335	SAMEA7620035	HINTVAC9414249	38_45_D9_09B12898	261.24	1786585	11	80.3	126	0.75	Haemophilus			pass
36774_1#202	Maela	ERR9282336	SAMEA7620154	HINTVAC9414353	37_46_D10_09B12066	103.94	1893406	26	78.2	104	0.57	Haemophilus			pass
36774_1#203	Maela	ERR9282337	SAMEA7620037	HINTVAC9414250	38_57_E9_09B12984	179.12	1960336	23	73.8	91	0.54	Haemophilus			pass
36774_1#204	Maela	ERR9282338	SAMEA7620155	HINTVAC9414354	37_58_E10_09B12135	122.1	1903280	13	75.9	182	1.08	Haemophilus			pass
36774_1#205	Maela	ERR9282339	SAMEA7620038	HINTVAC9414251	38_69_F9_09B13084	157.32	1916043	15	76.4	157	0.94	Haemophilus			pass
36774_1#206	Maela	ERR9282340	SAMEA7620157	HINTVAC9414356	37_82_G10_09B12438	153.44	1914155	19	76	162	0.97	Haemophilus			pass
36774_1#207	Maela	ERR9282341	SAMEA7620039	HINTVAC9414252	38_81_G9_09B13144	246.5	1931238	25	92.5	32	1.07	Haemophilus			pass
36774_1#208	Maela	ERR9282342	SAMEA7620158	HINTVAC9414357	37_94_H10_09B12478	147.42	1929769	23	92.1	29	0.99	Haemophilus			pass
36774_1#209	Maela	ERR9282343	SAMEA7620263	HINTVAC9414453	36_94_H10_09B11754	136.47	1791932	22	80.8	60	0.35	Haemophilus			pass
36774_1#21	Maela	ERR9282155	SAMEA7620221	HINTVAC9414406	36_5_A5_09B11096	134.73	3592176	1344	80.1	16257	88.07	Haemophilus		Total length =>2Mb; No. of contigs	fail
36774_1#210	Maela	ERR9282344	SAMEA7620378	HINTVAC9414567	34_13_B1_09B09903	156.44	1886418	18	71	94	0.56	Haemophilus			pass
36774_1#211	Maela	ERR9282345	SAMEA7620264	HINTVAC9414454	36_11_A11_09B11151	166.08	1929835	13	76.8	193	1.17	Haemophilus			pass
36774_1#212	Maela	ERR9282346	SAMEA7620379	HINTVAC9414568	34_25_C1_09B10018	132.09	1869110	14	77.4	170	0.99	Haemophilus			pass
36774_1#213	Maela	ERR9282347	SAMEA7620265	HINTVAC9414455	36_23_B11_09B11217	245.7	3724466	256	84.4	16949	88.63	Haemophilus		Total length =>2Mb	fail
36774_1#214	Maela	ERR9282348	SAMEA7620380	HINTVAC9414569	34_37_D1_09B10116	158.6	1811535	16	73.6	132	0.81	Haemophilus			pass
36774_1#215	Maela	ERR9282349	SAMEA7620267	HINTVAC9414456	36_35_C11_09B11287	167.68	1870552	13	78.8	147	0.87	Haemophilus			pass
36774_1#216	Maela	ERR9282350	SAMEA7620419	HINTVAC9414570	34_49_E1_09B10192	175.32	1791242	18	81	61	0.35	Haemophilus			pass
36774_1#217	Maela	ERR9282351	SAMEA7620268	HINTVAC9414457	36_47_D11_09B11359	177.72	1874345	16	78.5	169	1	Haemophilus			pass
36774_1#218	Maela	ERR9282352	SAMEA7620420	HINTVAC9414571	34_61_F1_09B10273	190.68	1828972	11	80.4	134	0.78	Haemophilus			pass
36774_1#219	Maela	ERR9282353	SAMEA7620269	HINTVAC9414458	36_59_E11_09B11446	201.48	1872017	13	80	96	0.55	Haemophilus			pass
36774_1#22	Maela	ERR9282156	SAMEA7620344	HINTVAC9414511	35_18_B6_09B10625	167	1905284	10	77.9	91	0.54	Haemophilus			pass
36774_1#220	Maela	ERR9282354	SAMEA7620421	HINTVAC9414572	34_73_G1_09B10318	209.4	1832409	26	77.5	133	0.77	Haemophilus			pass
36774_1#221	Maela	ERR9282355	SAMEA7620270	HINTVAC9414459	36_71_F11_09B11552	107.91	1859729	12	55.5	21	0.13	Haemophilus		<60% mapped	pass
36774_1#222	Maela	ERR9282356	SAMEA7620422	HINTVAC9414573	34_85_H1_09B10386	155.7	1883792	14	78.6	200	1.12	Haemophilus			pass
36774_1#223	Maela	ERR9282357	SAMEA7620271	HINTVAC9414460	36_83_G11_09B11632	152.04	1923978	15	77.3	252	1.42	Haemophilus			pass
36774_1#224	Maela	ERR9282358	SAMEA7620423	HINTVAC9414574	34_2_A2_09B09856	227.3	1911487	18	79.2	3134	17.01	Haemophilus		>1000 het SNPs; >15% het SNPs	pass
36774_1#225	Maela	ERR9282359	SAMEA7620041	HINTVAC9414254	38_10_A10_09B12553	156.42	1878313	12	79	208	1.2	Haemophilus			pass
36774_1#226	Maela	ERR9282360	SAMEA7620161	HINTVAC9414359	37_23_B11_09B11915	69.22	1794124	8	58.3	49	0.32	Haemophilus		<60% mapped	pass
36774_1#227	Maela	ERR9282361	SAMEA7620042	HINTVAC9414255	38_22_B10_09B12656	137.25	1915118	21	76.4	115	0.65	Haemophilus			pass
36774_1#228	Maela	ERR9282362	SAMEA7620163	HINTVAC9414360	37_35_C11_09B11981	109.14	1902708	22	75.4	150	0.83	Haemophilus			pass
36774_1#229	Maela	ERR9282363	SAMEA7620043	HINTVAC9414256	38_34_C10_09B12804	147.06	1897040	14	77.4	197	1.13	Haemophilus			pass
36774_1#23	Maela	ERR9282157	SAMEA7620222	HINTVAC9414407	36_17_B5_09B11166	166.52	2020729	26	73.9	90	0.52	Haemophilus		Total length =>2Mb	fail
36774_1#230	Maela	ERR9282364	SAMEA7620167	HINTVAC9414362	37_59_E11_09B12136	118.62	1779463	24	82.3	7237	33.44	Haemophilus		>1000 het SNPs; >15% het SNPs	pass
36774_1#231	Maela	ERR9282365	SAMEA7620044	HINTVAC9414257	38_46_D10_09B12911	152.64	1836378	12	79.7	157	0.86	Haemophilus			pass
36774_1#232	Maela	ERR9282366	SAMEA7620169	HINTVAC9414364	37_83_G11_09B12443	91.18	1822611	19	80.9	251	1.48	Haemophilus			pass
36774_1#233	Maela	ERR9282367	SAMEA7620045	HINTVAC9414258	38_58_E10_09B12986	148.14	1835589	15	81	93	0.54	Haemophilus			pass
36774_1#234	Maela	ERR9282368	SAMEA7620170	HINTVAC9414365	37_95_H11_09B12479	177.12	1803264	8	81.5	67	0.38	Haemophilus			pass
36774_1#235	Maela	ERR9282369	SAMEA7620046	HINTVAC9414259	38_70_F10_09B13088	136.65	4012124	1235	69	24811	75.6	Haemophilus		Total length =>2Mb; No. of contigs	fail
36774_1#236	Maela	ERR9282370	SAMEA7620171	HINTVAC9414366	37_12_A12_09B11860	110.04	1870985	12	54.7	42	0.26	Haemophilus		<60% mapped	pass
36774_1#237	Maela	ERR9282371	SAMEA7620048	HINTVAC9414260	38_82_G10_09B13146	261.4	1929386	22	94.5	22	0.62	Haemophilus			pass
36774_1#238	Maela	ERR9282372	SAMEA7620172	HINTVAC9414367	37_24_B12_09B11916	113.18	1900997	16	76.6	104	0.56	Haemophilus			pass
36774_1#239	Maela	ERR9282373	SAMEA7620047	HINTVAC9414261	38_94_H10_09B13215	207.2	1869429	12	77.3	146	0.86	Haemophilus			pass
36774_1#24	Maela	ERR9282158	SAMEA7620345	HINTVAC9414512	35_30_C6_09B10686	180.16	1865580	9	77.7	113	0.65	Haemophilus			pass
36774_1#240	Maela	ERR9282374	SAMEA7620173	HINTVAC9414368	37_36_C12_09B12007	160.17	1817127	22	79.5	93	0.52	Haemophilus			pass
36774_1#241	Maela	ERR9282375	SAMEA7620272	HINTVAC9414461	36_95_H11_09B11755	168.8	1895442	18	75	93	0.56	Haemophilus			pass
36774_1#242	Maela	ERR9282376	SAMEA7620424	HINTVAC9414575	34_14_B2_09B09904	182.44	1802084	16	85.9	125	0.73	Haemophilus			pass
36774_1#243	Maela	ERR9282377	SAMEA7620274	HINTVAC9414463	36_24_B12_09B11221	105.4	2022390	22	73.7	84	0.46	Haemophilus		Total length =>2Mb	fail
36774_1#244	Maela	ERR9282378	SAMEA7620425	HINTVAC9414576	34_26_C2_09B10045	133.68	1784331	13	81.6	119	0.7	Haemophilus			pass
36774_1#245	Maela	ERR9282379	SAMEA7620290	HINTVAC9414465	36_48_D12_09B11360	163.6	1793378	19	80.1	49	0.29	Haemophilus			pass
36774_1#246	Maela	ERR9282380	SAMEA7620426	HINTVAC9414577	34_38_D2_09B10120	125.67	1883010	24	77.3	169	0.98	Haemophilus			pass
36774_1#247	Maela	ERR9282381	SAMEA7620291	HINTVAC9414466	36_60_E12_09B11449	47.13	2949269	1750	78.2	10972	46.02	Haemophilus		Total length =>2Mb; No. of contigs	fail
36774_1#248	Maela	ERR9282382	SAMEA7620428	HINTVAC9414578	34_50_E2_09B10203	129.18	1888864	15	76	72	0.42	Haemophilus			pass
36774_1#249	Maela	ERR9282383	SAMEA7620293	HINTVAC9414467	36_72_F12_09B11556	191.6	1773244	11	83.4	46	0.27	Haemophilus			pass
36774_1#25	Maela	ERR9282159	SAMEA7620223	HINTVAC9414408	36_29_C5_09B11257	194.25	1901924	22	75.1	142	0.85	Haemophilus			pass
36774_1#250	Maela	ERR9282384	SAMEA7620430	HINTVAC9414579	34_62_F2_09B10275	127.11	1828507	21	78.1	130	0.75	Haemophilus			pass
36774_1#251	Maela	ERR9282385	SAMEA7620294	HINTVAC9414468	36_84_G12_09B11633	151.68	1779916	11	82.1	101	0.58	Haemophilus			pass
36774_1#252	Maela	ERR9282386	SAMEA7620432	HINTVAC9414580	34_74_G2_09B10321	189.8	1930909	17	74.6	99	0.61	Haemophilus			pass
36774_1#253	Maela	ERR9282387	SAMEA7620295	HINTVAC9414469	36_96_H12_09B11758	185.68	1888726	17	78.3	139	0.79	Haemophilus			pass
36774_1#254	Maela	ERR9282388	SAMEA7620433	HINTVAC9414581	34_86_H2_09B10388	231.55	1795064	16	79.8	63	0.36	Haemophilus			pass
36774_1#255	Maela	ERR9282389	SAMEA7620296	HINTVAC9414470	35_1_A1_09B10485	118.5	2036875	39	70	87	0.52	Haemophilus		Total length =>2Mb	fail
36774_1#256	Maela	ERR9282390	SAMEA7620434	HINTVAC9414582	34_3_A3_09B09857	234.35	1824211	10	80.8	68	0.4	Haemophilus			pass
36774_1#257	Maela	ERR9282391	SAMEA7620050	HINTVAC9414262	38_11_A11_09B12556	202.72	1788442	8	81.3	78	0.46	Haemophilus			pass
36774_1#258	Maela	ERR9282392	SAMEA7620174	HINTVAC9414369	37_48_D12_09B12078	131.97	1921717	12	77.8	228	1.32	Haemophilus			pass
36774_1#259	Maela	ERR9282393	SAMEA7620052	HINTVAC9414263	38_23_B11_09B12702	169.2	1832950	17	79.8	246	1.41	Haemophilus			pass
36774_1#26	Maela	ERR9282160	SAMEA7620347	HINTVAC9414513	35_42_D6_09B10765	162.72	1915373	23	73.4	123	0.74	Haemophilus			pass
36774_1#260	Maela	ERR9282394	SAMEA7620175	HINTVAC9414370	37_60_E12_09B12159	110.08	2418289	534	84.4	17038	89.77	Haemophilus		Total length =>2Mb; No. of contigs	fail
36774_1#261	Maela	ERR9282395	SAMEA7620053	HINTVAC9414264	38_35_C11_09B12805	195.16	1810003	18	81.8	103	0.58	Haemophilus			pass
36774_1#262	Maela	ERR9282396	SAMEA7620177	HINTVAC9414371	37_72_F12_09B12275	128.73	1993684	66	77	160	0.91	Haemophilus			pass
36774_1#263	Maela	ERR9282397	SAMEA7620054	HINTVAC9414265	38_47_D11_09B12913	145.83	1869380	23	74.5	131	0.74	Haemophilus			pass
36774_1#264	Maela	ERR9282398	SAMEA7620178	HINTVAC9414372	37_84_G12_09B12452	173.67	1930355	23	91.9	31	1	Haemophilus			pass
36774_1#265	Maela	ERR9282399	SAMEA7620055	HINTVAC9414266	38_59_E11_09B12988	203.2	1883723	15	77.7	262	1.57	Haemophilus			pass
36774_1#266	Maela	ERR9282400	SAMEA7620179	HINTVAC9414373	37_96_H12_09B12497	251.4	1900048	19	90.2	29	0.35	Haemophilus			pass
36774_1#267	Maela	ERR9282401	SAMEA7620056	HINTVAC9414267	38_71_F11_09B13090	209.75	1898112	22	74.3	153	0.88	Haemophilus			pass
36774_1#268	Maela	ERR9282402	SAMEA7620181	HINTVAC9414374	36_1_A1_09B11088	150.8	1883736	16	71.8	82	0.49	Haemophilus			pass
36774_1#269	Maela	ERR9282403	SAMEA7620057	HINTVAC9414268	38_83_G11_09B13148	181.68	1941904	23	75.6	84	0.49	Haemophilus			pass
36774_1#27	Maela	ERR9282161	SAMEA7620224	HINTVAC9414409	36_41_D5_09B11325	122.32	1833413	14	81.8	115	0.64	Haemophilus			pass
36774_1#270	Maela	ERR9282404	SAMEA7620183	HINTVAC9414375	36_13_B1_09B11155	149.25	1835165	10	82.3	3537	18.29	Haemophilus		>1000 het SNPs; >15% het SNPs	pass
36774_1#271	Maela	ERR9282405	SAMEA7620058	HINTVAC9414269	38_95_H11_09B13254	198.65	1901217	15	75.9	195	1.14	Haemophilus			pass
36774_1#272	Maela	ERR9282406	SAMEA7620185	HINTVAC9414376	36_25_C1_09B11230	198.96	1870369	7	79.4	123	0.73	Haemophilus			pass
36774_1#273	Maela	ERR9282407	SAMEA7620297	HINTVAC9414471	35_13_B1_09B10544	159.84	1859904	12	77.3	116	0.69	Haemophilus			pass
36774_1#274	Maela	ERR9282408	SAMEA7620436	HINTVAC9414583	34_15_B3_09B09906	129.54	1918317	10	75.7	188	1.11	Haemophilus			pass
36774_1#275	Maela	ERR9282409	SAMEA7620298	HINTVAC9414472	35_25_C1_09B10639	109.98	1813964	15	60.8	76	0.49	Haemophilus			pass
36774_1#276	Maela	ERR9282410	SAMEA7620437	HINTVAC9414584	34_27_C3_09B10053	100.82	1819482	12	80.4	104	0.58	Haemophilus			pass
36774_1#277	Maela	ERR9282411	SAMEA7620299	HINTVAC9414473	35_37_D1_09B10741	168.28	1871184	13	76.9	159	0.93	Haemophilus			pass
36774_1#278	Maela	ERR9282412	SAMEA7620438	HINTVAC9414585	34_39_D3_09B10127	183.2	1811625	12	79.7	30	0.17	Haemophilus			pass
36774_1#279	Maela	ERR9282413	SAMEA7620305	HINTVAC9414477	35_85_H1_09B11010	164.76	1934778	22	65.5	133	0.79	Haemophilus			pass
36774_1#28	Maela	ERR9282162	SAMEA7620350	HINTVAC9414514	35_54_E6_09B10834	156.81	1851301	18	80	101	0.55	Haemophilus			pass
36774_1#280	Maela	ERR9282414	SAMEA7620439	HINTVAC9414586	34_51_E3_09B10204	158.73	1787455	7	80.6	109	0.64	Haemophilus			pass
36774_1#281	Maela	ERR9282415	SAMEA7620306	HINTVAC9414478	35_2_A2_09B10486	165.28	1895192	22	75.2	104	0.63	Haemophilus			pass
36774_1#282	Maela	ERR9282416	SAMEA7620440	HINTVAC9414587	34_63_F3_09B10279	183.6	1851764	22	79.1	150	0.85	Haemophilus			pass
36774_1#283	Maela	ERR9282417	SAMEA7620307	HINTVAC9414479	35_14_B2_09B10568	148.89	1936166	13	75.5	206	1.18	Haemophilus			pass
36774_1#284	Maela	ERR9282418	SAMEA7620441	HINTVAC9414588	34_75_G3_09B10324	164.36	1839531	19	79.9	160	0.94	Haemophilus			pass
36774_1#285	Maela	ERR9282419	SAMEA7620309	HINTVAC9414481	35_38_D2_09B10744	146.97	1895249	26	78.6	174	0.96	Haemophilus			pass
36774_1#286	Maela	ERR9282420	SAMEA7620442	HINTVAC9414589	34_87_H3_09B10391	198.28	1837708	16	81.3	104	0.6	Haemophilus			pass
36774_1#287	Maela	ERR9282421	SAMEA7620310	HINTVAC9414482	35_50_E2_09B10781	154.17	1810740	14	81.2	133	0.74	Haemophilus			pass
36774_1#288	Maela	ERR9282422	SAMEA7620444	HINTVAC9414590	34_4_A4_09B09858	154.2	1886004	12	78.1	106	0.58	Haemophilus			pass
36774_1#289	Maela	ERR9282423	SAMEA7620059	HINTVAC9414270	38_12_A12_09B12572	171.08	1903927	24	77.9	74	0.44	Haemophilus			pass
36774_1#29	Maela	ERR9282163	SAMEA7620225	HINTVAC9414410	36_53_E5_09B11429	49.26	1793580	11	58.8	64	0.38	Haemophilus		<60% mapped	pass
36774_1#290	Maela	ERR9282424	SAMEA7620186	HINTVAC9414377	36_37_D1_09B11288	152.07	3211554	652	82.7	14781	57	Haemophilus		Total length =>2Mb; No. of contigs	fail
36774_1#291	Maela	ERR9282425	SAMEA7620060	HINTVAC9414271	38_24_B12_09B12708	193.76	1805459	16	80.8	102	0.58	Haemophilus			pass
36774_1#292	Maela	ERR9282426	SAMEA7620187	HINTVAC9414378	36_49_E1_09B11361	141.84	1896410	27	77.4	107	0.6	Haemophilus			pass
36774_1#293	Maela	ERR9282427	SAMEA7620061	HINTVAC9414272	38_36_C12_09B12816	157.44	1887307	20	77.9	143	0.85	Haemophilus			pass
36774_1#294	Maela	ERR9282428	SAMEA7620188	HINTVAC9414379	36_61_F1_09B11451	183.15	1885584	19	69.5	90	0.54	Haemophilus			pass
36774_1#295	Maela	ERR9282429	SAMEA7620062	HINTVAC9414273	38_48_D12_09B12915	152.97	1858158	10	79.3	89	0.49	Haemophilus			pass
36774_1#296	Maela	ERR9282430	SAMEA7620189	HINTVAC9414380	36_73_G1_09B11560	142.77	1897387	14	77.4	189	1.09	Haemophilus			pass
36774_1#297	Maela	ERR9282431	SAMEA7620063	HINTVAC9414274	38_60_E12_09B13022	173.68	1880372	11	78.9	186	1.11	Haemophilus			pass
36774_1#298	Maela	ERR9282432	SAMEA7620190	HINTVAC9414381	36_85_H1_09B11634	199.75	1940319	26	76.4	112	0.67	Haemophilus			pass
36774_1#299	Maela	ERR9282433	SAMEA7620065	HINTVAC9414275	38_72_F12_09B13092	212.4	1891112	15	77.1	139	0.81	Haemophilus			pass
36774_1#3	Maela	ERR9282137	SAMEA7619967	HINTVAC9414196	38_74_G2_09B13095	151.23	3317598	663	80.1	14617	56.27	Haemophilus		Total length =>2Mb; No. of contigs	fail
36774_1#30	Maela	ERR9282164	SAMEA7620349	HINTVAC9414515	35_66_F6_09B10917	188.84	1774458	11	82.9	64	0.38	Haemophilus			pass
36774_1#300	Maela	ERR9282434	SAMEA7620192	HINTVAC9414383	36_14_B2_09B11159	167.88	1894843	22	78.2	105	0.62	Haemophilus			pass
36774_1#301	Maela	ERR9282435	SAMEA7620067	HINTVAC9414276	38_84_G12_09B13150	181.04	3520674	1645	75.1	12463	51.47	Haemophilus		Total length =>2Mb; No. of contigs	fail
36774_1#302	Maela	ERR9282436	SAMEA7620196	HINTVAC9414386	36_50_E2_09B11362	156.12	1908915	17	71.2	103	0.63	Haemophilus			pass
36774_1#303	Maela	ERR9282437	SAMEA7620083	HINTVAC9414277	38_96_H12_09B13257	219.8	5589786	3040	77.8	21217	70.86	Haemophilus		Total length =>2Mb; No. of contigs	fail
36774_1#304	Maela	ERR9282438	SAMEA7620197	HINTVAC9414387	36_62_F2_09B11452	203.95	1885320	19	72.8	90	0.52	Haemophilus			pass
36774_1#305	Maela	ERR9282439	SAMEA7620311	HINTVAC9414483	35_62_F2_09B10900	141.24	1833239	12	86.8	104	0.6	Haemophilus			pass
36774_1#306	Maela	ERR9282440	SAMEA7620445	HINTVAC9414591	34_16_B4_09B09929	94.89	1858662	32	58	9035	49.16	Haemophilus		<60% mapped; >1000 het SNPs; >15% het SNPs	pass
36774_1#307	Maela	ERR9282441	SAMEA7620313	HINTVAC9414484	35_74_G2_09B10960	144.87	1877856	10	79.1	203	1.18	Haemophilus			pass
36774_1#308	Maela	ERR9282442	SAMEA7620446	HINTVAC9414592	34_28_C4_09B10056	165	1874209	18	78.7	114	0.65	Haemophilus			pass
36774_1#309	Maela	ERR9282443	SAMEA7620314	HINTVAC9414485	35_86_H2_09B11013	207.6	1838334	14	80.1	142	0.81	Haemophilus			pass
36774_1#31	Maela	ERR9282165	SAMEA7620226	HINTVAC9414411	36_65_F5_09B11509	141.72	2023640	25	73.5	87	0.49	Haemophilus		Total length =>2Mb	fail
36774_1#310	Maela	ERR9282444	SAMEA7620447	HINTVAC9414593	34_40_D4_09B10133	223.9	1833349	16	82	131	0.78	Haemophilus			pass
36774_1#311	Maela	ERR9282445	SAMEA7620315	HINTVAC9414486	35_3_A3_09B10487	151.32	1840368	13	80.9	88	0.49	Haemophilus			pass
36774_1#312	Maela	ERR9282446	SAMEA7620448	HINTVAC9414594	34_52_E4_09B10207	167.6	1812589	16	78.7	116	0.68	Haemophilus			pass
36774_1#313	Maela	ERR9282447	SAMEA7620317	HINTVAC9414488	35_27_C3_09B10668	168.84	1813643	12	80.2	53	0.31	Haemophilus			pass
36774_1#314	Maela	ERR9282448	SAMEA7620450	HINTVAC9414595	34_64_F4_09B10281	203.35	3674036	1440	80.5	13653	55.66	Haemophilus		Total length =>2Mb; No. of contigs	fail
36774_1#315	Maela	ERR9282449	SAMEA7620319	HINTVAC9414490	35_51_E3_09B10782	171.2	1825445	13	81.4	256	1.52	Haemophilus			pass
36774_1#316	Maela	ERR9282450	SAMEA7620451	HINTVAC9414596	34_76_G4_09B10326	193.24	1834020	12	79.2	211	1.18	Haemophilus			pass
36774_1#317	Maela	ERR9282451	SAMEA7620320	HINTVAC9414491	35_63_F3_09B10911	202.72	1932037	24	94.4	25	0.71	Haemophilus			pass
36774_1#318	Maela	ERR9282452	SAMEA7620452	HINTVAC9414597	34_88_H4_09B10405	130.24	1808982	9	58.4	39	0.26	Haemophilus		<60% mapped	pass
36774_1#319	Maela	ERR9282453	SAMEA7620321	HINTVAC9414492	35_75_G3_09B10962	139.26	2016413	32	71.2	99	0.57	Haemophilus		Total length =>2Mb	fail
36774_1#32	Maela	ERR9282166	SAMEA7620351	HINTVAC9414516	35_78_G6_09B10968	165	1828066	21	80.4	2632	14.29	Haemophilus		>1000 het SNPs	pass
36774_1#320	Maela	ERR9282454	SAMEA7620453	HINTVAC9414598	34_5_A5_09B09859	217.3	1854211	10	78.4	208	1.18	Haemophilus			pass
36774_1#321	Maela	ERR9282455	SAMEA7620085	HINTVAC9414279	37_13_B1_09B11866	194.68	1929325	23	94.6	15	0.44	Haemophilus			pass
36774_1#322	Maela	ERR9282456	SAMEA7620199	HINTVAC9414388	36_74_G2_09B11561	242.15	1823956	9	80.5	83	0.49	Haemophilus			pass
36774_1#323	Maela	ERR9282457	SAMEA7620086	HINTVAC9414280	37_25_C1_09B11918	119.76	1822984	17	79	100	0.59	Haemophilus			pass
36774_1#324	Maela	ERR9282458	SAMEA7620201	HINTVAC9414389	36_86_H2_09B11662	178.4	1883824	21	78.5	174	0.99	Haemophilus			pass
36774_1#325	Maela	ERR9282459	SAMEA7620088	HINTVAC9414282	37_49_E1_09B12086	179.68	1896940	18	75.2	104	0.62	Haemophilus			pass
36774_1#326	Maela	ERR9282460	SAMEA7620202	HINTVAC9414390	36_3_A3_09B11094	132.48	2054290	318	78.6	10822	48.05	Haemophilus		Total length =>2Mb	fail
36774_1#327	Maela	ERR9282461	SAMEA7620089	HINTVAC9414283	37_61_F1_09B12169	193.4	1801498	18	86.6	129	0.74	Haemophilus			pass
36774_1#328	Maela	ERR9282462	SAMEA7620203	HINTVAC9414391	36_15_B3_09B11163	96.22	1821381	13	79.1	53	0.3	Haemophilus			pass
36774_1#329	Maela	ERR9282463	SAMEA7620090	HINTVAC9414284	37_73_G1_09B12303	133.2	3576780	1563	79.2	13298	52.95	Haemophilus		Total length =>2Mb; No. of contigs	fail
36774_1#33	Maela	ERR9282167	SAMEA7619975	HINTVAC9414203	38_63_F3_09B13030	127.53	1959847	23	73.9	97	0.58	Haemophilus			pass
36774_1#330	Maela	ERR9282464	SAMEA7620204	HINTVAC9414392	36_27_C3_09B11236	114.52	1843817	9	55.3	48	0.34	Haemophilus		<60% mapped	pass
36774_1#331	Maela	ERR9282465	SAMEA7620091	HINTVAC9414285	37_85_H1_09B12454	214.8	1838584	17	78.5	62	0.36	Haemophilus			pass
36774_1#332	Maela	ERR9282466	SAMEA7620205	HINTVAC9414393	36_39_D3_09B11290	153.96	1835321	12	82.3	83	0.49	Haemophilus			pass
36774_1#333	Maela	ERR9282467	SAMEA7620092	HINTVAC9414286	37_2_A2_09B11760	163.12	1897937	24	77.4	83	0.47	Haemophilus			pass
36774_1#334	Maela	ERR9282468	SAMEA7620206	HINTVAC9414394	36_51_E3_09B11424	145.9	1793479	9	56	77	0.54	Haemophilus		<60% mapped	pass
36774_1#335	Maela	ERR9282469	SAMEA7620093	HINTVAC9414287	37_14_B2_09B11871	245.05	1928687	20	94.9	77	2.94	Haemophilus			pass
36774_1#336	Maela	ERR9282470	SAMEA7620207	HINTVAC9414395	36_63_F3_09B11503	181.6	1816995	7	80.6	70	0.39	Haemophilus			pass
36774_1#337	Maela	ERR9282471	SAMEA7620322	HINTVAC9414493	35_87_H3_09B11044	167.92	1825686	11	80.8	132	0.76	Haemophilus			pass
36774_1#338	Maela	ERR9282472	SAMEA7620454	HINTVAC9414599	34_17_B5_09B09956	207.05	1877844	27	79.2	2878	15.62	Haemophilus		>1000 het SNPs; >15% het SNPs	pass
36774_1#339	Maela	ERR9282473	SAMEA7620323	HINTVAC9414494	35_4_A4_09B10488	142.41	1829548	22	80.1	275	1.54	Haemophilus			pass
36774_1#34	Maela	ERR9282168	SAMEA7620068	HINTVAC9414307	37_64_F4_09B12186	184.52	1942189	303	81.9	7364	35.44	Haemophilus		>1000 het SNPs; >15% het SNPs	pass
36774_1#340	Maela	ERR9282474	SAMEA7620456	HINTVAC9414600	34_29_C5_09B10058	138.96	1932101	20	77.2	2721	14.94	Haemophilus		>1000 het SNPs	pass
36774_1#341	Maela	ERR9282475	SAMEA7620324	HINTVAC9414495	35_16_B4_09B10584	181.68	1905448	18	77.6	94	0.54	Haemophilus			pass
36774_1#342	Maela	ERR9282476	SAMEA7620457	HINTVAC9414601	34_41_D5_09B10135	176.05	1936307	19	67.4	105	0.65	Haemophilus			pass
36774_1#343	Maela	ERR9282477	SAMEA7620325	HINTVAC9414496	35_28_C4_09B10672	141.78	1884185	15	78.9	190	1.08	Haemophilus			pass
36774_1#344	Maela	ERR9282478	SAMEA7620458	HINTVAC9414602	34_53_E5_09B10213	127.17	1894452	25	78.2	106	0.61	Haemophilus			pass
36774_1#345	Maela	ERR9282479	SAMEA7620326	HINTVAC9414497	35_40_D4_09B10749	174.76	1896173	19	75.3	99	0.59	Haemophilus			pass
36774_1#346	Maela	ERR9282480	SAMEA7620459	HINTVAC9414603	34_65_F5_09B10283	207	1812707	17	79.8	61	0.36	Haemophilus			pass
36774_1#347	Maela	ERR9282481	SAMEA7620327	HINTVAC9414498	35_52_E4_09B10783	153.72	1891928	22	77.6	191	1.08	Haemophilus			pass
36774_1#348	Maela	ERR9282482	SAMEA7620462	HINTVAC9414604	34_77_G5_09B10328	210.7	1870842	13	77.5	129	0.75	Haemophilus			pass
36774_1#349	Maela	ERR9282483	SAMEA7620328	HINTVAC9414499	35_64_F4_09B10913	135.84	1789930	11	56.3	22	0.14	Haemophilus		<60% mapped	pass
36774_1#35	Maela	ERR9282169	SAMEA7619980	HINTVAC9414204	38_75_G3_09B13116	126.96	1869125	20	77.2	188	1.12	Haemophilus			pass
36774_1#350	Maela	ERR9282484	SAMEA7620461	HINTVAC9414605	34_89_H5_09B10409	200.55	1868208	27	76.9	48	0.29	Haemophilus			pass
36774_1#351	Maela	ERR9282485	SAMEA7620329	HINTVAC9414500	35_76_G4_09B10966	130.77	1878243	16	80.3	4795	25.37	Haemophilus		>1000 het SNPs; >15% het SNPs	pass
36774_1#352	Maela	ERR9282486	SAMEA7620464	HINTVAC9414606	34_6_A6_09B09860	190.32	1859371	15	76.6	158	0.93	Haemophilus			pass
36774_1#353	Maela	ERR9282487	SAMEA7620094	HINTVAC9414288	37_26_C2_09B11930	165.8	1909552	27	75.1	116	0.67	Haemophilus			pass
36774_1#354	Maela	ERR9282488	SAMEA7620208	HINTVAC9414396	36_75_G3_09B11562	148.11	1836626	7	78.6	147	0.83	Haemophilus			pass
36774_1#355	Maela	ERR9282489	SAMEA7620095	HINTVAC9414289	37_38_D2_09B12030	250.2	1930945	20	94.8	24	0.69	Haemophilus			pass
36774_1#356	Maela	ERR9282490	SAMEA7620209	HINTVAC9414397	36_87_H3_09B11726	242.88	1858393	14	77.7	87	0.53	Haemophilus			pass
36774_1#357	Maela	ERR9282491	SAMEA7620097	HINTVAC9414291	37_62_F2_09B12180	189.16	1793005	10	81.2	93	0.56	Haemophilus			pass
36774_1#358	Maela	ERR9282492	SAMEA7620211	HINTVAC9414398	36_4_A4_09B11095	223.98	1780344	16	69.2	47	0.28	Haemophilus			pass
36774_1#359	Maela	ERR9282493	SAMEA7620098	HINTVAC9414292	37_74_G2_09B12335	216.6	1835616	15	81.6	100	0.59	Haemophilus			pass
36774_1#36	Maela	ERR9282170	SAMEA7620069	HINTVAC9414308	37_76_G4_09B12339	127.88	1888012	20	64	75	0.47	Haemophilus			pass
36774_1#360	Maela	ERR9282494	SAMEA7620213	HINTVAC9414399	36_16_B4_09B11165	165.84	1869396	69	79.8	5199	27.46	Haemophilus		>1000 het SNPs; >15% het SNPs	pass
36774_1#361	Maela	ERR9282495	SAMEA7620099	HINTVAC9414293	37_86_H2_09B12458	263.16	1816433	17	80.7	141	0.83	Haemophilus			pass
36774_1#362	Maela	ERR9282496	SAMEA7620214	HINTVAC9414400	36_28_C4_09B11237	252.48	1897083	25	78.4	103	0.59	Haemophilus			pass
36774_1#363	Maela	ERR9282497	SAMEA7620101	HINTVAC9414295	37_15_B3_09B11898	159	3595859	1129	78	14653	58.42	Haemophilus		Total length =>2Mb; No. of contigs	fail
36774_1#364	Maela	ERR9282498	SAMEA7620215	HINTVAC9414401	36_40_D4_09B11323	215.5	2712679	701	78.6	9103	42.93	Haemophilus		Total length =>2Mb; No. of contigs	fail
36774_1#365	Maela	ERR9282499	SAMEA7620102	HINTVAC9414296	37_27_C3_09B11936	185.28	1901950	17	75	146	0.84	Haemophilus			pass
36774_1#366	Maela	ERR9282500	SAMEA7620216	HINTVAC9414402	36_52_E4_09B11427	185.12	1862273	17	77.3	57	0.33	Haemophilus			pass
36774_1#367	Maela	ERR9282501	SAMEA7620103	HINTVAC9414297	37_39_D3_09B12039	171.24	1788279	11	55.5	16	0.11	Haemophilus		<60% mapped	pass
36774_1#368	Maela	ERR9282502	SAMEA7620217	HINTVAC9414403	36_64_F4_09B11507	255.7	1931555	26	92.1	31	1.04	Haemophilus			pass
36774_1#369	Maela	ERR9282503	SAMEA7620330	HINTVAC9414501	35_88_H4_09B11069	189.5	2023377	22	73.4	74	0.44	Haemophilus		Total length =>2Mb	fail
36774_1#37	Maela	ERR9282171	SAMEA7619981	HINTVAC9414205	38_87_H3_09B13197	109.5	1867197	10	55.5	95	0.6	Haemophilus		<60% mapped	pass
36774_1#370	Maela	ERR9282504	SAMEA7620465	HINTVAC9414607	34_18_B6_09B09960	218.5	1782830	11	81.9	88	0.52	Haemophilus			pass
36774_1#371	Maela	ERR9282505	SAMEA7620331	HINTVAC9414502	35_5_A5_09B10514	187.4	1829040	23	82.1	100	0.57	Haemophilus			pass
36774_1#372	Maela	ERR9282506	SAMEA7620466	HINTVAC9414608	34_30_C6_09B10061	197.08	1884049	16	78.9	191	1.07	Haemophilus			pass
36774_1#373	Maela	ERR9282507	SAMEA7620333	HINTVAC9414503	35_17_B5_09B10616	153.52	1942703	40	74	160	0.97	Haemophilus			pass
36774_1#374	Maela	ERR9282508	SAMEA7620467	HINTVAC9414609	34_42_D6_09B10145	160.5	1860518	11	54.7	28	0.18	Haemophilus		<60% mapped	pass
36774_1#375	Maela	ERR9282509	SAMEA7620335	HINTVAC9414504	35_29_C5_09B10674	152.46	1869783	17	77	141	0.77	Haemophilus			pass
36774_1#376	Maela	ERR9282510	SAMEA7620469	HINTVAC9414610	34_54_E6_09B10217	88.35	1868712	16	51.3	91	0.62	Haemophilus		<60% mapped	pass
36774_1#377	Maela	ERR9282511	SAMEA7620336	HINTVAC9414505	35_41_D5_09B10756	231.1	1781242	9	81.2	96	0.56	Haemophilus			pass
36774_1#378	Maela	ERR9282512	SAMEA7620470	HINTVAC9414611	34_66_F6_09B10285	234.6	1857849	27	76.2	93	0.56	Haemophilus			pass
36774_1#379	Maela	ERR9282513	SAMEA7620337	HINTVAC9414506	35_53_E5_09B10811	246.2	1926417	20	94.7	12	0.34	Haemophilus			pass
36774_1#38	Maela	ERR9282172	SAMEA7620071	HINTVAC9414309	37_88_H4_09B12462	127.35	1879782	10	78.5	171	1.03	Haemophilus			pass
36774_1#380	Maela	ERR9282514	SAMEA7620471	HINTVAC9414612	34_78_G6_09B10336	326.08	1865946	9	78.9	134	0.77	Haemophilus			pass
36774_1#381	Maela	ERR9282515	SAMEA7620339	HINTVAC9414507	35_65_F5_09B10915	242.9	1836711	12	81.4	95	0.55	Haemophilus			pass
36774_1#382	Maela	ERR9282516	SAMEA7620472	HINTVAC9414613	34_90_H6_09B10441	158.95	1813357	10	57.2	12	0.08	Haemophilus		<60% mapped	pass
36774_1#383	Maela	ERR9282517	SAMEA7620341	HINTVAC9414508	35_77_G5_09B10967	201.7	1927710	24	76.4	98	0.59	Haemophilus			pass
36774_1#384	Maela	ERR9282518	SAMEA7620474	HINTVAC9414614	34_7_A7_09B09889	176.82	1795545	8	58.4	68	0.47	Haemophilus		<60% mapped	pass
36774_1#39	Maela	ERR9282173	SAMEA7619982	HINTVAC9414206	38_4_A4_09B12525	175.92	4227849	1973	80.6	21892	72.58	Haemophilus		Total length =>2Mb; No. of contigs	fail
36774_1#4	Maela	ERR9282138	SAMEA7620105	HINTVAC9414299	37_63_F3_09B12184	178.2	1788357	13	82.3	204	1.16	Haemophilus			pass
36774_1#40	Maela	ERR9282174	SAMEA7620072	HINTVAC9414310	37_5_A5_09B11809	93.5	1860807	14	68	139	0.82	Haemophilus			pass
36774_1#41	Maela	ERR9282175	SAMEA7619983	HINTVAC9414207	38_16_B4_09B12592	177.28	1847188	18	79.2	594	3.42	Haemophilus			pass
36774_1#42	Maela	ERR9282176	SAMEA7620075	HINTVAC9414311	37_17_B5_09B11906	104.64	1861762	12	55.1	21	0.14	Haemophilus		<60% mapped	pass
36774_1#43	Maela	ERR9282177	SAMEA7619984	HINTVAC9414208	38_28_C4_09B12733	151.48	3707065	3978	74.9	25080	79.3	Haemophilus		Total length =>2Mb; No. of contigs	fail
36774_1#44	Maela	ERR9282178	SAMEA7620076	HINTVAC9414312	37_29_C5_09B11947	173.84	1787837	15	78.8	86	0.49	Haemophilus			pass
36774_1#45	Maela	ERR9282179	SAMEA7619985	HINTVAC9414209	38_40_D4_09B12841	146.34	1772684	9	83.5	50	0.29	Haemophilus			pass
36774_1#46	Maela	ERR9282180	SAMEA7620077	HINTVAC9414313	37_41_D5_09B12043	138.72	1803103	12	80.2	87	0.5	Haemophilus			pass
36774_1#47	Maela	ERR9282181	SAMEA7619986	HINTVAC9414210	38_52_E4_09B12923	235.62	1948017	16	75.7	120	0.71	Haemophilus			pass
36774_1#48	Maela	ERR9282182	SAMEA7620079	HINTVAC9414314	37_53_E5_09B12129	159.52	1930811	17	74.6	106	0.65	Haemophilus			pass
36774_1#49	Maela	ERR9282183	SAMEA7620227	HINTVAC9414412	36_77_G5_09B11564	183.84	1790395	7	81.2	74	0.45	Haemophilus			pass
36774_1#5	Maela	ERR9282139	SAMEA7619969	HINTVAC9414197	38_86_H2_09B13195	108.86	1853413	24	79.1	175	0.96	Haemophilus			pass
36774_1#50	Maela	ERR9282184	SAMEA7620353	HINTVAC9414517	35_90_H6_09B11075	179.91	1853159	17	91.5	36	0.42	Haemophilus			pass
36774_1#51	Maela	ERR9282185	SAMEA7620228	HINTVAC9414413	36_89_H5_09B11738	159.32	3745778	1518	78.6	12646	52.36	Haemophilus		Total length =>2Mb; No. of contigs	fail
36774_1#52	Maela	ERR9282186	SAMEA7620355	HINTVAC9414518	35_7_A7_09B10526	117.24	1861020	22	80.5	376	2.06	Haemophilus			pass
36774_1#53	Maela	ERR9282187	SAMEA7620229	HINTVAC9414414	36_6_A6_09B11097	140.49	1828426	24	77.6	138	0.78	Haemophilus			pass
36774_1#54	Maela	ERR9282188	SAMEA7620356	HINTVAC9414519	35_19_B7_09B10627	137.43	1848276	14	80.4	171	1	Haemophilus			pass
36774_1#55	Maela	ERR9282189	SAMEA7620231	HINTVAC9414415	36_18_B6_09B11167	166.68	1784193	12	80.2	107	0.65	Haemophilus			pass
36774_1#56	Maela	ERR9282190	SAMEA7620357	HINTVAC9414520	35_31_C7_09B10703	115.44	1824134	17	61.9	98	0.6	Haemophilus			pass
36774_1#57	Maela	ERR9282191	SAMEA7620232	HINTVAC9414416	36_30_C6_09B11259	135.87	1833349	10	80.5	97	0.55	Haemophilus			pass
36774_1#58	Maela	ERR9282192	SAMEA7620359	HINTVAC9414521	35_43_D7_09B10767	185.24	1827740	23	78.1	126	0.71	Haemophilus			pass
36774_1#59	Maela	ERR9282193	SAMEA7620234	HINTVAC9414417	36_42_D6_09B11328	99.64	1848023	18	80	138	0.8	Haemophilus			pass
36774_1#6	Maela	ERR9282140	SAMEA7620106	HINTVAC9414300	37_75_G3_09B12337	107.98	1808292	8	81.2	128	0.73	Haemophilus			pass
36774_1#60	Maela	ERR9282194	SAMEA7620360	HINTVAC9414522	35_55_E7_09B10836	159.72	1826402	10	78.4	64	0.4	Haemophilus			pass
36774_1#61	Maela	ERR9282195	SAMEA7620235	HINTVAC9414418	36_54_E6_09B11438	156.87	1831395	23	79.4	256	1.41	Haemophilus			pass
36774_1#62	Maela	ERR9282196	SAMEA7620361	HINTVAC9414523	35_67_F7_09B10919	121.32	1965626	15	74.1	153	0.92	Haemophilus			pass
36774_1#63	Maela	ERR9282197	SAMEA7620237	HINTVAC9414419	36_66_F6_09B11511	220.25	1869886	20	77.7	175	1.03	Haemophilus			pass
36774_1#64	Maela	ERR9282198	SAMEA7620362	HINTVAC9414524	35_79_G7_09B10970	207.35	1903018	10	78	103	0.59	Haemophilus			pass
36774_1#65	Maela	ERR9282199	SAMEA7619987	HINTVAC9414211	38_64_F4_09B13036	139.71	1833300	14	87.1	121	0.69	Haemophilus			pass
36774_1#66	Maela	ERR9282200	SAMEA7620080	HINTVAC9414315	37_65_F5_09B12190	120.48	1902984	10	78.8	97	0.58	Haemophilus			pass
36774_1#67	Maela	ERR9282201	SAMEA7619989	HINTVAC9414212	38_76_G4_09B13120	160.89	1792491	21	80.2	61	0.34	Haemophilus			pass
36774_1#68	Maela	ERR9282202	SAMEA7620081	HINTVAC9414316	37_77_G5_09B12344	199.35	1904484	16	75.8	163	0.97	Haemophilus			pass
36774_1#69	Maela	ERR9282203	SAMEA7619991	HINTVAC9414213	38_88_H4_09B13199	137.25	1859788	12	77.3	95	0.54	Haemophilus			pass
36774_1#7	Maela	ERR9282141	SAMEA7619970	HINTVAC9414198	38_3_A3_09B12521	188.6	2006968	27	75	233	1.33	Haemophilus		Total length =>2Mb	fail
36774_1#70	Maela	ERR9282204	SAMEA7620082	HINTVAC9414317	37_89_H5_09B12464	89.37	1963937	20	53.2	13	0.09	Haemophilus		<60% mapped	pass
36774_1#71	Maela	ERR9282205	SAMEA7619992	HINTVAC9414214	38_5_A5_09B12527	213.6	1934514	27	93.6	26	0.8	Haemophilus			pass
36774_1#72	Maela	ERR9282206	SAMEA7620114	HINTVAC9414318	37_6_A6_09B11811	149.13	1846379	14	80.8	160	0.92	Haemophilus			pass
36774_1#73	Maela	ERR9282207	SAMEA7619993	HINTVAC9414215	38_17_B5_09B12594	95.42	1831411	12	82.5	138	0.76	Haemophilus			pass
36774_1#74	Maela	ERR9282208	SAMEA7620115	HINTVAC9414319	37_18_B6_09B11908	123.28	1782130	7	81.9	73	0.41	Haemophilus			pass
36774_1#75	Maela	ERR9282209	SAMEA7619994	HINTVAC9414216	38_29_C5_09B12749	177.4	1864679	14	76.7	181	1.06	Haemophilus			pass
36774_1#76	Maela	ERR9282210	SAMEA7620116	HINTVAC9414320	37_30_C6_09B11949	161.07	2344898	546	80.1	11317	49.13	Haemophilus		Total length =>2Mb; No. of contigs	fail
36774_1#77	Maela	ERR9282211	SAMEA7619995	HINTVAC9414217	38_41_D5_09B12842	203.3	1898163	20	74.7	94	0.57	Haemophilus			pass
36774_1#78	Maela	ERR9282212	SAMEA7620117	HINTVAC9414321	37_42_D6_09B12047	137.61	1945940	18	75.5	142	0.81	Haemophilus			pass
36774_1#79	Maela	ERR9282213	SAMEA7619996	HINTVAC9414218	38_53_E5_09B12925	231.5	2104741	321	77.1	4820	24.27	Haemophilus		Total length =>2Mb	fail
36774_1#8	Maela	ERR9282142	SAMEA7620107	HINTVAC9414301	37_87_H3_09B12460	138.62	1932674	23	94.3	32	1.17	Haemophilus			pass
36774_1#80	Maela	ERR9282214	SAMEA7620118	HINTVAC9414322	37_54_E6_09B12131	126.48	1919333	15	50.6	2365	14.79	Haemophilus		<60% mapped; >1000 het SNPs	pass
36774_1#81	Maela	ERR9282215	SAMEA7620238	HINTVAC9414420	36_78_G6_09B11585	119.08	1791950	16	80.9	59	0.32	Haemophilus			pass
36774_1#82	Maela	ERR9282216	SAMEA7620366	HINTVAC9414526	35_8_A8_09B10528	148.14	1834929	10	80	85	0.48	Haemophilus			pass
36774_1#83	Maela	ERR9282217	SAMEA7620239	HINTVAC9414421	36_90_H6_09B11740	103.32	1864495	21	77.2	187	1.08	Haemophilus			pass
36774_1#84	Maela	ERR9282218	SAMEA7620367	HINTVAC9414527	35_20_B8_09B10629	155.25	1829451	19	91.5	33	0.4	Haemophilus			pass
36774_1#85	Maela	ERR9282219	SAMEA7620241	HINTVAC9414422	36_7_A7_09B11098	324.59	1793641	15	80.5	62	0.36	Haemophilus			pass
36774_1#86	Maela	ERR9282220	SAMEA7620370	HINTVAC9414529	35_44_D8_09B10769	128.88	1779954	11	82.3	94	0.56	Haemophilus			pass
36774_1#87	Maela	ERR9282221	SAMEA7620243	HINTVAC9414423	36_19_B7_09B11168	204.32	1835172	16	82.5	140	0.82	Haemophilus			pass
36774_1#88	Maela	ERR9282222	SAMEA7620371	HINTVAC9414530	35_56_E8_09B10838	103.12	1903569	12	75	172	0.97	Haemophilus			pass
36774_1#89	Maela	ERR9282223	SAMEA7620276	HINTVAC9414424	36_31_C7_09B11260	168.32	1846517	15	80.6	225	1.32	Haemophilus			pass
36774_1#9	Maela	ERR9282143	SAMEA7619971	HINTVAC9414199	38_15_B3_09B12581	117.12	1802100	17	77.9	3602	18.3	Haemophilus		>1000 het SNPs; >15% het SNPs	pass
36774_1#90	Maela	ERR9282224	SAMEA7620372	HINTVAC9414531	35_68_F8_09B10920	122.37	1884417	13	80.3	142	0.87	Haemophilus			pass
36774_1#91	Maela	ERR9282225	SAMEA7620277	HINTVAC9414425	36_43_D7_09B11329	112.7	1868210	18	77.6	217	1.22	Haemophilus			pass
36774_1#92	Maela	ERR9282226	SAMEA7620373	HINTVAC9414532	35_80_G8_09B10971	192.56	3386347	2420	78.4	11311	47.61	Haemophilus		Total length =>2Mb; No. of contigs	fail
36774_1#93	Maela	ERR9282227	SAMEA7620279	HINTVAC9414426	36_55_E7_09B11440	150.24	1848543	11	78.3	90	0.5	Haemophilus			pass
36774_1#94	Maela	ERR9282228	SAMEA7620384	HINTVAC9414534	35_9_A9_09B10534	132.42	1774680	9	83.3	88	0.53	Haemophilus			pass
36774_1#95	Maela	ERR9282229	SAMEA7620281	HINTVAC9414427	36_67_F7_09B11512	159.15	1797134	15	79.6	214	1.16	Haemophilus			pass
36774_1#96	Maela	ERR9282230	SAMEA7620386	HINTVAC9414535	35_21_B9_09B10631	171.36	1876664	11	78.9	1199	6.96	Haemophilus		>1000 het SNPs	pass
36774_1#97	Maela	ERR9282231	SAMEA7619997	HINTVAC9414219	38_65_F5_09B13037	173.12	1819715	13	77	80	0.45	Haemophilus			pass
36774_1#98	Maela	ERR9282232	SAMEA7620119	HINTVAC9414323	37_66_F6_09B12192	80.85	1917394	13	51	0	0	Haemophilus		<60% mapped	pass
36774_1#99	Maela	ERR9282233	SAMEA7619999	HINTVAC9414220	38_77_G5_09B13122	227.9	1858737	15	77.7	143	0.84	Haemophilus			pass
36774_2#1	Maela	ERR9282519	SAMEA7619492	HINTVAC9413775	43_22_B10_10B02587	91.42	1827688	18	79.6	204	1.19	Haemophilus			pass
36774_2#10	Maela	ERR9282528	SAMEA7619617	HINTVAC9413878	42_11_A11_10B01665	140.49	3461626	1394	76.6	18650	66.23	Haemophilus		Total length =>2Mb; No. of contigs	fail
36774_2#100	Maela	ERR9282618	SAMEA7619647	HINTVAC9413905	41_38_D2_10B01109	198.44	1780541	11	81.8	179	1.02	Haemophilus			pass
36774_2#101	Maela	ERR9282619	SAMEA7619525	HINTVAC9413802	42_49_E1_10B01977	169.72	2015170	26	72.5	96	0.56	Haemophilus		Total length =>2Mb	fail
36774_2#102	Maela	ERR9282620	SAMEA7619648	HINTVAC9413906	41_50_E2_10B01213	156	1935283	16	73.9	165	1	Haemophilus			pass
36774_2#103	Maela	ERR9282621	SAMEA7619526	HINTVAC9413803	42_61_F1_10B02071	160.56	1871021	12	78.6	117	0.68	Haemophilus			pass
36774_2#104	Maela	ERR9282622	SAMEA7619650	HINTVAC9413908	41_74_G2_10B01426	167.94	1929930	22	94.9	29	0.8	Haemophilus			pass
36774_2#105	Maela	ERR9282623	SAMEA7619528	HINTVAC9413804	42_73_G1_10B02225	155.16	1966062	24	74	50	0.3	Haemophilus			pass
36774_2#106	Maela	ERR9282624	SAMEA7619651	HINTVAC9413909	41_86_H2_10B01565	181.56	1780804	17	81.3	168	0.98	Haemophilus			pass
36774_2#107	Maela	ERR9282625	SAMEA7619531	HINTVAC9413806	42_2_A2_10B01619	176.24	1909748	26	75.8	117	0.67	Haemophilus			pass
36774_2#108	Maela	ERR9282626	SAMEA7619653	HINTVAC9413910	41_3_A3_10B00902	135.21	1792421	23	81.8	64	0.37	Haemophilus			pass
36774_2#109	Maela	ERR9282627	SAMEA7619532	HINTVAC9413807	42_14_B2_10B01720	160.24	1836587	17	78.9	53	0.31	Haemophilus			pass
36774_2#11	Maela	ERR9282529	SAMEA7619502	HINTVAC9413780	43_82_G10_10B03121	128.7	2034694	251	78.6	10136	45.32	Haemophilus		Total length =>2Mb	fail
36774_2#110	Maela	ERR9282628	SAMEA7619654	HINTVAC9413911	41_15_B3_10B01007	110.9	1828944	20	81.5	229	1.24	Haemophilus			pass
36774_2#111	Maela	ERR9282629	SAMEA7619533	HINTVAC9413808	42_26_C2_10B01800	106.82	1858359	9	79.9	82	0.45	Haemophilus			pass
36774_2#112	Maela	ERR9282630	SAMEA7619655	HINTVAC9413912	41_27_C3_10B01066	172.92	1776502	14	81.5	44	0.25	Haemophilus			pass
36774_2#113	Maela	ERR9282631	SAMEA7619773	HINTVAC9414014	40_4_A4_10B00113	131.37	1787677	18	79.7	103	0.59	Haemophilus			pass
36774_2#114	Maela	ERR9282632	SAMEA7619882	HINTVAC9414116	39_76_G4_09B14021	139.56	1806280	7	80.6	79	0.47	Haemophilus			pass
36774_2#115	Maela	ERR9282633	SAMEA7619775	HINTVAC9414016	40_28_C4_10B00309	142.26	1910715	27	75.3	123	0.7	Haemophilus			pass
36774_2#116	Maela	ERR9282634	SAMEA7619883	HINTVAC9414117	39_88_H4_09B14096	153.5	1929725	17	57	39	0.26	Haemophilus		<60% mapped	pass
36774_2#117	Maela	ERR9282635	SAMEA7619777	HINTVAC9414018	40_52_E4_10B00480	124.92	1830572	20	81.4	189	1.09	Haemophilus			pass
36774_2#118	Maela	ERR9282636	SAMEA7619884	HINTVAC9414118	39_5_A5_09B13269	198.72	1818050	27	81.5	70	0.39	Haemophilus			pass
36774_2#119	Maela	ERR9282637	SAMEA7619779	HINTVAC9414019	40_64_F4_10B00583	146.19	1909773	26	75.8	131	0.73	Haemophilus			pass
36774_2#12	Maela	ERR9282530	SAMEA7619618	HINTVAC9413879	42_23_B11_10B01787	189.76	3302338	2160	81.9	12106	50.92	Haemophilus		Total length =>2Mb; No. of contigs	fail
36774_2#120	Maela	ERR9282638	SAMEA7619885	HINTVAC9414119	39_17_B5_09B13404	98.16	1804550	9	79.8	195	1.15	Haemophilus			pass
36774_2#121	Maela	ERR9282639	SAMEA7619780	HINTVAC9414020	40_76_G4_10B00693	168.24	1779873	11	79.9	87	0.5	Haemophilus			pass
36774_2#122	Maela	ERR9282640	SAMEA7619886	HINTVAC9414120	39_29_C5_09B13569	223.25	1805429	11	81.1	49	0.28	Haemophilus			pass
36774_2#123	Maela	ERR9282641	SAMEA7619781	HINTVAC9414021	40_88_H4_10B00810	98.44	1897993	11	76.6	847	4.69	Haemophilus			pass
36774_2#124	Maela	ERR9282642	SAMEA7619887	HINTVAC9414121	39_41_D5_09B13630	155.4	1918814	22	75.9	176	1.06	Haemophilus			pass
36774_2#125	Maela	ERR9282643	SAMEA7619782	HINTVAC9414022	40_5_A5_10B00115	144.57	3204838	644	78.9	13362	54.43	Haemophilus		Total length =>2Mb; No. of contigs	fail
36774_2#126	Maela	ERR9282644	SAMEA7619888	HINTVAC9414122	39_53_E5_09B13724	138.36	2105336	25	71.3	147	0.84	Haemophilus		Total length =>2Mb	fail
36774_2#127	Maela	ERR9282645	SAMEA7619783	HINTVAC9414023	40_17_B5_10B00200	120.21	1998027	22	73	85	0.51	Haemophilus			pass
36774_2#128	Maela	ERR9282646	SAMEA7619889	HINTVAC9414123	39_65_F5_09B13885	190.12	1960603	27	77.1	178	0.98	Haemophilus			pass
36774_2#129	Maela	ERR9282647	SAMEA7619534	HINTVAC9413809	42_38_D2_10B01898	130.92	3488509	1220	81	15865	61.19	Haemophilus		Total length =>2Mb; No. of contigs	fail
36774_2#13	Maela	ERR9282531	SAMEA7619503	HINTVAC9413781	43_94_H10_10B03266	155.13	1838883	19	78.6	143	0.77	Haemophilus			pass
36774_2#130	Maela	ERR9282648	SAMEA7619657	HINTVAC9413913	41_39_D3_10B01111	141.93	1895701	17	75.7	94	0.55	Haemophilus			pass
36774_2#131	Maela	ERR9282649	SAMEA7619535	HINTVAC9413810	42_50_E2_10B01979	167.52	1888542	14	77.6	198	1.14	Haemophilus			pass
36774_2#132	Maela	ERR9282650	SAMEA7619660	HINTVAC9413915	41_63_F3_10B01324	236.15	1895848	28	79.1	213	1.19	Haemophilus			pass
36774_2#133	Maela	ERR9282651	SAMEA7619536	HINTVAC9413811	42_62_F2_10B02072	134.52	1874069	14	78.7	147	0.83	Haemophilus			pass
36774_2#134	Maela	ERR9282652	SAMEA7619661	HINTVAC9413916	41_75_G3_10B01429	150.78	1834803	11	80.7	163	0.9	Haemophilus			pass
36774_2#135	Maela	ERR9282653	SAMEA7619537	HINTVAC9413812	42_74_G2_10B02234	119.46	1806117	23	81.6	252	1.34	Haemophilus			pass
36774_2#136	Maela	ERR9282654	SAMEA7619700	HINTVAC9413917	41_87_H3_10B01575	153.51	1839574	13	79.1	220	1.27	Haemophilus			pass
36774_2#137	Maela	ERR9282655	SAMEA7619538	HINTVAC9413813	42_86_H2_10B02351	130.05	1869006	10	80.8	93	0.54	Haemophilus			pass
36774_2#138	Maela	ERR9282656	SAMEA7619702	HINTVAC9413918	41_4_A4_10B00903	141.27	1773972	14	81.3	50	0.29	Haemophilus			pass
36774_2#139	Maela	ERR9282657	SAMEA7619540	HINTVAC9413814	42_3_A3_10B01623	116.04	2039049	43	71.9	121	0.72	Haemophilus		Total length =>2Mb	fail
36774_2#14	Maela	ERR9282532	SAMEA7619619	HINTVAC9413880	42_35_C11_10B01890	134.58	1839166	23	78.7	70	0.4	Haemophilus			pass
36774_2#140	Maela	ERR9282658	SAMEA7619703	HINTVAC9413919	41_16_B4_10B01012	138.54	1875159	12	80.1	127	0.72	Haemophilus			pass
36774_2#141	Maela	ERR9282659	SAMEA7619541	HINTVAC9413815	42_15_B3_10B01722	166.16	1777055	15	80.7	41	0.24	Haemophilus			pass
36774_2#142	Maela	ERR9282660	SAMEA7619704	HINTVAC9413920	41_28_C4_10B01068	141.03	1803516	10	82.1	65	0.37	Haemophilus			pass
36774_2#143	Maela	ERR9282661	SAMEA7619542	HINTVAC9413816	42_27_C3_10B01801	154.05	1815790	15	80.3	108	0.61	Haemophilus			pass
36774_2#144	Maela	ERR9282662	SAMEA7619705	HINTVAC9413921	41_40_D4_10B01136	138.54	1876495	15	79.2	119	0.67	Haemophilus			pass
36774_2#145	Maela	ERR9282663	SAMEA7619784	HINTVAC9414024	40_29_C5_10B00340	192.44	1854017	24	80.4	142	0.79	Haemophilus			pass
36774_2#146	Maela	ERR9282664	SAMEA7619890	HINTVAC9414124	39_77_G5_09B14038	164.08	1902521	15	76.9	179	1.06	Haemophilus			pass
36774_2#147	Maela	ERR9282665	SAMEA7619785	HINTVAC9414025	40_41_D5_10B00410	194.8	1826057	15	79.8	60	0.36	Haemophilus			pass
36774_2#148	Maela	ERR9282666	SAMEA7619891	HINTVAC9414125	39_89_H5_09B14097	140.49	1994513	44	74.2	118	0.68	Haemophilus			pass
36774_2#149	Maela	ERR9282667	SAMEA7619786	HINTVAC9414026	40_53_E5_10B00507	126.12	1901797	10	79.3	129	0.74	Haemophilus			pass
36774_2#15	Maela	ERR9282533	SAMEA7619505	HINTVAC9413782	43_11_A11_10B02500	94.6	1871127	15	80.3	112	0.65	Haemophilus			pass
36774_2#150	Maela	ERR9282668	SAMEA7619892	HINTVAC9414126	39_6_A6_09B13300	160.41	1909924	25	79.8	126	0.69	Haemophilus			pass
36774_2#151	Maela	ERR9282669	SAMEA7619787	HINTVAC9414027	40_65_F5_10B00584	151.14	1850655	8	80.7	71	0.41	Haemophilus			pass
36774_2#152	Maela	ERR9282670	SAMEA7619893	HINTVAC9414127	39_18_B6_09B13406	134.34	1898107	24	90.6	37	0.42	Haemophilus			pass
36774_2#153	Maela	ERR9282671	SAMEA7619788	HINTVAC9414028	40_77_G5_10B00695	135.96	1971515	25	55.2	49	0.32	Haemophilus		<60% mapped	pass
36774_2#154	Maela	ERR9282672	SAMEA7619894	HINTVAC9414128	39_30_C6_09B13571	131.4	1879329	14	77.1	228	1.3	Haemophilus			pass
36774_2#155	Maela	ERR9282673	SAMEA7619789	HINTVAC9414029	40_89_H5_10B00814	122.64	1976909	25	74.5	134	0.79	Haemophilus			pass
36774_2#156	Maela	ERR9282674	SAMEA7619895	HINTVAC9414129	39_42_D6_09B13632	109.2	1896354	16	75.3	104	0.59	Haemophilus			pass
36774_2#157	Maela	ERR9282675	SAMEA7619790	HINTVAC9414030	40_6_A6_10B00117	232.75	1877356	9	79.9	146	0.87	Haemophilus			pass
36774_2#158	Maela	ERR9282676	SAMEA7619896	HINTVAC9414130	39_54_E6_09B13781	0	#N/A	#N/A	0	0	0	Mouse		genus assingment; depth of coverage <20X	fail
36774_2#159	Maela	ERR9282677	SAMEA7619800	HINTVAC9414031	40_18_B6_10B00202	146.16	3695653	1255	81	15665	58.82	Haemophilus		Total length =>2Mb; No. of contigs	fail
36774_2#16	Maela	ERR9282534	SAMEA7619620	HINTVAC9413881	42_47_D11_10B01969	131.94	3621953	112	71.9	11201	45.49	Haemophilus		Total length =>2Mb	fail
36774_2#160	Maela	ERR9282678	SAMEA7619897	HINTVAC9414131	39_66_F6_09B13941	142.8	1792215	14	72.7	53	0.31	Haemophilus			pass
36774_2#161	Maela	ERR9282679	SAMEA7619543	HINTVAC9413817	42_39_D3_10B01938	167.92	1821159	15	79.6	49	0.29	Haemophilus			pass
36774_2#162	Maela	ERR9282680	SAMEA7619706	HINTVAC9413922	41_52_E4_10B01265	146.34	1815618	27	80.6	4527	23.81	Haemophilus		>1000 het SNPs; >15% het SNPs	pass
36774_2#163	Maela	ERR9282681	SAMEA7619544	HINTVAC9413818	42_51_E3_10B02005	161.96	1849579	12	79.4	63	0.37	Haemophilus			pass
36774_2#164	Maela	ERR9282682	SAMEA7619662	HINTVAC9413923	41_64_F4_10B01326	147	1840784	16	79	185	1.05	Haemophilus			pass
36774_2#165	Maela	ERR9282683	SAMEA7619545	HINTVAC9413819	42_63_F3_10B02093	145.92	1782925	18	83.2	249	1.39	Haemophilus			pass
36774_2#166	Maela	ERR9282684	SAMEA7619663	HINTVAC9413924	41_76_G4_10B01435	189.72	1799954	13	82.4	84	0.47	Haemophilus			pass
36774_2#167	Maela	ERR9282685	SAMEA7619546	HINTVAC9413820	42_75_G3_10B02236	147.33	1838152	12	80.5	101	0.56	Haemophilus			pass
36774_2#168	Maela	ERR9282686	SAMEA7619664	HINTVAC9413925	41_88_H4_10B01577	146.46	1901005	13	77.4	128	0.71	Haemophilus			pass
36774_2#169	Maela	ERR9282687	SAMEA7619547	HINTVAC9413821	42_87_H3_10B02353	179.28	2089088	454	81	8083	39.01	Haemophilus		Total length =>2Mb	fail
36774_2#17	Maela	ERR9282535	SAMEA7619743	HINTVAC9413986	41_60_E12_10B01316	149.97	1872902	71	79.6	6750	32.39	Haemophilus		>1000 het SNPs; >15% het SNPs	pass
36774_2#170	Maela	ERR9282688	SAMEA7619667	HINTVAC9413927	41_17_B5_10B01013	169.6	3287203	2485	81.3	11445	48.72	Haemophilus		Total length =>2Mb; No. of contigs	fail
36774_2#171	Maela	ERR9282689	SAMEA7619548	HINTVAC9413822	42_4_A4_10B01625	114.68	1889730	123	80.2	11632	49.83	Haemophilus		>1000 het SNPs; >15% het SNPs	fail
36774_2#172	Maela	ERR9282690	SAMEA7619668	HINTVAC9413928	41_29_C5_10B01070	166.4	1855291	17	78.6	113	0.66	Haemophilus			pass
36774_2#173	Maela	ERR9282691	SAMEA7619549	HINTVAC9413823	42_16_B4_10B01724	141.51	3738432	1095	78.6	15501	59.06	Haemophilus		Total length =>2Mb; No. of contigs	fail
36774_2#174	Maela	ERR9282692	SAMEA7619670	HINTVAC9413930	41_53_E5_10B01267	147	1886598	18	66.9	74	0.44	Haemophilus			pass
36774_2#175	Maela	ERR9282693	SAMEA7619550	HINTVAC9413824	42_28_C4_10B01807	165.6	1889816	27	80.6	2839	15.54	Haemophilus		>1000 het SNPs; >15% het SNPs	pass
36774_2#176	Maela	ERR9282694	SAMEA7619671	HINTVAC9413931	41_65_F5_10B01328	187.48	1819355	12	79.4	80	0.45	Haemophilus			pass
36774_2#177	Maela	ERR9282695	SAMEA7619801	HINTVAC9414032	40_30_C6_10B00342	215.15	1878447	24	77.3	147	0.84	Haemophilus			pass
36774_2#178	Maela	ERR9282696	SAMEA7619898	HINTVAC9414132	39_78_G6_09B14043	190.8	1777284	15	80.7	38	0.22	Haemophilus			pass
36774_2#179	Maela	ERR9282697	SAMEA7619802	HINTVAC9414033	40_42_D6_10B00425	229.8	1919844	12	76.3	170	0.99	Haemophilus			pass
36774_2#18	Maela	ERR9282536	SAMEA7619856	HINTVAC9414091	39_61_F1_09B13825	175.84	1855892	15	78.5	173	0.99	Haemophilus			pass
36774_2#180	Maela	ERR9282698	SAMEA7619899	HINTVAC9414133	39_90_H6_09B14124	167.92	1882394	20	78.5	233	1.4	Haemophilus			pass
36774_2#181	Maela	ERR9282699	SAMEA7619803	HINTVAC9414034	40_54_E6_10B00508	251.64	1845402	12	80.4	101	0.61	Haemophilus			pass
36774_2#182	Maela	ERR9282700	SAMEA7619900	HINTVAC9414134	39_7_A7_09B13334	205.75	1835766	14	79.5	84	0.51	Haemophilus			pass
36774_2#183	Maela	ERR9282701	SAMEA7619804	HINTVAC9414035	40_66_F6_10B00585	172.32	1873719	11	78.3	132	0.76	Haemophilus			pass
36774_2#184	Maela	ERR9282702	SAMEA7619901	HINTVAC9414135	39_19_B7_09B13408	119.38	1823685	17	79.3	122	0.66	Haemophilus			pass
36774_2#185	Maela	ERR9282703	SAMEA7619805	HINTVAC9414036	40_78_G6_10B00696	185.32	1912254	18	78.7	105	0.61	Haemophilus			pass
36774_2#186	Maela	ERR9282704	SAMEA7619903	HINTVAC9414136	39_31_C7_09B13573	144.51	1795314	20	81.2	96	0.55	Haemophilus			pass
36774_2#187	Maela	ERR9282705	SAMEA7619806	HINTVAC9414037	40_90_H6_10B00816	110.5	1881269	14	79.8	221	1.22	Haemophilus			pass
36774_2#188	Maela	ERR9282706	SAMEA7619904	HINTVAC9414137	39_43_D7_09B13636	121.92	2001021	40	74.1	132	0.79	Haemophilus		Total length =>2Mb	fail
36774_2#189	Maela	ERR9282707	SAMEA7619807	HINTVAC9414038	40_7_A7_10B00121	171.2	1999383	24	72.8	102	0.6	Haemophilus			pass
36774_2#19	Maela	ERR9282537	SAMEA7619744	HINTVAC9413987	41_72_F12_10B01422	154.41	1893979	12	79.6	207	1.16	Haemophilus			pass
36774_2#190	Maela	ERR9282708	SAMEA7619905	HINTVAC9414138	39_55_E7_09B13783	203.84	1792340	19	81.7	64	0.36	Haemophilus			pass
36774_2#191	Maela	ERR9282709	SAMEA7619808	HINTVAC9414039	40_19_B7_10B00235	263.95	1799201	10	87.2	41	0.23	Haemophilus			pass
36774_2#192	Maela	ERR9282710	SAMEA7619908	HINTVAC9414139	39_67_F7_09B13943	145.92	1862373	15	78.4	2390	13.29	Haemophilus		>1000 het SNPs	pass
36774_2#193	Maela	ERR9282711	SAMEA7619551	HINTVAC9413825	42_40_D4_10B01939	153.24	1893286	39	77.4	99	0.56	Haemophilus			pass
36774_2#194	Maela	ERR9282712	SAMEA7619672	HINTVAC9413932	41_77_G5_10B01468	173.68	1799953	11	81.9	72	0.41	Haemophilus			pass
36774_2#195	Maela	ERR9282713	SAMEA7619552	HINTVAC9413826	42_52_E4_10B02007	159.04	1855393	13	78.5	102	0.6	Haemophilus			pass
36774_2#196	Maela	ERR9282714	SAMEA7619673	HINTVAC9413933	41_89_H5_10B01579	187.02	1888380	19	57.5	4786	28.52	Haemophilus		<60% mapped; >1000 het SNPs; >15% het SNPs	pass
36774_2#197	Maela	ERR9282715	SAMEA7619553	HINTVAC9413827	42_64_F4_10B02106	168.04	1876753	10	79.5	122	0.7	Haemophilus			pass
36774_2#198	Maela	ERR9282716	SAMEA7619675	HINTVAC9413934	41_6_A6_10B00925	167.6	1783742	11	81.4	156	0.93	Haemophilus			pass
36774_2#199	Maela	ERR9282717	SAMEA7619554	HINTVAC9413828	42_76_G4_10B02238	152.01	1810289	13	80.7	193	1.1	Haemophilus			pass
36774_2#2	Maela	ERR9282520	SAMEA7619612	HINTVAC9413874	42_58_E10_10B02063	104.66	2927887	2061	80.5	18832	65.53	Haemophilus		Total length =>2Mb; No. of contigs	fail
36774_2#20	Maela	ERR9282538	SAMEA7619857	HINTVAC9414092	39_73_G1_09B14002	171	1926669	21	77.2	112	0.64	Haemophilus			pass
36774_2#200	Maela	ERR9282718	SAMEA7619676	HINTVAC9413935	41_18_B6_10B01015	153.48	1781281	11	82.8	118	0.68	Haemophilus			pass
36774_2#201	Maela	ERR9282719	SAMEA7619555	HINTVAC9413829	42_88_H4_10B02355	220.5	1869755	17	79.8	132	0.75	Haemophilus			pass
36774_2#202	Maela	ERR9282720	SAMEA7619677	HINTVAC9413936	41_30_C6_10B01071	169.76	1787395	14	83.1	230	1.32	Haemophilus			pass
36774_2#203	Maela	ERR9282721	SAMEA7619556	HINTVAC9413830	42_5_A5_10B01627	182.04	1782891	20	83.2	246	1.39	Haemophilus			pass
36774_2#204	Maela	ERR9282722	SAMEA7619678	HINTVAC9413937	41_42_D6_10B01147	152.88	1910628	27	75.5	127	0.75	Haemophilus			pass
36774_2#205	Maela	ERR9282723	SAMEA7619557	HINTVAC9413831	42_17_B5_10B01726	126.72	1794236	19	66.1	42	0.25	Haemophilus			pass
36774_2#206	Maela	ERR9282724	SAMEA7619680	HINTVAC9413938	41_54_E6_10B01269	204.75	4317428	2088	80.6	20079	71.18	Haemophilus		Total length =>2Mb; No. of contigs	fail
36774_2#207	Maela	ERR9282725	SAMEA7619558	HINTVAC9413832	42_29_C5_10B01846	150.69	1823760	14	78.9	53	0.3	Haemophilus			pass
36774_2#208	Maela	ERR9282726	SAMEA7619681	HINTVAC9413939	41_66_F6_10B01342	174.36	1826664	21	80.6	150	0.91	Haemophilus			pass
36774_2#209	Maela	ERR9282727	SAMEA7619809	HINTVAC9414040	40_31_C7_10B00344	177.04	1834610	12	80.8	209	1.19	Haemophilus			pass
36774_2#21	Maela	ERR9282539	SAMEA7619745	HINTVAC9413988	41_84_G12_10B01533	104.38	1915321	25	79.3	305	1.73	Haemophilus			pass
36774_2#210	Maela	ERR9282728	SAMEA7619909	HINTVAC9414140	39_79_G7_09B14047	201.84	1834001	17	87.3	121	0.68	Haemophilus			pass
36774_2#211	Maela	ERR9282729	SAMEA7619810	HINTVAC9414041	40_43_D7_10B00429	137.08	1856141	10	58	17	0.11	Haemophilus		<60% mapped	pass
36774_2#212	Maela	ERR9282730	SAMEA7619910	HINTVAC9414141	39_91_H7_09B14127	148.05	1860757	17	79.8	257	1.49	Haemophilus			pass
36774_2#213	Maela	ERR9282731	SAMEA7619811	HINTVAC9414042	40_55_E7_10B00512	220.05	1805956	12	81.2	53	0.31	Haemophilus			pass
36774_2#214	Maela	ERR9282732	SAMEA7619911	HINTVAC9414142	39_8_A8_09B13336	166.88	1837891	11	79.3	131	0.75	Haemophilus			pass
36774_2#215	Maela	ERR9282733	SAMEA7619812	HINTVAC9414043	40_67_F7_10B00605	125.58	1981692	25	72.7	104	0.62	Haemophilus			pass
36774_2#216	Maela	ERR9282734	SAMEA7619912	HINTVAC9414143	39_20_B8_09B13409	185.2	1903665	9	79	118	0.66	Haemophilus			pass
36774_2#217	Maela	ERR9282735	SAMEA7619813	HINTVAC9414044	40_79_G7_10B00725	202.24	1835177	14	87.3	114	0.64	Haemophilus			pass
36774_2#218	Maela	ERR9282736	SAMEA7619913	HINTVAC9414144	39_32_C8_09B13575	125.88	1805852	11	80.9	60	0.35	Haemophilus			pass
36774_2#219	Maela	ERR9282737	SAMEA7619814	HINTVAC9414045	40_91_H7_10B00854	112.42	1851603	18	80.9	123	0.69	Haemophilus			pass
36774_2#22	Maela	ERR9282540	SAMEA7619858	HINTVAC9414093	39_85_H1_09B14088	182.04	3748641	1375	80.7	18717	67.69	Haemophilus		Total length =>2Mb; No. of contigs	fail
36774_2#220	Maela	ERR9282738	SAMEA7619915	HINTVAC9414146	39_56_E8_09B13784	132.96	1792202	20	81.8	59	0.34	Haemophilus			pass
36774_2#221	Maela	ERR9282739	SAMEA7619815	HINTVAC9414046	40_8_A8_10B00144	150.92	1934295	20	66.4	124	0.75	Haemophilus			pass
36774_2#222	Maela	ERR9282740	SAMEA7619917	HINTVAC9414148	39_80_G8_09B14049	143.04	1858869	12	80.1	211	1.21	Haemophilus			pass
36774_2#223	Maela	ERR9282741	SAMEA7619816	HINTVAC9414047	40_20_B8_10B00237	149.97	2637712	677	81.8	12536	53.32	Haemophilus		Total length =>2Mb; No. of contigs	fail
36774_2#224	Maela	ERR9282742	SAMEA7619918	HINTVAC9414149	39_92_H8_10B00014	141.45	1897142	15	75.8	98	0.58	Haemophilus			pass
36774_2#225	Maela	ERR9282743	SAMEA7619559	HINTVAC9413833	42_41_D5_10B01949	198.28	1831743	19	81.6	179	0.99	Haemophilus			pass
36774_2#226	Maela	ERR9282744	SAMEA7619682	HINTVAC9413940	41_78_G6_10B01472	157.47	1913948	15	78.5	225	1.23	Haemophilus			pass
36774_2#227	Maela	ERR9282745	SAMEA7619560	HINTVAC9413834	42_53_E5_10B02009	157.08	3719346	1523	77.6	13793	56.82	Haemophilus		Total length =>2Mb; No. of contigs	fail
36774_2#228	Maela	ERR9282746	SAMEA7619684	HINTVAC9413941	41_90_H6_10B01580	236.25	1898414	22	78.3	108	0.59	Haemophilus			pass
36774_2#229	Maela	ERR9282747	SAMEA7619561	HINTVAC9413835	42_65_F5_10B02108	144.48	1922491	19	78.8	120	0.69	Haemophilus			pass
36774_2#23	Maela	ERR9282541	SAMEA7619746	HINTVAC9413989	41_96_H12_10B01613	128.52	1805949	10	81.4	69	0.4	Haemophilus			pass
36774_2#230	Maela	ERR9282748	SAMEA7619685	HINTVAC9413942	41_7_A7_10B00930	117.92	1811125	13	58.1	17	0.12	Haemophilus		<60% mapped	pass
36774_2#231	Maela	ERR9282749	SAMEA7619562	HINTVAC9413836	42_77_G5_10B02262	108.42	2419087	554	78.1	13943	54.93	Haemophilus		Total length =>2Mb; No. of contigs	fail
36774_2#232	Maela	ERR9282750	SAMEA7619686	HINTVAC9413943	41_19_B7_10B01026	134.49	1983886	22	67.8	64	0.36	Haemophilus			pass
36774_2#233	Maela	ERR9282830	SAMEA7619563	HINTVAC9413837	42_89_H5_10B02357	176.48	1821724	19	79.4	59	0.35	Haemophilus			pass
36774_2#234	Maela	ERR9282831	SAMEA7619687	HINTVAC9413944	41_31_C7_10B01072	185.88	1789556	12	83.6	234	1.32	Haemophilus			pass
36774_2#235	Maela	ERR9282832	SAMEA7619565	HINTVAC9413838	42_6_A6_10B01629	126.69	1864549	15	80.8	82	0.49	Haemophilus			pass
36774_2#236	Maela	ERR9282833	SAMEA7619689	HINTVAC9413945	41_43_D7_10B01149	116.86	1818006	11	81	159	0.85	Haemophilus			pass
36774_2#237	Maela	ERR9282834	SAMEA7619566	HINTVAC9413839	42_18_B6_10B01759	189.72	1777551	16	80.8	39	0.22	Haemophilus			pass
36774_2#238	Maela	ERR9282835	SAMEA7619690	HINTVAC9413946	41_55_E7_10B01271	148.26	1873570	22	78.4	5028	25.44	Haemophilus		>1000 het SNPs; >15% het SNPs	pass
36774_2#239	Maela	ERR9282836	SAMEA7619567	HINTVAC9413840	42_30_C6_10B01848	158.13	1775831	19	80.7	56	0.31	Haemophilus			pass
36774_2#24	Maela	ERR9282542	SAMEA7619859	HINTVAC9414094	39_2_A2_09B13261	127.62	1940055	20	64.2	51	0.29	Haemophilus			pass
36774_2#240	Maela	ERR9282837	SAMEA7619692	HINTVAC9413947	41_67_F7_10B01377	137.13	1896293	22	76	108	0.64	Haemophilus			pass
36774_2#241	Maela	ERR9282838	SAMEA7619817	HINTVAC9414048	40_32_C8_10B00348	128.07	1818485	20	81.9	68	0.39	Haemophilus			pass
36774_2#242	Maela	ERR9282839	SAMEA7619921	HINTVAC9414152	39_33_C9_09B13577	176.76	1866367	15	78.1	173	1.01	Haemophilus			pass
36774_2#243	Maela	ERR9282840	SAMEA7619818	HINTVAC9414049	40_44_D8_10B00431	217.4	1884823	24	78.5	255	1.44	Haemophilus			pass
36774_2#244	Maela	ERR9282841	SAMEA7619922	HINTVAC9414153	39_45_D9_09B13652	173.92	1999086	18	75.5	258	1.49	Haemophilus			pass
36774_2#245	Maela	ERR9282842	SAMEA7619819	HINTVAC9414050	40_56_E8_10B00514	142.44	1846083	18	78.3	67	0.39	Haemophilus			pass
36774_2#246	Maela	ERR9282843	SAMEA7619923	HINTVAC9414154	39_57_E9_09B13786	154.68	1815602	14	61.3	111	0.7	Haemophilus			pass
36774_2#247	Maela	ERR9282844	SAMEA7619791	HINTVAC9414051	40_68_F8_10B00610	103.56	2928771	694	81.1	15051	57.2	Haemophilus		Total length =>2Mb; No. of contigs	fail
36774_2#248	Maela	ERR9282845	SAMEA7619924	HINTVAC9414155	39_69_F9_09B13975	93.03	1834258	11	59.9	57	0.39	Haemophilus		<60% mapped	pass
36774_2#249	Maela	ERR9282846	SAMEA7619792	HINTVAC9414052	40_80_G8_10B00728	121.6	1811456	13	58.6	16	0.11	Haemophilus		<60% mapped	pass
36774_2#25	Maela	ERR9282543	SAMEA7619747	HINTVAC9413990	40_1_A1_10B00056	155.19	1858583	11	79.9	90	0.49	Haemophilus			pass
36774_2#250	Maela	ERR9282847	SAMEA7619925	HINTVAC9414156	39_81_G9_09B14051	145.86	1767258	15	86.9	64	0.38	Haemophilus			pass
36774_2#251	Maela	ERR9282848	SAMEA7619793	HINTVAC9414053	40_92_H8_10B00856	107.12	2625206	671	80.8	14321	55.51	Haemophilus		Total length =>2Mb; No. of contigs	fail
36774_2#252	Maela	ERR9282849	SAMEA7619926	HINTVAC9414157	39_93_H9_10B00030	123.03	1891674	33	77.4	81	0.48	Haemophilus			pass
36774_2#253	Maela	ERR9282850	SAMEA7619794	HINTVAC9414054	40_9_A9_10B00149	172.96	1814569	13	81.3	123	0.74	Haemophilus			pass
36774_2#254	Maela	ERR9282851	SAMEA7619927	HINTVAC9414158	39_10_A10_09B13351	139.14	3263271	659	78.6	14686	57.84	Haemophilus		Total length =>2Mb; No. of contigs	fail
36774_2#255	Maela	ERR9282852	SAMEA7619795	HINTVAC9414055	40_21_B9_10B00241	92.46	2325604	519	78.5	14116	57.01	Haemophilus		Total length =>2Mb; No. of contigs	fail
36774_2#256	Maela	ERR9282853	SAMEA7619929	HINTVAC9414159	39_22_B10_09B13459	140.4	1760784	14	83.4	134	0.76	Haemophilus			pass
36774_2#257	Maela	ERR9282854	SAMEA7619570	HINTVAC9413842	42_54_E6_10B02039	172.44	1776346	16	79.1	84	0.49	Haemophilus			pass
36774_2#258	Maela	ERR9282855	SAMEA7619693	HINTVAC9413948	41_79_G7_10B01476	149.5	1858916	8	58.4	35	0.24	Haemophilus		<60% mapped	pass
36774_2#259	Maela	ERR9282856	SAMEA7619569	HINTVAC9413843	42_66_F6_10B02112	234.8	1857590	12	79.3	138	0.8	Haemophilus			pass
36774_2#26	Maela	ERR9282544	SAMEA7619860	HINTVAC9414095	39_14_B2_09B13376	162.96	1846918	12	79.7	59	0.35	Haemophilus			pass
36774_2#260	Maela	ERR9282857	SAMEA7619694	HINTVAC9413949	41_91_H7_10B01582	216.35	1830489	24	78.8	134	0.77	Haemophilus			pass
36774_2#261	Maela	ERR9282858	SAMEA7619572	HINTVAC9413844	42_78_G6_10B02263	187.04	1827598	10	79.8	129	0.73	Haemophilus			pass
36774_2#262	Maela	ERR9282859	SAMEA7619695	HINTVAC9413950	41_8_A8_10B00936	164.24	1893159	25	79.4	118	0.68	Haemophilus			pass
36774_2#263	Maela	ERR9282860	SAMEA7619573	HINTVAC9413845	42_90_H6_10B02359	152.5	1797888	9	57.9	53	0.36	Haemophilus		<60% mapped	pass
36774_2#264	Maela	ERR9282861	SAMEA7619696	HINTVAC9413951	41_20_B8_10B01028	155.4	1880393	10	79.3	204	1.17	Haemophilus			pass
36774_2#265	Maela	ERR9282862	SAMEA7619574	HINTVAC9413846	42_7_A7_10B01644	297.78	1803229	12	79.9	189	1.14	Haemophilus			pass
36774_2#266	Maela	ERR9282863	SAMEA7619697	HINTVAC9413952	41_32_C8_10B01094	201.45	1825247	10	79.8	123	0.72	Haemophilus			pass
36774_2#267	Maela	ERR9282864	SAMEA7619575	HINTVAC9413847	42_19_B7_10B01761	322	1838103	24	79.6	60	0.36	Haemophilus			pass
36774_2#268	Maela	ERR9282865	SAMEA7619698	HINTVAC9413953	41_44_D8_10B01153	149.91	1857796	13	79.2	138	0.8	Haemophilus			pass
36774_2#269	Maela	ERR9282866	SAMEA7619576	HINTVAC9413848	42_31_C7_10B01850	222.06	1861009	18	71.6	1785	9.96	Haemophilus		>1000 het SNPs	pass
36774_2#27	Maela	ERR9282545	SAMEA7619748	HINTVAC9413991	40_13_B1_10B00159	84.9	2037414	42	71.6	138	0.8	Haemophilus		Total length =>2Mb	fail
36774_2#270	Maela	ERR9282867	SAMEA7619699	HINTVAC9413954	41_56_E8_10B01273	179.8	2939159	767	79	10974	47.84	Haemophilus		Total length =>2Mb; No. of contigs	fail
36774_2#271	Maela	ERR9282868	SAMEA7619577	HINTVAC9413849	42_43_D7_10B01951	223.2	1834070	16	80.9	209	1.18	Haemophilus			pass
36774_2#272	Maela	ERR9282869	SAMEA7619707	HINTVAC9413955	41_68_F8_10B01379	149.64	1868894	11	80.7	118	0.67	Haemophilus			pass
36774_2#273	Maela	ERR9282870	SAMEA7619796	HINTVAC9414056	40_33_C9_10B00350	147.69	2302540	527	80.4	9674	42.43	Haemophilus		Total length =>2Mb; No. of contigs	fail
36774_2#274	Maela	ERR9282871	SAMEA7619930	HINTVAC9414160	39_34_C10_09B13579	116.76	2503394	704	72.8	7657	35.97	Haemophilus		Total length =>2Mb; No. of contigs	fail
36774_2#275	Maela	ERR9282872	SAMEA7619797	HINTVAC9414057	40_45_D9_10B00433	144.04	1812967	11	58.3	11	0.07	Haemophilus		<60% mapped; mash MDS outlier (Panaroo-qc)	pass
36774_2#276	Maela	ERR9282873	SAMEA7619931	HINTVAC9414161	39_46_D10_09B13654	163.08	1869355	12	79.4	188	1.12	Haemophilus			pass
36774_2#277	Maela	ERR9282874	SAMEA7619798	HINTVAC9414058	40_57_E9_10B00567	167.48	1948256	24	78.1	143	0.82	Haemophilus			pass
36774_2#278	Maela	ERR9282875	SAMEA7619932	HINTVAC9414162	39_58_E10_09B13790	197.16	1895373	25	79.2	112	0.62	Haemophilus			pass
36774_2#279	Maela	ERR9282876	SAMEA7619799	HINTVAC9414059	40_69_F9_10B00615	162	1981260	29	76.1	176	1.01	Haemophilus			pass
36774_2#28	Maela	ERR9282546	SAMEA7619861	HINTVAC9414096	39_26_C2_09B13529	107.86	1878629	13	79.3	93	0.53	Haemophilus			pass
36774_2#280	Maela	ERR9282877	SAMEA7619933	HINTVAC9414163	39_70_F10_09B13996	134.07	1780428	16	69.5	44	0.25	Haemophilus			pass
36774_2#281	Maela	ERR9282878	SAMEA7619820	HINTVAC9414060	40_81_G9_10B00730	149.01	1901154	13	77.2	129	0.72	Haemophilus			pass
36774_2#282	Maela	ERR9282879	SAMEA7619934	HINTVAC9414164	39_82_G10_09B14053	181.35	1932684	22	92.8	31	0.69	Haemophilus			pass
36774_2#283	Maela	ERR9282880	SAMEA7619821	HINTVAC9414061	40_93_H9_10B00858	153.51	1855912	20	95.7	386	10.81	Haemophilus			pass
36774_2#284	Maela	ERR9282881	SAMEA7619935	HINTVAC9414165	39_94_H10_10B00032	109.12	1958064	20	75.2	105	0.59	Haemophilus			pass
36774_2#285	Maela	ERR9282882	SAMEA7619822	HINTVAC9414062	40_10_A10_10B00151	171.04	1826525	15	81.3	142	0.84	Haemophilus			pass
36774_2#286	Maela	ERR9282883	SAMEA7619936	HINTVAC9414166	39_11_A11_09B13355	159.6	1776056	7	83.5	69	0.4	Haemophilus			pass
36774_2#287	Maela	ERR9282884	SAMEA7619823	HINTVAC9414063	40_22_B10_10B00242	141.57	2278118	566	80.1	11055	48.11	Haemophilus		Total length =>2Mb; No. of contigs	fail
36774_2#288	Maela	ERR9282885	SAMEA7619937	HINTVAC9414167	39_23_B11_09B13486	114.92	1831485	13	87.1	117	0.65	Haemophilus			pass
36774_2#289	Maela	ERR9282886	SAMEA7619579	HINTVAC9413850	42_55_E7_10B02051	188.36	1867550	10	78.6	89	0.51	Haemophilus			pass
36774_2#29	Maela	ERR9282547	SAMEA7619749	HINTVAC9413992	40_25_C1_10B00267	153.51	1904449	12	78.8	91	0.52	Haemophilus			pass
36774_2#290	Maela	ERR9282887	SAMEA7619708	HINTVAC9413956	41_80_G8_10B01478	146.61	1874289	57	79.7	6885	34	Haemophilus		>1000 het SNPs; >15% het SNPs	pass
36774_2#291	Maela	ERR9282888	SAMEA7619580	HINTVAC9413851	42_67_F7_10B02114	192.12	1890536	13	76.7	227	1.28	Haemophilus			pass
36774_2#292	Maela	ERR9282889	SAMEA7619709	HINTVAC9413957	41_92_H8_10B01584	109.59	1811401	11	57.6	23	0.14	Haemophilus		<60% mapped	pass
36774_2#293	Maela	ERR9282890	SAMEA7619582	HINTVAC9413852	42_79_G7_10B02264	153.27	1782606	13	81.6	180	1.03	Haemophilus			pass
36774_2#294	Maela	ERR9282891	SAMEA7619711	HINTVAC9413958	41_9_A9_10B00937	174.6	1949433	153	80.9	6102	31.02	Haemophilus		>1000 het SNPs; >15% het SNPs	pass
36774_2#295	Maela	ERR9282892	SAMEA7619581	HINTVAC9413853	42_91_H7_10B02360	184.35	1844562	14	71.1	149	0.91	Haemophilus			pass
36774_2#296	Maela	ERR9282893	SAMEA7619712	HINTVAC9413959	41_21_B9_10B01030	128.88	3777213	116	70.2	12553	49.7	Haemophilus		Total length =>2Mb	fail
36774_2#297	Maela	ERR9282894	SAMEA7619583	HINTVAC9413854	42_8_A8_10B01660	159.24	1965125	24	76.9	184	1.1	Haemophilus			pass
36774_2#298	Maela	ERR9282895	SAMEA7619713	HINTVAC9413960	41_33_C9_10B01097	177.52	1874579	9	80.1	144	0.87	Haemophilus			pass
36774_2#299	Maela	ERR9282896	SAMEA7619584	HINTVAC9413855	42_20_B8_10B01763	177.12	2850148	691	79.3	10972	48.19	Haemophilus		Total length =>2Mb; No. of contigs	fail
36774_2#3	Maela	ERR9282521	SAMEA7619498	HINTVAC9413776	43_34_C10_10B02680	162.42	1882857	18	81.3	123	0.67	Haemophilus			pass
36774_2#30	Maela	ERR9282548	SAMEA7619862	HINTVAC9414097	39_38_D2_09B13626	126.36	3539764	1256	80	16479	61.87	Haemophilus		Total length =>2Mb; No. of contigs	fail
36774_2#300	Maela	ERR9282897	SAMEA7619714	HINTVAC9413961	41_45_D9_10B01155	122.97	3484432	1376	80.5	12724	51.91	Haemophilus		Total length =>2Mb; No. of contigs	fail
36774_2#301	Maela	ERR9282898	SAMEA7619586	HINTVAC9413856	42_32_C8_10B01866	186.04	1944028	28	75.1	90	0.51	Haemophilus			pass
36774_2#302	Maela	ERR9282899	SAMEA7619715	HINTVAC9413962	41_57_E9_10B01310	165.36	1851934	9	74.6	111	0.63	Haemophilus			pass
36774_2#303	Maela	ERR9282900	SAMEA7619587	HINTVAC9413857	42_44_D8_10B01954	192.8	1828113	15	92.5	40	0.5	Haemophilus			pass
36774_2#304	Maela	ERR9282901	SAMEA7619716	HINTVAC9413963	41_69_F9_10B01412	157.11	1872079	13	80.6	110	0.62	Haemophilus			pass
36774_2#305	Maela	ERR9282902	SAMEA7619825	HINTVAC9414064	40_34_C10_10B00352	208.45	1825577	10	80.1	70	0.43	Haemophilus			pass
36774_2#306	Maela	ERR9282903	SAMEA7619938	HINTVAC9414168	39_35_C11_09B13581	122.25	1844874	16	80.4	263	1.56	Haemophilus			pass
36774_2#307	Maela	ERR9282904	SAMEA7619826	HINTVAC9414065	40_46_D10_10B00435	171.64	2521534	653	78.7	9230	42.67	Haemophilus		Total length =>2Mb; No. of contigs	fail
36774_2#308	Maela	ERR9282905	SAMEA7619940	HINTVAC9414169	39_47_D11_09B13701	220.95	1834850	12	87	98	0.57	Haemophilus			pass
36774_2#309	Maela	ERR9282906	SAMEA7619827	HINTVAC9414066	40_58_E10_10B00569	172.84	1786331	16	80.1	128	0.72	Haemophilus			pass
36774_2#31	Maela	ERR9282549	SAMEA7619750	HINTVAC9413993	40_37_D1_10B00393	95.6	1868628	11	80.7	99	0.56	Haemophilus			pass
36774_2#310	Maela	ERR9282907	SAMEA7619942	HINTVAC9414170	39_59_E11_09B13792	133.84	1830137	13	57.3	45	0.3	Haemophilus		<60% mapped	pass
36774_2#311	Maela	ERR9282908	SAMEA7619828	HINTVAC9414067	40_70_F10_10B00619	200	1871070	13	79.9	168	0.95	Haemophilus			pass
36774_2#312	Maela	ERR9282909	SAMEA7619943	HINTVAC9414171	39_71_F11_09B13998	129.51	1834304	12	79.8	141	0.8	Haemophilus			pass
36774_2#313	Maela	ERR9282910	SAMEA7619831	HINTVAC9414068	40_82_G10_10B00732	216.45	1793844	17	81.8	1499	8.46	Haemophilus		>1000 het SNPs	pass
36774_2#314	Maela	ERR9282911	SAMEA7619946	HINTVAC9414173	39_95_H11_10B00033	164.48	1929851	14	75.5	238	1.45	Haemophilus			pass
36774_2#315	Maela	ERR9282912	SAMEA7619832	HINTVAC9414070	40_11_A11_10B00153	182.52	3408516	1856	78.5	13250	54.52	Haemophilus		Total length =>2Mb; No. of contigs	fail
36774_2#316	Maela	ERR9282913	SAMEA7619947	HINTVAC9414174	39_12_A12_09B13357	158.43	1855365	16	79.9	218	1.23	Haemophilus			pass
36774_2#317	Maela	ERR9282914	SAMEA7619834	HINTVAC9414071	40_23_B11_10B00243	156.8	4117980	1887	77.4	19221	68.54	Haemophilus		Total length =>2Mb; No. of contigs	fail
36774_2#318	Maela	ERR9282915	SAMEA7619976	HINTVAC9414175	39_24_B12_09B13490	155.85	1811949	12	80.8	30	0.17	Haemophilus			pass
36774_2#319	Maela	ERR9282916	SAMEA7619835	HINTVAC9414072	40_35_C11_10B00353	114.99	1930330	18	75.3	96	0.59	Haemophilus			pass
36774_2#32	Maela	ERR9282550	SAMEA7619863	HINTVAC9414098	39_50_E2_09B13714	130.71	1782835	20	83.1	238	1.36	Haemophilus			pass
36774_2#320	Maela	ERR9282917	SAMEA7619978	HINTVAC9414177	39_48_D12_09B13708	161.13	1832264	16	87.2	96	0.54	Haemophilus			pass
36774_2#321	Maela	ERR9282918	SAMEA7619588	HINTVAC9413858	42_56_E8_10B02059	158.88	3556470	2450	77.7	11446	49.08	Haemophilus		Total length =>2Mb; No. of contigs	fail
36774_2#322	Maela	ERR9282919	SAMEA7619717	HINTVAC9413964	41_81_G9_10B01480	155.88	3806282	1217	78.1	14882	56.27	Haemophilus		Total length =>2Mb; No. of contigs	fail
36774_2#323	Maela	ERR9282920	SAMEA7619590	HINTVAC9413859	42_68_F8_10B02150	230.65	1816729	14	80.9	124	0.73	Haemophilus			pass
36774_2#324	Maela	ERR9282921	SAMEA7619718	HINTVAC9413965	41_93_H9_10B01598	260.04	1784358	9	82.1	111	0.66	Haemophilus			pass
36774_2#325	Maela	ERR9282922	SAMEA7619592	HINTVAC9413860	42_80_G8_10B02285	126.64	1795702	13	57.2	59	0.4	Haemophilus		<60% mapped	pass
36774_2#326	Maela	ERR9282923	SAMEA7619720	HINTVAC9413966	41_10_A10_10B00959	136.98	1844313	10	80	133	0.75	Haemophilus			pass
36774_2#327	Maela	ERR9282924	SAMEA7619594	HINTVAC9413861	42_92_H8_10B02397	115.23	1897513	13	75.2	98	0.61	Haemophilus			pass
36774_2#328	Maela	ERR9282925	SAMEA7619721	HINTVAC9413967	41_22_B10_10B01034	189.8	1882582	13	79.2	223	1.3	Haemophilus			pass
36774_2#329	Maela	ERR9282926	SAMEA7619596	HINTVAC9413862	42_9_A9_10B01662	202.84	1772662	13	80.6	116	0.66	Haemophilus			pass
36774_2#33	Maela	ERR9282551	SAMEA7619506	HINTVAC9413783	43_23_B11_10B02589	129.45	1999052	22	73.3	93	0.54	Haemophilus			pass
36774_2#330	Maela	ERR9282927	SAMEA7619722	HINTVAC9413968	41_34_C10_10B01099	182.88	1799777	11	82.1	85	0.48	Haemophilus			pass
36774_2#331	Maela	ERR9282928	SAMEA7619597	HINTVAC9413863	42_21_B9_10B01765	145.59	1858032	12	79.6	361	2.03	Haemophilus			pass
36774_2#332	Maela	ERR9282929	SAMEA7619723	HINTVAC9413969	41_46_D10_10B01156	130.02	1875567	21	77.2	146	0.84	Haemophilus			pass
36774_2#333	Maela	ERR9282930	SAMEA7619599	HINTVAC9413864	42_33_C9_10B01884	156.51	1852109	13	80.7	113	0.64	Haemophilus			pass
36774_2#334	Maela	ERR9282931	SAMEA7619724	HINTVAC9413970	41_58_E10_10B01312	171.28	1782200	16	81.1	99	0.57	Haemophilus			pass
36774_2#335	Maela	ERR9282932	SAMEA7619601	HINTVAC9413865	42_45_D9_10B01965	155.96	3753039	1494	73.1	12495	51.76	Haemophilus		Total length =>2Mb; No. of contigs	fail
36774_2#336	Maela	ERR9282933	SAMEA7619725	HINTVAC9413971	41_70_F10_10B01418	144.54	1975649	16	75.8	115	0.65	Haemophilus			pass
36774_2#337	Maela	ERR9282934	SAMEA7619836	HINTVAC9414073	40_47_D11_10B00437	151.53	1863714	9	77.6	176	0.99	Haemophilus			pass
36774_2#338	Maela	ERR9282935	SAMEA7619979	HINTVAC9414178	39_60_E12_09B13794	162.76	3697752	1057	80.2	14150	56.53	Haemophilus		Total length =>2Mb; No. of contigs	fail
36774_2#339	Maela	ERR9282936	SAMEA7619837	HINTVAC9414074	40_59_E11_10B00571	177.44	1828499	23	80.6	147	0.89	Haemophilus			pass
36774_2#34	Maela	ERR9282552	SAMEA7619621	HINTVAC9413882	42_59_E11_10B02065	118.89	1778943	17	73.4	37	0.22	Haemophilus			pass
36774_2#340	Maela	ERR9282937	SAMEA7619948	HINTVAC9414179	39_72_F12_09B14000	155.76	2799614	589	78.9	12229	49.67	Haemophilus		Total length =>2Mb; No. of contigs	fail
36774_2#341	Maela	ERR9282938	SAMEA7619838	HINTVAC9414075	40_71_F11_10B00625	179.36	1837477	18	79.3	57	0.33	Haemophilus			pass
36774_2#342	Maela	ERR9282939	SAMEA7619949	HINTVAC9414180	39_84_G12_09B14082	186.92	1874567	15	78.5	143	0.8	Haemophilus			pass
36774_2#343	Maela	ERR9282940	SAMEA7619840	HINTVAC9414077	40_95_H11_10B00861	177.68	1796116	22	81.3	117	0.65	Haemophilus			pass
36774_2#344	Maela	ERR9282941	SAMEA7619950	HINTVAC9414181	39_96_H12_10B00036	163.17	1928640	21	94.8	28	0.77	Haemophilus			pass
36774_2#345	Maela	ERR9282942	SAMEA7619841	HINTVAC9414078	40_12_A12_10B00157	187.16	2867205	693	80.4	11581	51.01	Haemophilus		Total length =>2Mb; No. of contigs	fail
36774_2#346	Maela	ERR9282943	SAMEA7619951	HINTVAC9414182	38_1_A1_09B12498	249.72	1906421	17	78.5	49	0.28	Haemophilus			pass
36774_2#347	Maela	ERR9282944	SAMEA7619842	HINTVAC9414079	40_24_B12_10B00262	138.09	1900124	16	77.3	206	1.16	Haemophilus			pass
36774_2#348	Maela	ERR9282945	SAMEA7619952	HINTVAC9414183	38_13_B1_09B12577	148.38	1906342	19	77.6	94	0.56	Haemophilus			pass
36774_2#349	Maela	ERR9282946	SAMEA7619843	HINTVAC9414080	40_36_C12_10B00375	213.1	3034647	598	80.3	10581	47.86	Haemophilus		Total length =>2Mb; No. of contigs	fail
36774_2#35	Maela	ERR9282553	SAMEA7619507	HINTVAC9413784	43_35_C11_10B02682	209.3	1823006	16	81.8	148	0.89	Haemophilus			pass
36774_2#350	Maela	ERR9282947	SAMEA7619953	HINTVAC9414184	38_25_C1_09B12711	159.36	1944703	18	65	49	0.29	Haemophilus			pass
36774_2#351	Maela	ERR9282948	SAMEA7619845	HINTVAC9414081	40_48_D12_10B00449	145.53	1783424	12	79.8	81	0.45	Haemophilus			pass
36774_2#352	Maela	ERR9282949	SAMEA7619955	HINTVAC9414185	38_37_D1_09B12835	215.96	1935571	22	93.9	32	0.95	Haemophilus			pass
36774_2#353	Maela	ERR9282950	SAMEA7619603	HINTVAC9413866	42_57_E9_10B02061	151.6	1859068	9	58	59	0.4	Haemophilus		<60% mapped	pass
36774_2#354	Maela	ERR9282951	SAMEA7619726	HINTVAC9413972	41_82_G10_10B01526	157.56	3707569	2293	83.6	23502	74.86	Haemophilus		Total length =>2Mb; No. of contigs	fail
36774_2#355	Maela	ERR9282952	SAMEA7619604	HINTVAC9413867	42_69_F9_10B02152	199.35	2029698	286	77.8	5408	28.39	Haemophilus		Total length =>2Mb	fail
36774_2#356	Maela	ERR9282953	SAMEA7619727	HINTVAC9413973	41_94_H10_10B01606	254.58	1882988	19	79.8	188	1.09	Haemophilus			pass
36774_2#357	Maela	ERR9282954	SAMEA7619605	HINTVAC9413868	42_81_G9_10B02287	267.06	1786175	13	81	44	0.25	Haemophilus			pass
36774_2#358	Maela	ERR9282955	SAMEA7619728	HINTVAC9413974	41_11_A11_10B00963	210.35	1876298	10	78.9	141	0.81	Haemophilus			pass
36774_2#359	Maela	ERR9282956	SAMEA7619606	HINTVAC9413869	42_93_H9_10B02399	190.05	3739587	323	71.4	13510	53.38	Haemophilus		Total length =>2Mb	fail
36774_2#36	Maela	ERR9282554	SAMEA7619622	HINTVAC9413883	42_71_F11_10B02156	186.64	1901164	9	77.2	197	1.13	Haemophilus			pass
36774_2#360	Maela	ERR9282957	SAMEA7619734	HINTVAC9413978	41_59_E11_10B01314	183.96	1835099	10	79.7	159	0.9	Haemophilus			pass
36774_2#361	Maela	ERR9282958	SAMEA7619608	HINTVAC9413870	42_10_A10_10B01663	169.88	1771225	12	80.6	106	0.63	Haemophilus			pass
36774_2#362	Maela	ERR9282959	SAMEA7619735	HINTVAC9413979	41_71_F11_10B01420	228.66	1939435	20	70.7	53	0.31	Haemophilus			pass
36774_2#363	Maela	ERR9282960	SAMEA7619609	HINTVAC9413871	42_22_B10_10B01767	221.9	1793059	18	81.5	61	0.35	Haemophilus			pass
36774_2#364	Maela	ERR9282961	SAMEA7619736	HINTVAC9413980	41_83_G11_10B01532	158.25	1908606	13	78.7	143	0.78	Haemophilus			pass
36774_2#365	Maela	ERR9282962	SAMEA7619610	HINTVAC9413872	42_34_C10_10B01888	217.55	1863895	10	78.2	160	0.93	Haemophilus			pass
36774_2#366	Maela	ERR9282963	SAMEA7619738	HINTVAC9413982	41_12_A12_10B00970	201.64	1835935	12	82	77	0.43	Haemophilus			pass
36774_2#367	Maela	ERR9282964	SAMEA7619611	HINTVAC9413873	42_46_D10_10B01967	173.8	1841851	14	70.4	147	0.86	Haemophilus			pass
36774_2#368	Maela	ERR9282965	SAMEA7619739	HINTVAC9413983	41_24_B12_10B01038	180.92	1874341	20	80.3	2486	13.86	Haemophilus		>1000 het SNPs	pass
36774_2#369	Maela	ERR9282966	SAMEA7619846	HINTVAC9414082	40_60_E12_10B00573	166.68	1843975	11	79.8	101	0.61	Haemophilus			pass
36774_2#37	Maela	ERR9282555	SAMEA7619509	HINTVAC9413785	43_47_D11_10B02769	105.34	1836651	19	78.8	59	0.33	Haemophilus			pass
36774_2#370	Maela	ERR9282967	SAMEA7619956	HINTVAC9414186	38_49_E1_09B12917	227.2	1859448	18	77.2	70	0.42	Haemophilus			pass
36774_2#371	Maela	ERR9282968	SAMEA7619848	HINTVAC9414084	40_84_G12_10B00780	244.26	1853962	13	78	150	0.91	Haemophilus			pass
36774_2#372	Maela	ERR9282969	SAMEA7619957	HINTVAC9414187	38_61_F1_09B13024	245.3	1852059	19	81.1	166	0.95	Haemophilus			pass
36774_2#373	Maela	ERR9282970	SAMEA7619849	HINTVAC9414085	40_96_H12_10B00875	196.24	1882407	14	79.8	154	0.85	Haemophilus			pass
36774_2#374	Maela	ERR9282971	SAMEA7619958	HINTVAC9414188	38_73_G1_09B13094	188.75	1978187	16	74.2	147	0.88	Haemophilus			pass
36774_2#375	Maela	ERR9282972	SAMEA7619850	HINTVAC9414086	39_1_A1_09B13259	169.84	1904477	11	79.4	168	0.99	Haemophilus			pass
36774_2#376	Maela	ERR9282973	SAMEA7619959	HINTVAC9414189	38_85_H1_09B13193	164.12	1875295	13	79.8	103	0.6	Haemophilus			pass
36774_2#377	Maela	ERR9282974	SAMEA7619851	HINTVAC9414087	39_13_B1_09B13359	160.8	1858430	13	80.1	253	1.41	Haemophilus			pass
36774_2#378	Maela	ERR9282975	SAMEA7619961	HINTVAC9414190	38_2_A2_09B12519	280.68	1832366	14	87.2	91	0.52	Haemophilus			pass
36774_2#379	Maela	ERR9282976	SAMEA7619852	HINTVAC9414088	39_25_C1_09B13494	203.76	1929753	26	94.7	23	0.9	Haemophilus			pass
36774_2#38	Maela	ERR9282556	SAMEA7619623	HINTVAC9413884	42_83_G11_10B02291	162.39	1826879	11	82.2	143	0.81	Haemophilus			pass
36774_2#380	Maela	ERR9282977	SAMEA7619962	HINTVAC9414191	38_14_B2_09B12579	205.05	1945424	17	74.9	113	0.65	Haemophilus			pass
36774_2#381	Maela	ERR9282978	SAMEA7619853	HINTVAC9414089	39_37_D1_09B13610	185.28	1915938	19	77.6	140	0.83	Haemophilus			pass
36774_2#382	Maela	ERR9282979	SAMEA7619963	HINTVAC9414192	38_26_C2_09B12713	168.8	1872999	20	78	176	1.05	Haemophilus			pass
36774_2#383	Maela	ERR9282980	SAMEA7619855	HINTVAC9414090	39_49_E1_09B13712	165	3681119	1021	81.1	14431	57.64	Haemophilus		Total length =>2Mb; No. of contigs	fail
36774_2#384	Maela	ERR9282981	SAMEA7619965	HINTVAC9414194	38_50_E2_09B12919	226.55	1791951	15	86.8	123	0.72	Haemophilus			pass
36774_2#39	Maela	ERR9282557	SAMEA7619510	HINTVAC9413786	43_59_E11_10B02966	110.74	1820695	18	79.4	56	0.31	Haemophilus			pass
36774_2#4	Maela	ERR9282522	SAMEA7619613	HINTVAC9413875	42_70_F10_10B02154	134.67	1851786	15	78.4	189	1.07	Haemophilus			pass
36774_2#40	Maela	ERR9282558	SAMEA7619624	HINTVAC9413885	42_95_H11_10B02405	160.6	1894116	25	79.2	106	0.61	Haemophilus			pass
36774_2#41	Maela	ERR9282559	SAMEA7619511	HINTVAC9413787	43_71_F11_10B03072	177.2	1890449	57	77.4	5337	27.63	Haemophilus		>1000 het SNPs; >15% het SNPs	pass
36774_2#42	Maela	ERR9282560	SAMEA7619625	HINTVAC9413886	42_12_A12_10B01667	140.79	1761319	14	83.8	148	0.84	Haemophilus			pass
36774_2#43	Maela	ERR9282561	SAMEA7619513	HINTVAC9413788	43_83_G11_10B03123	175.04	1775103	12	81.7	48	0.28	Haemophilus			pass
36774_2#44	Maela	ERR9282562	SAMEA7619626	HINTVAC9413887	42_24_B12_10B01792	135.78	1807597	15	80.7	95	0.54	Haemophilus			pass
36774_2#45	Maela	ERR9282563	SAMEA7619515	HINTVAC9413790	43_12_A12_10B02514	168.7	3655728	610	64.9	19075	71.21	Haemophilus		Total length =>2Mb; No. of contigs	fail
36774_2#46	Maela	ERR9282564	SAMEA7619627	HINTVAC9413888	42_36_C12_10B01894	168.92	1800418	11	81.8	68	0.39	Haemophilus			pass
36774_2#47	Maela	ERR9282565	SAMEA7619516	HINTVAC9413791	43_24_B12_10B02593	130.02	1804694	13	80.5	66	0.38	Haemophilus			pass
36774_2#48	Maela	ERR9282566	SAMEA7619628	HINTVAC9413889	42_48_D12_10B01971	143.4	1811366	15	58.5	25	0.16	Haemophilus		<60% mapped	pass
36774_2#49	Maela	ERR9282567	SAMEA7619751	HINTVAC9413994	40_49_E1_10B00456	157.88	1992331	22	74.8	111	0.67	Haemophilus			pass
36774_2#5	Maela	ERR9282523	SAMEA7619499	HINTVAC9413777	43_46_D10_10B02768	237.05	4480941	1962	81.4	20232	69.5	Haemophilus		Total length =>2Mb; No. of contigs	fail
36774_2#50	Maela	ERR9282568	SAMEA7619864	HINTVAC9414099	39_62_F2_09B13835	102.22	1784597	15	79.5	90	0.49	Haemophilus			pass
36774_2#51	Maela	ERR9282569	SAMEA7619753	HINTVAC9413996	40_73_G1_10B00660	168.8	1873003	18	78.9	94	0.57	Haemophilus			pass
36774_2#52	Maela	ERR9282570	SAMEA7619865	HINTVAC9414100	39_74_G2_09B14004	154.2	1895089	27	79.7	102	0.56	Haemophilus			pass
36774_2#53	Maela	ERR9282571	SAMEA7619755	HINTVAC9413998	40_2_A2_10B00103	204.6	1837366	13	80.3	128	0.74	Haemophilus			pass
36774_2#54	Maela	ERR9282572	SAMEA7619866	HINTVAC9414101	39_86_H2_09B14090	162.92	1846942	15	77.7	87	0.53	Haemophilus			pass
36774_2#55	Maela	ERR9282573	SAMEA7619757	HINTVAC9414000	40_26_C2_10B00269	122.31	1874894	14	79.2	98	0.57	Haemophilus			pass
36774_2#56	Maela	ERR9282574	SAMEA7619867	HINTVAC9414102	39_3_A3_09B13263	134.1	1788416	9	81.4	93	0.57	Haemophilus			pass
36774_2#57	Maela	ERR9282575	SAMEA7619759	HINTVAC9414001	40_38_D2_10B00395	123.36	1907787	27	77.2	114	0.66	Haemophilus			pass
36774_2#58	Maela	ERR9282576	SAMEA7619868	HINTVAC9414103	39_15_B3_09B13378	102.24	1877731	14	79.5	3318	17.09	Haemophilus		>1000 het SNPs; >15% het SNPs	pass
36774_2#59	Maela	ERR9282577	SAMEA7619760	HINTVAC9414002	40_50_E2_10B00458	101.42	1793883	18	80.9	122	0.66	Haemophilus			pass
36774_2#6	Maela	ERR9282524	SAMEA7619614	HINTVAC9413876	42_82_G10_10B02289	43.33	1898473	12	55	57	0.35	Haemophilus		<60% mapped	pass
36774_2#60	Maela	ERR9282578	SAMEA7619869	HINTVAC9414104	39_27_C3_09B13531	145.65	1799288	11	86.7	39	0.22	Haemophilus			pass
36774_2#61	Maela	ERR9282579	SAMEA7619761	HINTVAC9414003	40_62_F2_10B00577	149.46	1877872	10	78.2	217	1.2	Haemophilus			pass
36774_2#62	Maela	ERR9282580	SAMEA7619872	HINTVAC9414106	39_51_E3_09B13716	92.1	1926020	15	55.7	65	0.44	Haemophilus		<60% mapped	pass
36774_2#63	Maela	ERR9282581	SAMEA7619762	HINTVAC9414004	40_74_G2_10B00662	153.63	1875868	10	79.4	120	0.66	Haemophilus			pass
36774_2#64	Maela	ERR9282582	SAMEA7619873	HINTVAC9414107	39_63_F3_09B13881	134.73	1872481	28	79.9	195	1.15	Haemophilus			pass
36774_2#65	Maela	ERR9282583	SAMEA7619517	HINTVAC9413792	43_36_C12_10B02684	175.44	1836599	12	83.5	86	0.53	Haemophilus			pass
36774_2#66	Maela	ERR9282584	SAMEA7619629	HINTVAC9413890	42_60_E12_10B02069	128.76	1847032	13	80.9	72	0.43	Haemophilus			pass
36774_2#67	Maela	ERR9282585	SAMEA7619519	HINTVAC9413793	43_48_D12_10B02810	170.4	1810928	12	58.7	15	0.1	Haemophilus		<60% mapped	pass
36774_2#68	Maela	ERR9282586	SAMEA7619631	HINTVAC9413891	42_72_F12_10B02167	241.5	1831005	17	80	200	1.15	Haemophilus			pass
36774_2#69	Maela	ERR9282587	SAMEA7619521	HINTVAC9413794	43_60_E12_10B02968	140.76	1811659	13	58	25	0.16	Haemophilus		<60% mapped	pass
36774_2#7	Maela	ERR9282525	SAMEA7619500	HINTVAC9413778	43_58_E10_10B02958	138.33	1881893	19	78	178	1.01	Haemophilus			pass
36774_2#70	Maela	ERR9282588	SAMEA7619632	HINTVAC9413892	42_84_G12_10B02299	188	1792506	19	81.4	58	0.33	Haemophilus			pass
36774_2#71	Maela	ERR9282589	SAMEA7619493	HINTVAC9413795	43_72_F12_10B03074	113.7	1891044	12	77.5	206	1.13	Haemophilus			pass
36774_2#72	Maela	ERR9282590	SAMEA7619633	HINTVAC9413893	42_96_H12_10B02407	105.4	1872744	15	79.2	180	1.03	Haemophilus			pass
36774_2#73	Maela	ERR9282591	SAMEA7619494	HINTVAC9413796	43_84_G12_10B03150	193.24	1866211	16	76.8	127	0.73	Haemophilus			pass
36774_2#74	Maela	ERR9282592	SAMEA7619634	HINTVAC9413894	41_1_A1_10B00895	153.27	1896027	22	76.1	110	0.64	Haemophilus			pass
36774_2#75	Maela	ERR9282593	SAMEA7619495	HINTVAC9413797	43_96_H12_10B03272	174.84	3844653	1191	73.1	14474	56.88	Haemophilus		Total length =>2Mb; No. of contigs	fail
36774_2#76	Maela	ERR9282594	SAMEA7619635	HINTVAC9413895	41_13_B1_10B00972	167	2129760	466	81.5	12067	53.12	Haemophilus		Total length =>2Mb	fail
36774_2#77	Maela	ERR9282595	SAMEA7619496	HINTVAC9413798	42_1_A1_10B01617	187.16	1853963	14	80.2	225	1.29	Haemophilus			pass
36774_2#78	Maela	ERR9282596	SAMEA7619636	HINTVAC9413896	41_25_C1_10B01039	147.54	1835325	18	80.2	4177	21.39	Haemophilus		>1000 het SNPs; >15% het SNPs	pass
36774_2#79	Maela	ERR9282597	SAMEA7619522	HINTVAC9413799	42_13_B1_10B01669	152.58	1821278	17	79.7	60	0.34	Haemophilus			pass
36774_2#8	Maela	ERR9282526	SAMEA7619615	HINTVAC9413877	42_94_H10_10B02401	85.96	1937239	20	68	54	0.31	Haemophilus			pass
36774_2#80	Maela	ERR9282598	SAMEA7619640	HINTVAC9413900	41_73_G1_10B01424	156.51	1878937	17	78.6	244	1.4	Haemophilus			pass
36774_2#81	Maela	ERR9282599	SAMEA7619764	HINTVAC9414006	40_3_A3_10B00111	141.54	2037379	41	71.9	139	0.79	Haemophilus		Total length =>2Mb	fail
36774_2#82	Maela	ERR9282600	SAMEA7619874	HINTVAC9414108	39_75_G3_09B14006	110.02	1846549	15	74.8	227	1.23	Haemophilus			pass
36774_2#83	Maela	ERR9282601	SAMEA7619765	HINTVAC9414007	40_15_B3_10B00194	125.55	2748711	657	76.9	12096	51.05	Haemophilus		Total length =>2Mb; No. of contigs	fail
36774_2#84	Maela	ERR9282602	SAMEA7619875	HINTVAC9414109	39_87_H3_09B14094	192.52	1920804	82	78.1	4171	21.4	Haemophilus		>1000 het SNPs; >15% het SNPs	pass
36774_2#85	Maela	ERR9282603	SAMEA7619766	HINTVAC9414008	40_27_C3_10B00270	154.65	1902174	13	76.9	186	1.05	Haemophilus			pass
36774_2#86	Maela	ERR9282604	SAMEA7619876	HINTVAC9414110	39_4_A4_09B13265	132.87	1850927	14	76.3	80	0.48	Haemophilus			pass
36774_2#87	Maela	ERR9282605	SAMEA7619767	HINTVAC9414009	40_39_D3_10B00396	130.04	1931298	17	59.6	123	0.78	Haemophilus		<60% mapped	pass
36774_2#88	Maela	ERR9282606	SAMEA7619877	HINTVAC9414111	39_16_B4_09B13396	150.81	1809660	7	81.2	69	0.38	Haemophilus			pass
36774_2#89	Maela	ERR9282607	SAMEA7619769	HINTVAC9414010	40_51_E3_10B00476	293.58	1926496	17	78.6	238	1.39	Haemophilus			pass
36774_2#9	Maela	ERR9282527	SAMEA7619501	HINTVAC9413779	43_70_F10_10B03070	141.36	1853797	12	81.7	68	0.39	Haemophilus			pass
36774_2#90	Maela	ERR9282608	SAMEA7619878	HINTVAC9414112	39_28_C4_09B13567	142.95	1870894	10	80	185	1.06	Haemophilus			pass
36774_2#91	Maela	ERR9282609	SAMEA7619770	HINTVAC9414011	40_63_F3_10B00579	138.78	1786226	12	89.2	26	0.15	Haemophilus			pass
36774_2#92	Maela	ERR9282610	SAMEA7619879	HINTVAC9414113	39_40_D4_09B13628	141.57	1900363	12	77.4	95	0.54	Haemophilus			pass
36774_2#93	Maela	ERR9282611	SAMEA7619771	HINTVAC9414012	40_75_G3_10B00677	137.58	1883877	16	79.4	175	1	Haemophilus			pass
36774_2#94	Maela	ERR9282612	SAMEA7619880	HINTVAC9414114	39_52_E4_09B13722	161.48	1859295	14	76.9	137	0.83	Haemophilus			pass
36774_2#95	Maela	ERR9282613	SAMEA7619772	HINTVAC9414013	40_87_H3_10B00808	123.54	3213438	635	77.3	13879	56.32	Haemophilus		Total length =>2Mb; No. of contigs	fail
36774_2#96	Maela	ERR9282614	SAMEA7619881	HINTVAC9414115	39_64_F4_09B13883	131.94	1809278	10	82.2	59	0.34	Haemophilus			pass
36774_2#97	Maela	ERR9282615	SAMEA7619523	HINTVAC9413800	42_25_C1_10B01794	159.15	1787953	15	79.8	117	0.64	Haemophilus			pass
36774_2#98	Maela	ERR9282616	SAMEA7619645	HINTVAC9413903	41_14_B2_10B00974	119.72	1832182	13	87.4	126	0.69	Haemophilus			pass
36774_2#99	Maela	ERR9282617	SAMEA7619524	HINTVAC9413801	42_37_D1_10B01896	172.6	1874335	13	78.5	147	0.84	Haemophilus			pass
36812_1#1	Maela	ERR9282982	SAMEA7620475	HINTVAC9414615	34_19_B7_09B09962	115.88	1853256	13	78.4	162	0.88	Haemophilus			pass
36812_1#10	Maela	ERR9282991	SAMEA7620604	HINTVAC9414717	33_91_H7_09B09832	271.56	1819983	16	80.6	189	1.09	Haemophilus			pass
36812_1#100	Maela	ERR9283081	SAMEA7620632	HINTVAC9414739	33_70_F10_09B09698	114.72	1934830	21	73.1	129	0.79	Haemophilus			pass
36812_1#101	Maela	ERR9283082	SAMEA7620510	HINTVAC9414642	34_58_E10_09B10226	250.15	1818787	7	82.7	85	0.47	Haemophilus			pass
36812_1#102	Maela	ERR9283083	SAMEA7620633	HINTVAC9414740	33_82_G10_09B09750	176.6	1790378	11	83.4	109	0.66	Haemophilus			pass
36812_1#103	Maela	ERR9283084	SAMEA7620511	HINTVAC9414643	34_70_F10_09B10291	211.55	1784795	12	82.8	146	0.87	Haemophilus			pass
36812_1#104	Maela	ERR9283085	SAMEA7620634	HINTVAC9414741	33_94_H10_09B09844	142.11	2022293	23	74.9	90	0.51	Haemophilus		Total length =>2Mb	fail
36812_1#105	Maela	ERR9283086	SAMEA7620513	HINTVAC9414644	34_82_G10_09B10380	213.9	5430466	3482	75	19484	69.8	Haemophilus		Total length =>2Mb; No. of contigs	fail
36812_1#106	Maela	ERR9283087	SAMEA7620635	HINTVAC9414742	33_11_A11_09B09374	100.72	1832783	23	82.3	87	0.51	Haemophilus			pass
36812_1#107	Maela	ERR9283088	SAMEA7620514	HINTVAC9414645	34_94_H10_09B10478	329.58	1929502	29	95.3	22	0.61	Haemophilus			pass
36812_1#108	Maela	ERR9283089	SAMEA7620636	HINTVAC9414743	33_23_B11_09B09443	132.69	1797036	18	81.8	222	1.25	Haemophilus			pass
36812_1#109	Maela	ERR9283090	SAMEA7620515	HINTVAC9414646	34_11_A11_09B09900	294.24	1984379	19	92.1	53	1.5	Haemophilus			pass
36812_1#11	Maela	ERR9282992	SAMEA7620482	HINTVAC9414620	34_79_G7_09B10341	297.5	1802773	22	80.7	204	1.15	Haemophilus			pass
36812_1#110	Maela	ERR9283091	SAMEA7620638	HINTVAC9414744	33_35_C11_09B09508	193.2	1885840	18	80.3	69	0.4	Haemophilus			pass
36812_1#111	Maela	ERR9283092	SAMEA7620517	HINTVAC9414647	34_23_B11_09B10015	179.64	1940694	22	71.5	57	0.32	Haemophilus			pass
36812_1#112	Maela	ERR9283093	SAMEA7620639	HINTVAC9414745	33_47_D11_09B09552	168.9	1808458	9	60.7	46	0.3	Haemophilus			pass
36812_1#113	Maela	ERR9283094	SAMEA7620754	HINTVAC9414840	32_35_C11_09B09007	162.39	1810604	16	82.1	227	1.21	Haemophilus			pass
36812_1#114	Maela	ERR9283095	SAMEA7620884	HINTVAC9414937	31_47_D11_09B08433	116.64	1795422	15	81.3	240	1.27	Haemophilus			pass
36812_1#115	Maela	ERR9283096	SAMEA7620768	HINTVAC9414841	32_47_D11_09B09086	102.08	3765235	262	71	12364	49.38	Haemophilus		Total length =>2Mb	fail
36812_1#116	Maela	ERR9283097	SAMEA7620885	HINTVAC9414938	31_59_E11_09B08484	115.35	1964418	26	74.1	119	0.71	Haemophilus			pass
36812_1#117	Maela	ERR9283098	SAMEA7620769	HINTVAC9414842	32_59_E11_09B09133	124.32	1897557	8	57.1	26	0.17	Haemophilus		<60% mapped	pass
36812_1#118	Maela	ERR9283099	SAMEA7620886	HINTVAC9414939	31_71_F11_09B08595	148.56	1831090	13	88.4	124	0.7	Haemophilus			pass
36812_1#119	Maela	ERR9283100	SAMEA7620771	HINTVAC9414843	32_71_F11_09B09193	141.12	1907799	10	77.7	150	0.88	Haemophilus			pass
36812_1#12	Maela	ERR9282993	SAMEA7620605	HINTVAC9414718	33_8_A8_09B09353	171.72	1860156	25	82.5	5985	29.84	Haemophilus		>1000 het SNPs; >15% het SNPs	pass
36812_1#120	Maela	ERR9283101	SAMEA7620890	HINTVAC9414941	31_95_H11_09B08786	85.98	1847966	21	80	59	0.35	Haemophilus			pass
36812_1#121	Maela	ERR9283102	SAMEA7620773	HINTVAC9414844	32_83_G11_09B09270	102.78	1894911	33	79.9	1081	5.85	Haemophilus		>1000 het SNPs	pass
36812_1#122	Maela	ERR9283103	SAMEA7620891	HINTVAC9414942	31_12_A12_09B08229	96.9	1927847	25	93	28	0.95	Haemophilus			pass
36812_1#123	Maela	ERR9283104	SAMEA7620774	HINTVAC9414845	32_95_H11_09B09335	97.5	1914970	23	76.7	130	0.76	Haemophilus			pass
36812_1#124	Maela	ERR9283105	SAMEA7620893	HINTVAC9414943	31_24_B12_09B08294	122.37	1873577	13	80.3	153	0.88	Haemophilus			pass
36812_1#125	Maela	ERR9283106	SAMEA7620776	HINTVAC9414846	32_12_A12_09B08869	132.06	1884360	25	80.4	61	0.36	Haemophilus			pass
36812_1#126	Maela	ERR9283107	SAMEA7620895	HINTVAC9414944	31_36_C12_09B08360	149.25	1836377	11	80.5	76	0.43	Haemophilus			pass
36812_1#127	Maela	ERR9283108	SAMEA7620777	HINTVAC9414847	32_24_B12_09B08921	137.46	1769487	23	84.7	2545	13.48	Haemophilus		>1000 het SNPs	pass
36812_1#128	Maela	ERR9283109	SAMEA7620896	HINTVAC9414945	31_48_D12_09B08436	170.44	1866608	12	79.5	91	0.53	Haemophilus			pass
36812_1#129	Maela	ERR9283110	SAMEA7620518	HINTVAC9414648	34_35_C11_09B10073	258.3	1885059	17	80.3	53	0.31	Haemophilus			pass
36812_1#13	Maela	ERR9282994	SAMEA7620483	HINTVAC9414621	34_91_H7_09B10461	233.55	1823032	25	81.1	264	1.47	Haemophilus			pass
36812_1#130	Maela	ERR9283111	SAMEA7620640	HINTVAC9414746	33_59_E11_09B09635	186.2	1792532	15	87.9	131	0.77	Haemophilus			pass
36812_1#131	Maela	ERR9283112	SAMEA7620519	HINTVAC9414649	34_47_D11_09B10159	241.2	1841978	19	82.9	84	0.47	Haemophilus			pass
36812_1#132	Maela	ERR9283113	SAMEA7620642	HINTVAC9414747	33_71_F11_09B09700	76.74	1791935	13	83.2	2295	12.12	Haemophilus		>1000 het SNPs	pass
36812_1#133	Maela	ERR9283114	SAMEA7620520	HINTVAC9414650	34_59_E11_09B10227	128.96	1933889	13	56.6	37	0.24	Haemophilus		<60% mapped	pass
36812_1#134	Maela	ERR9283115	SAMEA7620643	HINTVAC9414748	33_83_G11_09B09752	186.04	3579138	1700	82	14318	55.47	Haemophilus		Total length =>2Mb; No. of contigs	fail
36812_1#135	Maela	ERR9283116	SAMEA7620521	HINTVAC9414651	34_71_F11_09B10303	165.52	1875308	12	80.6	115	0.66	Haemophilus			pass
36812_1#136	Maela	ERR9283117	SAMEA7620645	HINTVAC9414749	33_95_H11_09B09846	161.88	1821696	15	80.9	59	0.33	Haemophilus			pass
36812_1#137	Maela	ERR9283118	SAMEA7620522	HINTVAC9414652	34_83_G11_09B10381	186.4	1898452	12	79.1	183	1.06	Haemophilus			pass
36812_1#138	Maela	ERR9283119	SAMEA7620647	HINTVAC9414750	33_12_A12_09B09388	103.88	1923831	16	73.7	195	1.1	Haemophilus			pass
36812_1#139	Maela	ERR9283120	SAMEA7620523	HINTVAC9414653	34_95_H11_09B10480	203.52	1935343	16	68.2	184	1.16	Haemophilus			pass
36812_1#14	Maela	ERR9282995	SAMEA7620606	HINTVAC9414719	33_20_B8_09B09421	179.72	1817516	8	82.6	84	0.47	Haemophilus			pass
36812_1#140	Maela	ERR9283121	SAMEA7620648	HINTVAC9414751	33_24_B12_09B09444	137.85	1897670	24	77	91	0.54	Haemophilus			pass
36812_1#141	Maela	ERR9283122	SAMEA7620524	HINTVAC9414654	34_12_A12_09B09902	155.16	3511123	681	75.7	13004	54.1	Haemophilus		Total length =>2Mb; No. of contigs	fail
36812_1#142	Maela	ERR9283123	SAMEA7620650	HINTVAC9414752	33_36_C12_09B09510	129	1812475	15	81.7	26	0.15	Haemophilus			pass
36812_1#143	Maela	ERR9283124	SAMEA7620525	HINTVAC9414655	34_24_B12_09B10017	144.57	1833891	9	80.7	194	1.12	Haemophilus			pass
36812_1#144	Maela	ERR9283125	SAMEA7620651	HINTVAC9414753	33_48_D12_09B09555	154.35	1828934	25	80	149	0.83	Haemophilus			pass
36812_1#145	Maela	ERR9283126	SAMEA7620778	HINTVAC9414848	32_36_C12_09B09025	193.44	1927913	22	95.2	24	0.68	Haemophilus			pass
36812_1#146	Maela	ERR9283127	SAMEA7620897	HINTVAC9414946	31_60_E12_09B08499	108.1	2011331	43	75.9	100	0.56	Haemophilus		Total length =>2Mb	fail
36812_1#147	Maela	ERR9283128	SAMEA7620779	HINTVAC9414849	32_48_D12_09B09090	174.4	1851171	24	82.1	813	4.7	Haemophilus			pass
36812_1#148	Maela	ERR9283129	SAMEA7620856	HINTVAC9414947	31_72_F12_09B08599	118.11	1837144	17	70.1	137	0.83	Haemophilus			pass
36812_1#149	Maela	ERR9283130	SAMEA7620780	HINTVAC9414850	32_60_E12_09B09134	122.06	2050461	373	83.7	12272	51.19	Haemophilus		Total length =>2Mb	fail
36812_1#15	Maela	ERR9282996	SAMEA7620484	HINTVAC9414622	34_8_A8_09B09892	257.04	1822871	10	80.6	103	0.62	Haemophilus			pass
36812_1#150	Maela	ERR9283131	SAMEA7620857	HINTVAC9414948	31_84_G12_09B08712	70.71	1849105	10	80	174	0.93	Haemophilus			pass
36812_1#151	Maela	ERR9283132	SAMEA7620781	HINTVAC9414851	32_72_F12_09B09196	125.61	1875799	26	78.7	152	0.88	Haemophilus			pass
36812_1#152	Maela	ERR9283133	SAMEA7620899	HINTVAC9414949	31_96_H12_09B08788	123.15	1824730	13	81.3	87	0.53	Haemophilus			pass
36812_1#153	Maela	ERR9283134	SAMEA7620783	HINTVAC9414852	32_84_G12_09B09271	104.66	1968812	67	76.8	5185	26.33	Haemophilus		>1000 het SNPs; >15% het SNPs	pass
36812_1#154	Maela	ERR9283135	SAMEA7620901	HINTVAC9414951	30_13_B1_09B07556	111.28	1878752	17	81	183	1.01	Haemophilus			pass
36812_1#155	Maela	ERR9283136	SAMEA7620784	HINTVAC9414853	32_96_H12_09B09336	172.12	1886275	12	79.6	96	0.55	Haemophilus			pass
36812_1#156	Maela	ERR9283137	SAMEA7620903	HINTVAC9414952	30_25_C1_09B07671	157.56	1837174	36	81.6	1397	7.41	Haemophilus		>1000 het SNPs	pass
36812_1#157	Maela	ERR9283138	SAMEA7620786	HINTVAC9414854	31_1_A1_09B08173	62.98	1933564	21	69.7	159	0.87	Haemophilus			pass
36812_1#158	Maela	ERR9283139	SAMEA7620904	HINTVAC9414953	30_37_D1_09B07736	135.21	1939858	21	67.3	50	0.29	Haemophilus			pass
36812_1#159	Maela	ERR9283140	SAMEA7620787	HINTVAC9414855	31_13_B1_09B08230	78.75	1784662	7	83.2	92	0.51	Haemophilus			pass
36812_1#16	Maela	ERR9282997	SAMEA7620607	HINTVAC9414720	33_32_C8_09B09489	245.5	3555161	342	82	15094	57.45	Haemophilus		Total length =>2Mb	fail
36812_1#160	Maela	ERR9283141	SAMEA7620905	HINTVAC9414954	30_49_E1_09B07820	118.36	1882343	17	79.9	135	0.72	Haemophilus			pass
36812_1#161	Maela	ERR9283142	SAMEA7620526	HINTVAC9414656	34_36_C12_09B10079	245.28	1844036	18	79.4	206	1.17	Haemophilus			pass
36812_1#162	Maela	ERR9283143	SAMEA7620652	HINTVAC9414754	33_60_E12_09B09637	170.68	2966356	671	79.5	11245	48.74	Haemophilus		Total length =>2Mb; No. of contigs	fail
36812_1#163	Maela	ERR9283144	SAMEA7620527	HINTVAC9414657	34_48_D12_09B10160	170.56	1823622	19	80	130	0.75	Haemophilus			pass
36812_1#164	Maela	ERR9283145	SAMEA7620654	HINTVAC9414755	33_72_F12_09B09704	176.76	2581472	690	79.8	9724	44.8	Haemophilus		Total length =>2Mb; No. of contigs	fail
36812_1#165	Maela	ERR9283146	SAMEA7620528	HINTVAC9414658	34_60_E12_09B10256	176	1812736	12	83.3	94	0.57	Haemophilus			pass
36812_1#166	Maela	ERR9283147	SAMEA7620656	HINTVAC9414756	33_84_G12_09B09757	193.2	1890401	22	80	181	1.03	Haemophilus			pass
36812_1#167	Maela	ERR9283148	SAMEA7620529	HINTVAC9414659	34_72_F12_09B10308	190.56	1829312	21	79.4	138	0.77	Haemophilus			pass
36812_1#168	Maela	ERR9283149	SAMEA7620658	HINTVAC9414757	33_96_H12_09B09850	179.16	1870555	18	81.1	134	0.77	Haemophilus			pass
36812_1#169	Maela	ERR9283150	SAMEA7620531	HINTVAC9414660	34_84_G12_09B10384	227.25	3047878	667	80.6	14489	77.44	Haemophilus		Total length =>2Mb; No. of contigs	fail
36812_1#17	Maela	ERR9282998	SAMEA7620762	HINTVAC9414813	32_91_H7_09B09305	194.6	1858856	13	81.5	268	1.52	Haemophilus			pass
36812_1#170	Maela	ERR9283151	SAMEA7620659	HINTVAC9414758	32_1_A1_09B08790	143.58	1821467	16	82.2	152	0.9	Haemophilus			pass
36812_1#171	Maela	ERR9283152	SAMEA7620532	HINTVAC9414661	34_96_H12_09B10484	221.65	1928838	19	78.8	251	1.44	Haemophilus			pass
36812_1#172	Maela	ERR9283153	SAMEA7620662	HINTVAC9414760	32_25_C1_09B08925	120.3	2123343	444	77.8	14803	59.68	Haemophilus		Total length =>2Mb	fail
36812_1#173	Maela	ERR9283154	SAMEA7620533	HINTVAC9414662	33_1_A1_09B09340	261.12	1836020	15	83	66	0.38	Haemophilus			pass
36812_1#174	Maela	ERR9283155	SAMEA7620663	HINTVAC9414761	32_37_D1_09B09039	156.6	1811699	10	83.6	74	0.43	Haemophilus			pass
36812_1#175	Maela	ERR9283156	SAMEA7620535	HINTVAC9414663	33_13_B1_09B09390	256.74	3620931	239	80.1	13297	52.55	Haemophilus		Total length =>2Mb	fail
36812_1#176	Maela	ERR9283157	SAMEA7620665	HINTVAC9414762	32_49_E1_09B09091	195.04	1869449	13	80	143	0.8	Haemophilus			pass
36812_1#177	Maela	ERR9283158	SAMEA7620789	HINTVAC9414856	31_25_C1_09B08296	217.64	1926480	23	95.6	11	0.3	Haemophilus			pass
36812_1#178	Maela	ERR9283159	SAMEA7620907	HINTVAC9414955	30_61_F1_09B07921	191.58	1930756	29	95.3	34	0.89	Haemophilus			pass
36812_1#179	Maela	ERR9283160	SAMEA7620790	HINTVAC9414857	31_37_D1_09B08361	159.39	1869808	9	81.7	145	0.82	Haemophilus			pass
36812_1#18	Maela	ERR9282999	SAMEA7620855	HINTVAC9414913	31_44_D8_09B08426	112.83	1940529	22	64.7	56	0.34	Haemophilus			pass
36812_1#180	Maela	ERR9283161	SAMEA7620906	HINTVAC9414956	30_73_G1_09B07998	122.28	1893581	28	80.4	97	0.56	Haemophilus			pass
36812_1#181	Maela	ERR9283162	SAMEA7620791	HINTVAC9414858	31_49_E1_09B08439	135.33	1925416	15	79.7	77	0.45	Haemophilus			pass
36812_1#182	Maela	ERR9283163	SAMEA7620909	HINTVAC9414957	30_85_H1_09B08098	175.96	1867957	12	78.4	174	1.01	Haemophilus			pass
36812_1#183	Maela	ERR9283164	SAMEA7620792	HINTVAC9414859	31_61_F1_09B08505	150.52	1827041	18	74.2	94	0.56	Haemophilus			pass
36812_1#184	Maela	ERR9283165	SAMEA7620910	HINTVAC9414958	30_2_A2_09B07470	140.7	2717506	656	80.7	10821	46.59	Haemophilus		Total length =>2Mb; No. of contigs	fail
36812_1#185	Maela	ERR9283166	SAMEA7620793	HINTVAC9414860	31_73_G1_09B08603	171.92	1831283	11	84.1	130	0.73	Haemophilus			pass
36812_1#186	Maela	ERR9283167	SAMEA7620912	HINTVAC9414959	30_14_B2_09B07558	142.86	1862950	14	78.9	188	1.07	Haemophilus			pass
36812_1#187	Maela	ERR9283168	SAMEA7620794	HINTVAC9414861	31_85_H1_09B08717	160.2	1874035	20	79.9	133	0.72	Haemophilus			pass
36812_1#188	Maela	ERR9283169	SAMEA7620913	HINTVAC9414960	30_26_C2_09B07673	166.36	1784795	19	80.7	114	0.66	Haemophilus			pass
36812_1#189	Maela	ERR9283170	SAMEA7620795	HINTVAC9414862	31_2_A2_09B08175	145.98	1912943	19	77.5	217	1.23	Haemophilus			pass
36812_1#19	Maela	ERR9283000	SAMEA7620763	HINTVAC9414814	32_8_A8_09B08838	147.99	1860378	12	79.2	167	0.95	Haemophilus			pass
36812_1#190	Maela	ERR9283171	SAMEA7620915	HINTVAC9414961	30_38_D2_09B07738	105.64	1927860	23	93.6	27	0.62	Haemophilus			pass
36812_1#191	Maela	ERR9283172	SAMEA7620796	HINTVAC9414863	31_14_B2_09B08242	170.44	1884495	33	79.3	179	1.07	Haemophilus			pass
36812_1#192	Maela	ERR9283173	SAMEA7620916	HINTVAC9414962	30_50_E2_09B07822	150.09	1808484	9	81.7	61	0.36	Haemophilus			pass
36812_1#193	Maela	ERR9283174	SAMEA7620536	HINTVAC9414664	33_25_C1_09B09445	223.85	1856001	15	80.7	122	0.7	Haemophilus			pass
36812_1#194	Maela	ERR9283175	SAMEA7620666	HINTVAC9414763	32_61_F1_09B09156	120.54	1901137	24	77.5	144	0.86	Haemophilus			pass
36812_1#195	Maela	ERR9283176	SAMEA7620539	HINTVAC9414665	33_37_D1_09B09512	334.88	1791960	20	82.2	54	0.31	Haemophilus			pass
36812_1#196	Maela	ERR9283177	SAMEA7620669	HINTVAC9414764	32_73_G1_09B09198	199.72	1811565	12	81.7	593	3.25	Haemophilus			pass
36812_1#197	Maela	ERR9283178	SAMEA7620540	HINTVAC9414666	33_49_E1_09B09581	356.4	1812263	13	82.6	113	0.64	Haemophilus			pass
36812_1#198	Maela	ERR9283179	SAMEA7620670	HINTVAC9414765	32_85_H1_09B09288	237.25	1931936	30	93	37	1.26	Haemophilus			pass
36812_1#199	Maela	ERR9283180	SAMEA7620541	HINTVAC9414667	33_61_F1_09B09643	194.44	1820879	9	82	116	0.67	Haemophilus			pass
36812_1#2	Maela	ERR9282983	SAMEA7620599	HINTVAC9414713	33_43_D7_09B09538	246.72	1804392	26	80.7	194	1.1	Haemophilus			pass
36812_1#20	Maela	ERR9283001	SAMEA7620858	HINTVAC9414914	31_56_E8_09B08464	116.12	1891026	26	79.2	84	0.47	Haemophilus			pass
36812_1#200	Maela	ERR9283181	SAMEA7620671	HINTVAC9414766	32_2_A2_09B08812	90.54	1832636	17	84.2	142	0.85	Haemophilus			pass
36812_1#201	Maela	ERR9283182	SAMEA7620543	HINTVAC9414668	33_73_G1_09B09705	181.26	1775239	14	52.3	15	0.11	Haemophilus		<60% mapped; mash MDS outlier (Panaroo-qc)	pass
36812_1#202	Maela	ERR9283183	SAMEA7620672	HINTVAC9414767	32_14_B2_09B08884	124.17	1894478	21	79.2	202	1.21	Haemophilus			pass
36812_1#203	Maela	ERR9283184	SAMEA7620544	HINTVAC9414669	33_85_H1_09B09775	349.68	1816052	9	82.5	75	0.43	Haemophilus			pass
36812_1#204	Maela	ERR9283185	SAMEA7620673	HINTVAC9414768	32_26_C2_09B08926	184.96	1782279	10	84.3	70	0.41	Haemophilus			pass
36812_1#205	Maela	ERR9283186	SAMEA7620545	HINTVAC9414670	33_2_A2_09B09341	256.38	1884475	19	80.4	207	1.19	Haemophilus			pass
36812_1#206	Maela	ERR9283187	SAMEA7620675	HINTVAC9414769	32_38_D2_09B09041	138.45	2523723	739	82.1	17069	64.57	Haemophilus		Total length =>2Mb; No. of contigs	fail
36812_1#207	Maela	ERR9283188	SAMEA7620546	HINTVAC9414671	33_14_B2_09B09396	267	1780603	12	83.6	96	0.56	Haemophilus			pass
36812_1#208	Maela	ERR9283189	SAMEA7620677	HINTVAC9414770	32_50_E2_09B09093	153.93	1864818	10	81.1	148	0.81	Haemophilus			pass
36812_1#209	Maela	ERR9283190	SAMEA7620797	HINTVAC9414864	31_26_C2_09B08302	167.56	1856106	12	83	87	0.51	Haemophilus			pass
36812_1#21	Maela	ERR9283002	SAMEA7620764	HINTVAC9414815	32_20_B8_09B08894	146.34	1879108	14	81.7	214	1.21	Haemophilus			pass
36812_1#210	Maela	ERR9283191	SAMEA7620918	HINTVAC9414963	30_62_F2_09B07922	157.4	1869202	43	77.6	85	0.51	Haemophilus			pass
36812_1#211	Maela	ERR9283192	SAMEA7620799	HINTVAC9414865	31_38_D2_09B08365	92.08	1867066	26	77.6	137	0.78	Haemophilus			pass
36812_1#212	Maela	ERR9283193	SAMEA7620920	HINTVAC9414964	30_74_G2_09B08000	122.28	1859279	17	79.2	100	0.61	Haemophilus			pass
36812_1#213	Maela	ERR9283194	SAMEA7620800	HINTVAC9414866	31_50_E2_09B08443	178.68	1880113	25	80.7	102	0.6	Haemophilus			pass
36812_1#214	Maela	ERR9283195	SAMEA7620921	HINTVAC9414965	30_86_H2_09B08100	138.84	1874396	24	77.2	78	0.45	Haemophilus			pass
36812_1#215	Maela	ERR9283196	SAMEA7620801	HINTVAC9414867	31_62_F2_09B08509	185.8	1813569	15	82.5	141	0.83	Haemophilus			pass
36812_1#216	Maela	ERR9283197	SAMEA7620925	HINTVAC9414967	30_15_B3_09B07583	175.08	1819954	12	82.3	866	4.89	Haemophilus			pass
36812_1#217	Maela	ERR9283198	SAMEA7620802	HINTVAC9414868	31_74_G2_09B08607	211.55	1881310	16	81	191	1.11	Haemophilus			pass
36812_1#218	Maela	ERR9283199	SAMEA7620926	HINTVAC9414968	30_27_C3_09B07675	176.64	1897002	16	79.1	200	1.17	Haemophilus			pass
36812_1#219	Maela	ERR9283200	SAMEA7620803	HINTVAC9414869	31_86_H2_09B08719	176.2	1871015	15	81.5	92	0.54	Haemophilus			pass
36812_1#22	Maela	ERR9283003	SAMEA7620859	HINTVAC9414915	31_68_F8_09B08563	173	1797373	19	81.2	202	1.14	Haemophilus			pass
36812_1#220	Maela	ERR9283201	SAMEA7620927	HINTVAC9414969	30_39_D3_09B07756	176.28	1766904	14	88.5	64	0.36	Haemophilus			pass
36812_1#221	Maela	ERR9283202	SAMEA7620804	HINTVAC9414870	31_3_A3_09B08177	137.1	1856306	26	83	125	0.72	Haemophilus			pass
36812_1#222	Maela	ERR9283203	SAMEA7620928	HINTVAC9414970	30_51_E3_09B07824	128.4	1845493	30	79	198	1.12	Haemophilus			pass
36812_1#223	Maela	ERR9283204	SAMEA7620805	HINTVAC9414871	31_15_B3_09B08259	110.31	1974219	25	62.1	62	0.37	Haemophilus			pass
36812_1#224	Maela	ERR9283205	SAMEA7620930	HINTVAC9414971	30_63_F3_09B07924	249.3	1796706	18	81.4	116	0.67	Haemophilus			pass
36812_1#225	Maela	ERR9283206	SAMEA7620547	HINTVAC9414672	33_26_C2_09B09448	274.02	1757577	18	85	166	0.95	Haemophilus			pass
36812_1#226	Maela	ERR9283207	SAMEA7620678	HINTVAC9414771	32_62_F2_09B09160	120.51	1929318	25	78.2	185	1.1	Haemophilus			pass
36812_1#227	Maela	ERR9283208	SAMEA7620548	HINTVAC9414673	33_38_D2_09B09516	220.08	1967370	20	72.5	80	0.5	Haemophilus			pass
36812_1#228	Maela	ERR9283209	SAMEA7620679	HINTVAC9414772	32_74_G2_09B09200	141.48	1924897	24	80	238	1.36	Haemophilus			pass
36812_1#229	Maela	ERR9283210	SAMEA7620549	HINTVAC9414674	33_50_E2_09B09583	250.32	1839073	14	80.3	62	0.36	Haemophilus			pass
36812_1#23	Maela	ERR9283004	SAMEA7620766	HINTVAC9414817	32_44_D8_09B09078	196.76	1854589	11	83.2	76	0.44	Haemophilus			pass
36812_1#230	Maela	ERR9283211	SAMEA7620680	HINTVAC9414773	32_86_H2_09B09290	154.47	1837670	22	80.5	54	0.3	Haemophilus			pass
36812_1#231	Maela	ERR9283212	SAMEA7620551	HINTVAC9414675	33_62_F2_09B09645	232.05	1774260	10	84.7	64	0.38	Haemophilus			pass
36812_1#232	Maela	ERR9283213	SAMEA7620682	HINTVAC9414774	32_3_A3_09B08828	103.38	1845995	64	82.4	9356	42.2	Haemophilus		>1000 het SNPs; >15% het SNPs	pass
36812_1#233	Maela	ERR9283214	SAMEA7620553	HINTVAC9414676	33_74_G2_09B09721	269.88	1934562	11	78.5	189	1.1	Haemophilus			pass
36812_1#234	Maela	ERR9283215	SAMEA7620683	HINTVAC9414775	32_15_B3_09B08886	135.52	1965812	20	92.7	40	0.87	Haemophilus			pass
36812_1#235	Maela	ERR9283216	SAMEA7620554	HINTVAC9414677	33_86_H2_09B09777	347.27	3398489	2189	93	5445	67.39	Haemophilus		Total length =>2Mb; No. of contigs	fail
36812_1#236	Maela	ERR9283217	SAMEA7620684	HINTVAC9414776	32_27_C3_09B08932	135.18	2245948	503	77.7	15321	60.22	Haemophilus		Total length =>2Mb; No. of contigs	fail
36812_1#237	Maela	ERR9283218	SAMEA7620574	HINTVAC9414678	33_3_A3_09B09342	241.15	1871911	14	80.8	172	0.98	Haemophilus			pass
36812_1#238	Maela	ERR9283219	SAMEA7620686	HINTVAC9414777	32_39_D3_09B09043	92.74	1852182	15	80.1	173	1	Haemophilus			pass
36812_1#239	Maela	ERR9283220	SAMEA7620575	HINTVAC9414679	33_15_B3_09B09398	160.76	1939694	16	68.9	51	0.3	Haemophilus			pass
36812_1#24	Maela	ERR9283005	SAMEA7620861	HINTVAC9414916	31_80_G8_09B08651	151.05	1874645	11	81.6	137	0.78	Haemophilus			pass
36812_1#240	Maela	ERR9283221	SAMEA7620688	HINTVAC9414778	32_51_E3_09B09095	143.55	1808293	10	82.9	55	0.31	Haemophilus			pass
36812_1#241	Maela	ERR9283222	SAMEA7620806	HINTVAC9414872	31_27_C3_09B08306	87.32	1880212	22	79.7	74	0.42	Haemophilus			pass
36812_1#242	Maela	ERR9283223	SAMEA7620931	HINTVAC9414972	30_75_G3_09B08002	162.12	2034983	40	72.4	82	0.48	Haemophilus		Total length =>2Mb	fail
36812_1#243	Maela	ERR9283224	SAMEA7620807	HINTVAC9414873	31_39_D3_09B08367	142.35	1798764	12	83.8	54	0.31	Haemophilus			pass
36812_1#244	Maela	ERR9283225	SAMEA7620933	HINTVAC9414973	30_87_H3_09B08101	178.36	1841569	22	79.7	213	1.26	Haemophilus			pass
36812_1#245	Maela	ERR9283226	SAMEA7620808	HINTVAC9414874	31_51_E3_09B08451	139.77	1836082	20	81.8	164	0.96	Haemophilus			pass
36812_1#246	Maela	ERR9283227	SAMEA7620934	HINTVAC9414974	30_4_A4_09B07479	137.55	1888116	20	79.3	136	0.77	Haemophilus			pass
36812_1#247	Maela	ERR9283228	SAMEA7620809	HINTVAC9414875	31_63_F3_09B08513	110.14	1874735	15	80.6	125	0.68	Haemophilus			pass
36812_1#248	Maela	ERR9283229	SAMEA7620935	HINTVAC9414975	30_16_B4_09B07585	110.74	1789743	24	80.8	82	0.44	Haemophilus			pass
36812_1#249	Maela	ERR9283230	SAMEA7620810	HINTVAC9414876	31_75_G3_09B08610	146.82	1883971	19	80.2	240	1.38	Haemophilus			pass
36812_1#25	Maela	ERR9283006	SAMEA7620767	HINTVAC9414818	32_56_E8_09B09123	70.32	1843415	17	81.4	171	0.95	Haemophilus			pass
36812_1#250	Maela	ERR9283231	SAMEA7620936	HINTVAC9414976	30_28_C4_09B07677	104.7	1932129	26	93.1	51	1.27	Haemophilus			pass
36812_1#251	Maela	ERR9283232	SAMEA7620812	HINTVAC9414877	31_87_H3_09B08727	128.88	1792274	17	83.4	188	1.13	Haemophilus			pass
36812_1#252	Maela	ERR9283233	SAMEA7620937	HINTVAC9414977	30_40_D4_09B07770	124.92	2756548	705	82.6	14560	54.77	Haemophilus		Total length =>2Mb; No. of contigs	fail
36812_1#253	Maela	ERR9283234	SAMEA7620813	HINTVAC9414878	31_4_A4_09B08182	93.56	1965302	24	79.4	213	1.21	Haemophilus			pass
36812_1#254	Maela	ERR9283235	SAMEA7620938	HINTVAC9414978	30_52_E4_09B07825	185.92	1798572	19	81	223	1.23	Haemophilus			pass
36812_1#255	Maela	ERR9283236	SAMEA7620814	HINTVAC9414879	31_16_B4_09B08261	110.46	1882176	32	79.3	198	1.13	Haemophilus			pass
36812_1#256	Maela	ERR9283237	SAMEA7620939	HINTVAC9414979	30_64_F4_09B07956	164.04	1788372	20	81.2	121	0.7	Haemophilus			pass
36812_1#257	Maela	ERR9283238	SAMEA7620576	HINTVAC9414680	33_27_C3_09B09450	285.6	1851744	15	80.8	105	0.61	Haemophilus			pass
36812_1#258	Maela	ERR9283239	SAMEA7620689	HINTVAC9414779	32_63_F3_09B09161	135.9	1952498	27	77.8	73	0.41	Haemophilus			pass
36812_1#259	Maela	ERR9283240	SAMEA7620578	HINTVAC9414681	33_39_D3_09B09517	224.1	1813812	9	82.6	89	0.52	Haemophilus			pass
36812_1#26	Maela	ERR9283007	SAMEA7620862	HINTVAC9414917	31_92_H8_09B08762	183.04	1789516	18	81.1	93	0.52	Haemophilus			pass
36812_1#260	Maela	ERR9283241	SAMEA7620691	HINTVAC9414780	32_75_G3_09B09202	156.8	3036327	677	65.4	13002	56.17	Haemophilus		Total length =>2Mb; No. of contigs	fail
36812_1#261	Maela	ERR9283242	SAMEA7620579	HINTVAC9414682	33_51_E3_09B09589	178.56	1920811	13	53.3	3	0.02	Haemophilus		<60% mapped	pass
36812_1#262	Maela	ERR9283243	SAMEA7620694	HINTVAC9414782	32_4_A4_09B08830	138	1781652	19	83.4	128	0.76	Haemophilus			pass
36812_1#263	Maela	ERR9283244	SAMEA7620580	HINTVAC9414683	33_63_F3_09B09647	233.7	1846435	11	80.9	155	0.92	Haemophilus			pass
36812_1#264	Maela	ERR9283245	SAMEA7620695	HINTVAC9414783	32_16_B4_09B08888	227.55	1768342	16	87.9	55	0.33	Haemophilus			pass
36812_1#265	Maela	ERR9283246	SAMEA7620582	HINTVAC9414684	33_75_G3_09B09723	219.48	1909398	16	70.9	99	0.61	Haemophilus			pass
36812_1#266	Maela	ERR9283247	SAMEA7620696	HINTVAC9414784	32_28_C4_09B08939	142.6	1937941	21	69.5	50	0.3	Haemophilus			pass
36812_1#267	Maela	ERR9283248	SAMEA7620583	HINTVAC9414685	33_87_H3_09B09786	344	1898981	20	77	104	0.62	Haemophilus			pass
36812_1#268	Maela	ERR9283249	SAMEA7620697	HINTVAC9414785	32_40_D4_09B09045	185.72	3565935	1276	81.8	12839	51.23	Haemophilus		Total length =>2Mb; No. of contigs	fail
36812_1#269	Maela	ERR9283250	SAMEA7620585	HINTVAC9414686	33_4_A4_09B09343	313.81	1784385	8	84.7	127	0.71	Haemophilus			pass
36812_1#27	Maela	ERR9283008	SAMEA7620727	HINTVAC9414819	32_68_F8_09B09174	64.26	1863437	11	78.8	160	0.89	Haemophilus			pass
36812_1#270	Maela	ERR9283251	SAMEA7620699	HINTVAC9414786	32_52_E4_09B09097	128.19	1812182	14	83.9	138	0.78	Haemophilus			pass
36812_1#271	Maela	ERR9283252	SAMEA7620587	HINTVAC9414687	33_16_B4_09B09400	225.8	1825125	21	80.8	56	0.32	Haemophilus			pass
36812_1#272	Maela	ERR9283253	SAMEA7620700	HINTVAC9414787	32_64_F4_09B09162	165	1809020	11	83.2	71	0.39	Haemophilus			pass
36812_1#273	Maela	ERR9283254	SAMEA7620815	HINTVAC9414880	31_28_C4_09B08308	149.56	1899628	17	70.2	81	0.51	Haemophilus			pass
36812_1#274	Maela	ERR9283255	SAMEA7620940	HINTVAC9414980	30_76_G4_09B08006	166.88	1921835	21	78.8	111	0.66	Haemophilus			pass
36812_1#275	Maela	ERR9283256	SAMEA7620817	HINTVAC9414881	31_40_D4_09B08371	157.23	1856996	15	80	80	0.46	Haemophilus			pass
36812_1#276	Maela	ERR9283257	SAMEA7620941	HINTVAC9414981	30_88_H4_09B08111	152.68	1924510	26	74.7	101	0.6	Haemophilus			pass
36812_1#277	Maela	ERR9283258	SAMEA7620818	HINTVAC9414882	31_52_E4_09B08453	139.71	1821979	11	82.2	72	0.43	Haemophilus			pass
36812_1#278	Maela	ERR9283259	SAMEA7620943	HINTVAC9414982	30_5_A5_09B07480	104.13	1898266	13	56.7	27	0.17	Haemophilus		<60% mapped	pass
36812_1#279	Maela	ERR9283260	SAMEA7620819	HINTVAC9414883	31_64_F4_09B08515	200.12	1871082	14	81.4	123	0.7	Haemophilus			pass
36812_1#28	Maela	ERR9283009	SAMEA7620863	HINTVAC9414918	31_9_A9_09B08223	111.36	1798792	25	80.9	255	1.37	Haemophilus			pass
36812_1#280	Maela	ERR9283261	SAMEA7620944	HINTVAC9414983	30_17_B5_09B07598	167.16	3868418	1080	83.9	17023	61.13	Haemophilus		Total length =>2Mb; No. of contigs	fail
36812_1#281	Maela	ERR9283262	SAMEA7620820	HINTVAC9414884	31_76_G4_09B08611	169.92	3441100	1730	81.9	13068	52.46	Haemophilus		Total length =>2Mb; No. of contigs	fail
36812_1#282	Maela	ERR9283263	SAMEA7620945	HINTVAC9414984	30_29_C5_09B07679	182.2	1816364	10	82.6	71	0.4	Haemophilus			pass
36812_1#283	Maela	ERR9283264	SAMEA7620821	HINTVAC9414885	31_88_H4_09B08728	191.28	1833496	27	80	133	0.74	Haemophilus			pass
36812_1#284	Maela	ERR9283265	SAMEA7620946	HINTVAC9414985	30_41_D5_09B07772	100.53	1941170	21	61.1	61	0.38	Haemophilus			pass
36812_1#285	Maela	ERR9283266	SAMEA7620822	HINTVAC9414886	31_5_A5_09B08206	148.11	1796190	20	81.7	213	1.17	Haemophilus			pass
36812_1#286	Maela	ERR9283267	SAMEA7620947	HINTVAC9414986	30_53_E5_09B07871	133.77	1880302	14	81.1	223	1.28	Haemophilus			pass
36812_1#287	Maela	ERR9283268	SAMEA7620823	HINTVAC9414887	31_17_B5_09B08268	153.42	1755486	17	83.9	300	1.68	Haemophilus			pass
36812_1#288	Maela	ERR9283269	SAMEA7620948	HINTVAC9414987	30_65_F5_09B07958	177.45	1865951	22	94.7	65	2.39	Haemophilus			pass
36812_1#289	Maela	ERR9283270	SAMEA7620588	HINTVAC9414688	33_28_C4_09B09472	105.66	1885984	18	80	170	0.95	Haemophilus			pass
36812_1#29	Maela	ERR9283010	SAMEA7620728	HINTVAC9414820	32_80_G8_09B09234	133.32	1828910	19	83.8	95	0.55	Haemophilus			pass
36812_1#290	Maela	ERR9283271	SAMEA7620701	HINTVAC9414788	32_76_G4_09B09204	116.3	1885968	22	80.4	57	0.32	Haemophilus			pass
36812_1#291	Maela	ERR9283272	SAMEA7620589	HINTVAC9414689	33_40_D4_09B09518	243	1851077	15	80	102	0.59	Haemophilus			pass
36812_1#292	Maela	ERR9283273	SAMEA7620702	HINTVAC9414789	32_88_H4_09B09296	159.81	1788797	15	80.3	116	0.64	Haemophilus			pass
36812_1#293	Maela	ERR9283274	SAMEA7620591	HINTVAC9414690	33_52_E4_09B09595	194.36	1853724	7	79.9	236	1.31	Haemophilus			pass
36812_1#294	Maela	ERR9283275	SAMEA7620703	HINTVAC9414790	32_5_A5_09B08832	134.58	1821185	14	82.4	83	0.5	Haemophilus			pass
36812_1#295	Maela	ERR9283276	SAMEA7620555	HINTVAC9414691	33_64_F4_09B09669	364.64	1782854	8	83.4	105	0.61	Haemophilus			pass
36812_1#296	Maela	ERR9283277	SAMEA7620704	HINTVAC9414791	32_17_B5_09B08890	132.81	1845848	19	78.6	74	0.45	Haemophilus			pass
36812_1#297	Maela	ERR9283278	SAMEA7620556	HINTVAC9414692	33_76_G4_09B09727	279.96	1842437	18	79.4	146	0.81	Haemophilus			pass
36812_1#298	Maela	ERR9283279	SAMEA7620705	HINTVAC9414792	32_29_C5_09B08956	181.04	1850170	19	82.2	120	0.71	Haemophilus			pass
36812_1#299	Maela	ERR9283280	SAMEA7620557	HINTVAC9414693	33_88_H4_09B09791	409.5	1838283	22	80.1	54	0.32	Haemophilus			pass
36812_1#3	Maela	ERR9282984	SAMEA7620476	HINTVAC9414616	34_31_C7_09B10062	103.22	1800587	23	77.8	229	1.25	Haemophilus			pass
36812_1#30	Maela	ERR9283011	SAMEA7620865	HINTVAC9414919	31_21_B9_09B08276	131.19	1999420	27	73.4	95	0.55	Haemophilus			pass
36812_1#300	Maela	ERR9283281	SAMEA7620707	HINTVAC9414793	32_41_D5_09B09062	118.7	1835639	23	79.7	222	1.18	Haemophilus			pass
36812_1#301	Maela	ERR9283282	SAMEA7620558	HINTVAC9414694	33_5_A5_09B09347	311.22	1838235	18	79.8	54	0.31	Haemophilus			pass
36812_1#302	Maela	ERR9283283	SAMEA7620709	HINTVAC9414794	32_53_E5_09B09106	131.28	1880063	18	81.9	218	1.26	Haemophilus			pass
36812_1#303	Maela	ERR9283284	SAMEA7620559	HINTVAC9414695	33_17_B5_09B09406	255	1785249	12	82.3	111	0.66	Haemophilus			pass
36812_1#304	Maela	ERR9283285	SAMEA7620710	HINTVAC9414795	32_65_F5_09B09168	142.92	2157123	405	79.2	10387	46.45	Haemophilus		Total length =>2Mb	fail
36812_1#305	Maela	ERR9283286	SAMEA7620824	HINTVAC9414888	31_29_C5_09B08314	70.72	1856678	12	59.5	46	0.3	Haemophilus		<60% mapped	pass
36812_1#306	Maela	ERR9283287	SAMEA7620949	HINTVAC9414988	30_77_G5_09B08010	150.03	1830539	12	84.1	133	0.72	Haemophilus			pass
36812_1#307	Maela	ERR9283288	SAMEA7620825	HINTVAC9414889	31_41_D5_09B08412	133.77	1808157	27	80.9	196	1.1	Haemophilus			pass
36812_1#308	Maela	ERR9283289	SAMEA7620950	HINTVAC9414989	30_89_H5_09B08114	159.12	1872698	16	80.4	114	0.61	Haemophilus			pass
36812_1#309	Maela	ERR9283290	SAMEA7620827	HINTVAC9414890	31_53_E5_09B08455	120.18	1822678	16	80.9	71	0.39	Haemophilus			pass
36812_1#31	Maela	ERR9283012	SAMEA7620729	HINTVAC9414821	32_92_H8_09B09306	124.83	1868078	17	79.8	129	0.75	Haemophilus			pass
36812_1#310	Maela	ERR9283291	SAMEA7620951	HINTVAC9414990	30_6_A6_09B07493	130.41	1798207	10	82.7	42	0.24	Haemophilus			pass
36812_1#311	Maela	ERR9283292	SAMEA7620828	HINTVAC9414891	31_65_F5_09B08534	187.52	1848510	18	82.5	285	1.64	Haemophilus			pass
36812_1#312	Maela	ERR9283293	SAMEA7620952	HINTVAC9414991	30_18_B6_09B07600	116.5	1829249	22	81	127	0.72	Haemophilus			pass
36812_1#313	Maela	ERR9283294	SAMEA7620829	HINTVAC9414892	31_77_G5_09B08612	111.66	1935845	20	71.1	130	0.8	Haemophilus			pass
36812_1#314	Maela	ERR9283295	SAMEA7620954	HINTVAC9414993	30_42_D6_09B07776	170.8	1870672	12	80.6	158	0.93	Haemophilus			pass
36812_1#315	Maela	ERR9283296	SAMEA7620831	HINTVAC9414893	31_89_H5_09B08744	213	1818024	9	81.7	47	0.27	Haemophilus			pass
36812_1#316	Maela	ERR9283297	SAMEA7620955	HINTVAC9414994	30_54_E6_09B07891	135.69	1820867	16	82.3	81	0.48	Haemophilus			pass
36812_1#317	Maela	ERR9283298	SAMEA7620832	HINTVAC9414894	31_6_A6_09B08207	86.46	1895375	35	79.3	102	0.59	Haemophilus			pass
36812_1#318	Maela	ERR9283299	SAMEA7620956	HINTVAC9414995	30_66_F6_09B07960	126.81	1840966	38	78	132	0.76	Haemophilus			pass
36812_1#319	Maela	ERR9283300	SAMEA7620833	HINTVAC9414895	31_18_B6_09B08270	133.38	1950138	36	75.4	88	0.5	Haemophilus			pass
36812_1#32	Maela	ERR9283013	SAMEA7620866	HINTVAC9414920	31_33_C9_09B08345	122.86	1781006	18	84.6	176	0.93	Haemophilus			pass
36812_1#320	Maela	ERR9283301	SAMEA7620958	HINTVAC9414996	30_78_G6_09B08014	209.95	1807377	10	82.2	89	0.54	Haemophilus			pass
36812_1#321	Maela	ERR9283302	SAMEA7620560	HINTVAC9414696	33_29_C5_09B09483	192.76	1900842	16	77.2	154	0.88	Haemophilus			pass
36812_1#322	Maela	ERR9283303	SAMEA7620712	HINTVAC9414796	32_77_G5_09B09219	182.16	1932112	26	94.7	33	0.96	Haemophilus			pass
36812_1#323	Maela	ERR9283304	SAMEA7620562	HINTVAC9414697	33_41_D5_09B09519	236.15	1866396	12	79.7	103	0.59	Haemophilus			pass
36812_1#324	Maela	ERR9283305	SAMEA7620714	HINTVAC9414797	32_89_H5_09B09298	145.08	1928961	26	93	34	1.16	Haemophilus			pass
36812_1#325	Maela	ERR9283306	SAMEA7620563	HINTVAC9414698	33_53_E5_09B09596	251.76	2366298	554	80.1	4811	25.53	Haemophilus		Total length =>2Mb; No. of contigs	fail
36812_1#326	Maela	ERR9283307	SAMEA7620715	HINTVAC9414798	32_6_A6_09B08834	117.46	2908903	671	80	13790	53.7	Haemophilus		Total length =>2Mb; No. of contigs	fail
36812_1#327	Maela	ERR9283308	SAMEA7620564	HINTVAC9414699	33_65_F5_09B09670	271.32	1819091	9	81.6	78	0.44	Haemophilus			pass
36812_1#328	Maela	ERR9283309	SAMEA7620716	HINTVAC9414799	32_18_B6_09B08891	125.13	1960339	157	80.8	7767	36.86	Haemophilus		>1000 het SNPs; >15% het SNPs	pass
36812_1#329	Maela	ERR9283310	SAMEA7620565	HINTVAC9414700	33_77_G5_09B09731	170.84	1937789	18	69.8	57	0.33	Haemophilus			pass
36812_1#33	Maela	ERR9283014	SAMEA7620485	HINTVAC9414623	34_20_B8_09B09963	141.72	1788705	16	79.3	149	0.83	Haemophilus			pass
36812_1#330	Maela	ERR9283311	SAMEA7620718	HINTVAC9414800	32_30_C6_09B08960	170.08	2260846	542	78.4	8326	40.55	Haemophilus		Total length =>2Mb; No. of contigs	fail
36812_1#331	Maela	ERR9283312	SAMEA7620566	HINTVAC9414701	33_89_H5_09B09818	277.56	1904674	11	79.9	120	0.69	Haemophilus			pass
36812_1#332	Maela	ERR9283313	SAMEA7620720	HINTVAC9414801	32_42_D6_09B09070	145.59	1821053	13	82.3	93	0.55	Haemophilus			pass
36812_1#333	Maela	ERR9283314	SAMEA7620567	HINTVAC9414702	33_6_A6_09B09349	185.68	1860739	26	82.1	364	2.07	Haemophilus			pass
36812_1#334	Maela	ERR9283315	SAMEA7620721	HINTVAC9414802	32_54_E6_09B09118	140.25	1870100	15	80.2	133	0.75	Haemophilus			pass
36812_1#335	Maela	ERR9283316	SAMEA7620570	HINTVAC9414704	33_30_C6_09B09485	243.24	1920873	25	78.9	101	0.59	Haemophilus			pass
36812_1#336	Maela	ERR9283317	SAMEA7620723	HINTVAC9414803	32_66_F6_09B09170	182.56	1897116	24	76.7	100	0.59	Haemophilus			pass
36812_1#337	Maela	ERR9283318	SAMEA7620835	HINTVAC9414896	31_30_C6_09B08341	167.24	1863777	13	79.4	185	1.09	Haemophilus			pass
36812_1#338	Maela	ERR9283319	SAMEA7620959	HINTVAC9414997	30_90_H6_09B08118	232.9	1780970	11	84.7	129	0.72	Haemophilus			pass
36812_1#339	Maela	ERR9283320	SAMEA7620836	HINTVAC9414897	31_42_D6_09B08422	134.7	2104182	396	82.3	10110	46.3	Haemophilus		Total length =>2Mb	fail
36812_1#34	Maela	ERR9283015	SAMEA7620608	HINTVAC9414721	33_44_D8_09B09543	193.68	1782956	14	85	156	0.86	Haemophilus			pass
36812_1#340	Maela	ERR9283321	SAMEA7620961	HINTVAC9414998	30_7_A7_09B07499	149.64	1824040	9	81.3	79	0.46	Haemophilus			pass
36812_1#341	Maela	ERR9283322	SAMEA7620837	HINTVAC9414898	31_54_E6_09B08458	221.85	1799452	12	83.8	71	0.41	Haemophilus			pass
36812_1#342	Maela	ERR9283323	SAMEA7620963	HINTVAC9414999	30_19_B7_09B07617	177.56	1783725	14	83.3	121	0.72	Haemophilus			pass
36812_1#343	Maela	ERR9283324	SAMEA7620838	HINTVAC9414899	31_66_F6_09B08559	239.4	1790820	12	83.2	86	0.51	Haemophilus			pass
36812_1#344	Maela	ERR9283325	SAMEA7620965	HINTVAC9415000	30_31_C7_09B07683	165.56	1857728	22	79	244	1.47	Haemophilus			pass
36812_1#345	Maela	ERR9283326	SAMEA7620840	HINTVAC9414900	31_78_G6_09B08626	174.76	1867000	13	79.9	118	0.67	Haemophilus			pass
36812_1#346	Maela	ERR9283327	SAMEA7620967	HINTVAC9415001	30_43_D7_09B07778	173.8	1808514	12	80.5	64	0.38	Haemophilus			pass
36812_1#347	Maela	ERR9283328	SAMEA7620841	HINTVAC9414901	31_90_H6_09B08754	191.6	1826768	20	80.8	55	0.31	Haemophilus			pass
36812_1#348	Maela	ERR9283329	SAMEA7620968	HINTVAC9415002	30_55_E7_09B07892	134.46	1974415	16	76.2	109	0.64	Haemophilus			pass
36812_1#349	Maela	ERR9283330	SAMEA7620842	HINTVAC9414902	31_7_A7_09B08216	114.33	1967840	30	70.4	137	0.82	Haemophilus			pass
36812_1#35	Maela	ERR9283016	SAMEA7620486	HINTVAC9414624	34_32_C8_09B10063	157.59	1828856	22	78.2	143	0.79	Haemophilus			pass
36812_1#350	Maela	ERR9283331	SAMEA7620970	HINTVAC9415003	30_67_F7_09B07961	96.9	1881821	75	81.1	8524	39.94	Haemophilus		>1000 het SNPs; >15% het SNPs	pass
36812_1#351	Maela	ERR9283332	SAMEA7620843	HINTVAC9414903	31_19_B7_09B08272	164	1894273	21	77.6	87	0.53	Haemophilus			pass
36812_1#352	Maela	ERR9283333	SAMEA7620971	HINTVAC9415004	30_79_G7_09B08047	169.28	1797317	20	81.2	204	1.15	Haemophilus			pass
36812_1#353	Maela	ERR9283334	SAMEA7620571	HINTVAC9414705	33_42_D6_09B09533	113.88	1824678	11	81.5	98	0.55	Haemophilus			pass
36812_1#354	Maela	ERR9283335	SAMEA7620724	HINTVAC9414804	32_78_G6_09B09229	179.24	1859076	14	78.5	157	0.93	Haemophilus			pass
36812_1#355	Maela	ERR9283336	SAMEA7620573	HINTVAC9414706	33_54_E6_09B09597	180.66	1859140	9	59.4	45	0.3	Haemophilus		<60% mapped	pass
36812_1#356	Maela	ERR9283337	SAMEA7620725	HINTVAC9414805	32_90_H6_09B09302	152.67	1815815	12	82.9	82	0.45	Haemophilus			pass
36812_1#357	Maela	ERR9283338	SAMEA7620592	HINTVAC9414707	33_66_F6_09B09672	284.04	1842374	13	82.6	86	0.48	Haemophilus			pass
36812_1#358	Maela	ERR9283339	SAMEA7620726	HINTVAC9414806	32_7_A7_09B08836	110.58	1801923	12	81.9	105	0.61	Haemophilus			pass
36812_1#359	Maela	ERR9283340	SAMEA7620593	HINTVAC9414708	33_78_G6_09B09742	278.18	1898241	17	75.9	95	0.58	Haemophilus			pass
36812_1#36	Maela	ERR9283017	SAMEA7620609	HINTVAC9414722	33_56_E8_09B09622	186.24	1883331	24	79.7	195	1.1	Haemophilus			pass
36812_1#360	Maela	ERR9283341	SAMEA7620755	HINTVAC9414807	32_19_B7_09B08892	149.01	1908970	27	78.3	127	0.71	Haemophilus			pass
36812_1#361	Maela	ERR9283342	SAMEA7620594	HINTVAC9414709	33_90_H6_09B09827	327.18	3511420	223	81.7	12463	51.09	Haemophilus		Total length =>2Mb	fail
36812_1#362	Maela	ERR9283343	SAMEA7620757	HINTVAC9414808	32_31_C7_09B08962	139.95	2795284	710	79.8	12518	51.88	Haemophilus		Total length =>2Mb; No. of contigs	fail
36812_1#363	Maela	ERR9283344	SAMEA7620595	HINTVAC9414710	33_7_A7_09B09351	223.3	1842914	15	83	188	1.09	Haemophilus			pass
36812_1#364	Maela	ERR9283345	SAMEA7620758	HINTVAC9414809	32_43_D7_09B09075	197.04	1840250	12	82.3	188	1.06	Haemophilus			pass
36812_1#365	Maela	ERR9283346	SAMEA7620596	HINTVAC9414711	33_19_B7_09B09409	326.64	1887602	18	80	64	0.38	Haemophilus			pass
36812_1#366	Maela	ERR9283347	SAMEA7620759	HINTVAC9414810	32_55_E7_09B09119	167.08	1887146	17	80.2	149	0.87	Haemophilus			pass
36812_1#367	Maela	ERR9283348	SAMEA7620598	HINTVAC9414712	33_31_C7_09B09487	355.2	1831038	12	79.6	112	0.65	Haemophilus			pass
36812_1#368	Maela	ERR9283349	SAMEA7620760	HINTVAC9414811	32_67_F7_09B09172	263.85	1927868	24	95.4	22	0.62	Haemophilus			pass
36812_1#369	Maela	ERR9283350	SAMEA7620846	HINTVAC9414905	31_43_D7_09B08425	124.54	1841581	17	82.8	93	0.5	Haemophilus			pass
36812_1#37	Maela	ERR9283018	SAMEA7620487	HINTVAC9414625	34_44_D8_09B10155	179.12	1863670	10	78	145	0.83	Haemophilus			pass
36812_1#370	Maela	ERR9283351	SAMEA7620972	HINTVAC9415005	30_91_H7_09B08123	285.3	1931877	25	93.1	34	1.15	Haemophilus			pass
36812_1#371	Maela	ERR9283352	SAMEA7620847	HINTVAC9414906	31_55_E7_09B08462	171.08	1800464	14	84.1	62	0.36	Haemophilus			pass
36812_1#372	Maela	ERR9283353	SAMEA7620973	HINTVAC9415006	30_8_A8_09B07508	255.3	3424649	260	83.1	13245	55.17	Haemophilus		Total length =>2Mb	fail
36812_1#373	Maela	ERR9283354	SAMEA7620848	HINTVAC9414907	31_67_F7_09B08561	185.16	1993027	19	76.5	73	0.41	Haemophilus			pass
36812_1#374	Maela	ERR9283355	SAMEA7620975	HINTVAC9415007	30_20_B8_09B07624	211.05	1840537	31	79	134	0.77	Haemophilus			pass
36812_1#375	Maela	ERR9283356	SAMEA7620849	HINTVAC9414908	31_79_G7_09B08640	124.83	1854279	38	78.8	84	0.5	Haemophilus			pass
36812_1#376	Maela	ERR9283357	SAMEA7620976	HINTVAC9415008	30_32_C8_09B07687	36.02	2384705	796	63.9	13480	58.26	Haemophilus		Total length =>2Mb; No. of contigs	fail
36812_1#377	Maela	ERR9283358	SAMEA7620850	HINTVAC9414909	31_91_H7_09B08757	181.88	1786043	9	82.6	124	0.71	Haemophilus			pass
36812_1#378	Maela	ERR9283359	SAMEA7620977	HINTVAC9415009	30_44_D8_09B07780	259.86	1837085	18	79.5	64	0.37	Haemophilus			pass
36812_1#379	Maela	ERR9283360	SAMEA7620851	HINTVAC9414910	31_8_A8_09B08221	146.01	1926477	11	73.1	180	1.03	Haemophilus			pass
36812_1#38	Maela	ERR9283019	SAMEA7620611	HINTVAC9414723	33_68_F8_09B09692	137.58	1877501	10	80.3	188	1.12	Haemophilus			pass
36812_1#380	Maela	ERR9283361	SAMEA7620978	HINTVAC9415010	30_56_E8_09B07903	126.72	1855305	33	78.6	91	0.54	Haemophilus			pass
36812_1#381	Maela	ERR9283362	SAMEA7620852	HINTVAC9414911	31_20_B8_09B08274	147.18	1915757	23	79.1	158	0.88	Haemophilus			pass
36812_1#382	Maela	ERR9283363	SAMEA7620979	HINTVAC9415011	30_68_F8_09B07963	156.57	1932148	24	94.8	22	0.86	Haemophilus			pass
36812_1#383	Maela	ERR9283364	SAMEA7620854	HINTVAC9414912	31_32_C8_09B08344	119.52	1884982	18	66.9	87	0.51	Haemophilus			pass
36812_1#384	Maela	ERR9283365	SAMEA7620981	HINTVAC9415012	30_80_G8_09B08055	132.44	1897583	10	56.5	26	0.17	Haemophilus		<60% mapped	pass
36812_1#39	Maela	ERR9283020	SAMEA7620488	HINTVAC9414626	34_56_E8_09B10223	196.76	2019654	50	91.7	728	15.14	Haemophilus		Total length =>2Mb	fail
36812_1#4	Maela	ERR9282985	SAMEA7620601	HINTVAC9414714	33_55_E7_09B09620	210.72	1828062	15	83.6	140	0.8	Haemophilus			pass
36812_1#40	Maela	ERR9283021	SAMEA7620613	HINTVAC9414724	33_80_G8_09B09746	187.4	1851841	16	82.3	131	0.76	Haemophilus			pass
36812_1#41	Maela	ERR9283022	SAMEA7620489	HINTVAC9414627	34_68_F8_09B10288	79.66	1969029	19	64.3	55	0.32	Haemophilus			pass
36812_1#42	Maela	ERR9283023	SAMEA7620614	HINTVAC9414725	33_92_H8_09B09841	146.04	1877614	16	81.6	90	0.52	Haemophilus			pass
36812_1#43	Maela	ERR9283024	SAMEA7620490	HINTVAC9414628	34_80_G8_09B10343	296.52	1844180	15	82.6	166	0.98	Haemophilus			pass
36812_1#44	Maela	ERR9283025	SAMEA7620615	HINTVAC9414726	33_9_A9_09B09355	70.22	1992173	18	76.2	92	0.48	Haemophilus			pass
36812_1#45	Maela	ERR9283026	SAMEA7620491	HINTVAC9414629	34_92_H8_09B10463	154.52	1898488	23	76.2	101	0.62	Haemophilus			pass
36812_1#46	Maela	ERR9283027	SAMEA7620617	HINTVAC9414727	33_21_B9_09B09429	164.2	1955730	26	79.1	89	0.53	Haemophilus			pass
36812_1#47	Maela	ERR9283028	SAMEA7620493	HINTVAC9414630	34_9_A9_09B09894	269.8	1901309	25	91.2	41	0.48	Haemophilus			pass
36812_1#48	Maela	ERR9283029	SAMEA7620619	HINTVAC9414729	33_45_D9_09B09546	277.75	1897103	22	91.8	40	0.47	Haemophilus			pass
36812_1#49	Maela	ERR9283030	SAMEA7620731	HINTVAC9414822	32_9_A9_09B08839	165.78	1932487	24	94.9	28	1.08	Haemophilus			pass
36812_1#5	Maela	ERR9282986	SAMEA7620478	HINTVAC9414617	34_43_D7_09B10149	134.76	1918137	18	72.6	129	0.75	Haemophilus			pass
36812_1#50	Maela	ERR9283031	SAMEA7620867	HINTVAC9414921	31_45_D9_09B08429	123.27	1879403	20	81.4	197	1.15	Haemophilus			pass
36812_1#51	Maela	ERR9283032	SAMEA7620732	HINTVAC9414823	32_21_B9_09B08910	119.82	1893288	29	80.5	118	0.63	Haemophilus			pass
36812_1#52	Maela	ERR9283033	SAMEA7620868	HINTVAC9414922	31_57_E9_09B08466	152.01	1837900	12	80.7	232	1.34	Haemophilus			pass
36812_1#53	Maela	ERR9283034	SAMEA7620733	HINTVAC9414824	32_33_C9_09B08964	139.44	1825048	16	82.2	151	0.88	Haemophilus			pass
36812_1#54	Maela	ERR9283035	SAMEA7620869	HINTVAC9414923	31_69_F9_09B08568	129.03	3479507	1027	80.1	14479	57.04	Haemophilus		Total length =>2Mb; No. of contigs	fail
36812_1#55	Maela	ERR9283036	SAMEA7620734	HINTVAC9414825	32_45_D9_09B09079	161.44	1895778	18	79	189	1.12	Haemophilus			pass
36812_1#56	Maela	ERR9283037	SAMEA7620870	HINTVAC9414924	31_81_G9_09B08663	138.72	1814295	18	82.5	2221	12.49	Haemophilus		>1000 het SNPs	pass
36812_1#57	Maela	ERR9283038	SAMEA7620735	HINTVAC9414826	32_57_E9_09B09129	123.68	1802014	18	83.2	96	0.52	Haemophilus			pass
36812_1#58	Maela	ERR9283039	SAMEA7620871	HINTVAC9414925	31_93_H9_09B08765	108.98	1924287	24	79.3	272	1.51	Haemophilus			pass
36812_1#59	Maela	ERR9283040	SAMEA7620736	HINTVAC9414827	32_69_F9_09B09180	108.69	1934352	14	56.6	31	0.2	Haemophilus		<60% mapped	pass
36812_1#6	Maela	ERR9282987	SAMEA7620602	HINTVAC9414715	33_67_F7_09B09685	242.3	1931475	32	93.3	29	1.01	Haemophilus			pass
36812_1#60	Maela	ERR9283041	SAMEA7620872	HINTVAC9414926	31_10_A10_09B08225	137.16	1840565	11	78.7	69	0.41	Haemophilus			pass
36812_1#61	Maela	ERR9283042	SAMEA7620738	HINTVAC9414828	32_81_G9_09B09236	140.43	1848754	22	82.6	256	1.48	Haemophilus			pass
36812_1#62	Maela	ERR9283043	SAMEA7620873	HINTVAC9414927	31_22_B10_09B08291	110.32	1847692	19	77.8	75	0.43	Haemophilus			pass
36812_1#63	Maela	ERR9283044	SAMEA7620741	HINTVAC9414830	32_10_A10_09B08863	170.32	1870951	12	80.8	128	0.78	Haemophilus			pass
36812_1#64	Maela	ERR9283045	SAMEA7620874	HINTVAC9414928	31_34_C10_09B08350	146.7	1833167	13	81.2	221	1.23	Haemophilus			pass
36812_1#65	Maela	ERR9283046	SAMEA7620494	HINTVAC9414631	34_21_B9_09B10008	189.4	1936960	28	76.3	221	1.27	Haemophilus			pass
36812_1#66	Maela	ERR9283047	SAMEA7620620	HINTVAC9414730	33_57_E9_09B09623	162.18	1791173	16	83.3	71	0.42	Haemophilus			pass
36812_1#67	Maela	ERR9283048	SAMEA7620495	HINTVAC9414632	34_33_C9_09B10072	75.33	1873497	9	78.9	140	0.73	Haemophilus			pass
36812_1#68	Maela	ERR9283049	SAMEA7620621	HINTVAC9414731	33_69_F9_09B09696	185.24	2956687	706	81.1	11661	51.06	Haemophilus		Total length =>2Mb; No. of contigs	fail
36812_1#69	Maela	ERR9283050	SAMEA7620497	HINTVAC9414633	34_45_D9_09B10157	162.36	3754140	1430	78.6	18466	67.63	Haemophilus		Total length =>2Mb; No. of contigs	fail
36812_1#7	Maela	ERR9282988	SAMEA7620481	HINTVAC9414618	34_55_E7_09B10219	312.48	3323032	2577	91.8	6729	72.84	Haemophilus		Total length =>2Mb; No. of contigs	fail
36812_1#70	Maela	ERR9283051	SAMEA7620622	HINTVAC9414732	33_81_G9_09B09748	210.25	1868952	14	81.3	123	0.73	Haemophilus			pass
36812_1#71	Maela	ERR9283052	SAMEA7620499	HINTVAC9414634	34_57_E9_09B10225	180.88	1901130	9	78.1	103	0.62	Haemophilus			pass
36812_1#72	Maela	ERR9283053	SAMEA7620624	HINTVAC9414733	33_93_H9_09B09843	188.52	2025040	22	74.8	84	0.47	Haemophilus		Total length =>2Mb	fail
36812_1#73	Maela	ERR9283054	SAMEA7620500	HINTVAC9414635	34_69_F9_09B10289	137.52	1971070	25	66.6	46	0.28	Haemophilus			pass
36812_1#74	Maela	ERR9283055	SAMEA7620625	HINTVAC9414734	33_10_A10_09B09357	150.69	1815799	11	82.7	72	0.4	Haemophilus			pass
36812_1#75	Maela	ERR9283056	SAMEA7620502	HINTVAC9414636	34_81_G9_09B10364	204	2016153	27	72.5	92	0.55	Haemophilus		Total length =>2Mb	fail
36812_1#76	Maela	ERR9283057	SAMEA7620626	HINTVAC9414735	33_22_B10_09B09442	195.36	3658716	1335	80.4	14256	55.96	Haemophilus		Total length =>2Mb; No. of contigs	fail
36812_1#77	Maela	ERR9283058	SAMEA7620504	HINTVAC9414637	34_93_H9_09B10468	247.32	1870437	12	81.2	100	0.59	Haemophilus			pass
36812_1#78	Maela	ERR9283059	SAMEA7620627	HINTVAC9414736	33_34_C10_09B09505	258.05	1927637	23	95.7	6	0.17	Haemophilus			pass
36812_1#79	Maela	ERR9283060	SAMEA7620505	HINTVAC9414638	34_10_A10_09B09896	273.9	1845697	16	82	192	1.12	Haemophilus			pass
36812_1#8	Maela	ERR9282989	SAMEA7620603	HINTVAC9414716	33_79_G7_09B09744	134.31	1783318	13	81.2	93	0.52	Haemophilus			pass
36812_1#80	Maela	ERR9283061	SAMEA7620628	HINTVAC9414737	33_46_D10_09B09550	169.5	1858751	8	59.8	44	0.29	Haemophilus		<60% mapped	pass
36812_1#81	Maela	ERR9283062	SAMEA7620742	HINTVAC9414831	32_22_B10_09B08912	169.24	1966624	22	75.6	89	0.51	Haemophilus			pass
36812_1#82	Maela	ERR9283063	SAMEA7620875	HINTVAC9414929	31_46_D10_09B08430	144.24	1815785	12	82.6	82	0.46	Haemophilus			pass
36812_1#83	Maela	ERR9283064	SAMEA7620743	HINTVAC9414832	32_34_C10_09B08966	123.24	1827558	24	79.2	110	0.65	Haemophilus			pass
36812_1#84	Maela	ERR9283065	SAMEA7620876	HINTVAC9414930	31_58_E10_09B08468	103.18	1865603	12	79.5	102	0.58	Haemophilus			pass
36812_1#85	Maela	ERR9283066	SAMEA7620744	HINTVAC9414833	32_46_D10_09B09084	135.18	1798801	18	81.4	135	0.78	Haemophilus			pass
36812_1#86	Maela	ERR9283067	SAMEA7620877	HINTVAC9414931	31_70_F10_09B08576	119.5	1836123	15	79.7	68	0.37	Haemophilus			pass
36812_1#87	Maela	ERR9283068	SAMEA7620746	HINTVAC9414834	32_58_E10_09B09131	174.04	1837931	20	80.5	56	0.32	Haemophilus			pass
36812_1#88	Maela	ERR9283069	SAMEA7620878	HINTVAC9414932	31_82_G10_09B08696	18.4	1788473	27	60.5	28	0.26	Haemophilus		depth of coverage <20X	fail
36812_1#89	Maela	ERR9283070	SAMEA7620748	HINTVAC9414835	32_70_F10_09B09189	226.9	2857141	768	83.2	12461	54.17	Haemophilus		Total length =>2Mb; No. of contigs	fail
36812_1#9	Maela	ERR9282990	SAMEA7620480	HINTVAC9414619	34_67_F7_09B10287	135.03	1830388	21	79.7	34	0.2	Haemophilus			pass
36812_1#90	Maela	ERR9283071	SAMEA7620879	HINTVAC9414933	31_94_H10_09B08784	109.14	3308289	1333	82	14964	57.35	Haemophilus		Total length =>2Mb; No. of contigs	fail
36812_1#91	Maela	ERR9283072	SAMEA7620750	HINTVAC9414836	32_82_G10_09B09237	151.47	1836585	14	80.8	62	0.35	Haemophilus			pass
36812_1#92	Maela	ERR9283073	SAMEA7620880	HINTVAC9414934	31_11_A11_09B08227	108.92	1858707	9	82.9	203	1.09	Haemophilus			pass
36812_1#93	Maela	ERR9283074	SAMEA7620752	HINTVAC9414838	32_11_A11_09B08865	97.54	1967920	21	67.1	53	0.3	Haemophilus			pass
36812_1#94	Maela	ERR9283075	SAMEA7620881	HINTVAC9414935	31_23_B11_09B08293	97.14	1813051	25	63.1	72	0.48	Haemophilus			pass
36812_1#95	Maela	ERR9283076	SAMEA7620753	HINTVAC9414839	32_23_B11_09B08919	197.4	1775355	11	85.1	79	0.46	Haemophilus			pass
36812_1#96	Maela	ERR9283077	SAMEA7620882	HINTVAC9414936	31_35_C11_09B08357	131.55	1825307	11	81.8	87	0.52	Haemophilus			pass
36812_1#97	Maela	ERR9283078	SAMEA7620506	HINTVAC9414639	34_22_B10_09B10013	223.2	1833954	13	82.2	100	0.57	Haemophilus			pass
36812_1#98	Maela	ERR9283079	SAMEA7620631	HINTVAC9414738	33_58_E10_09B09625	197.84	1923804	18	79.1	270	1.52	Haemophilus			pass
36812_1#99	Maela	ERR9283080	SAMEA7620509	HINTVAC9414641	34_46_D10_09B10158	234.8	1858087	24	80.4	76	0.44	Haemophilus			pass
36812_2#114	Maela	ERR9283390	SAMEA7621086	HINTVAC9415101	29_91_H7_09B07426	106.06	1824846	23	80	144	0.79	Haemophilus			pass
36812_2#116	Maela	ERR9283391	SAMEA7621087	HINTVAC9415102	29_8_A8_09B06895	174.04	1804817	14	82.8	94	0.54	Haemophilus			pass
36812_2#118	Maela	ERR9283392	SAMEA7621089	HINTVAC9415103	29_20_B8_09B06972	119.79	1793460	9	61	75	0.47	Haemophilus			pass
36812_2#120	Maela	ERR9283393	SAMEA7621090	HINTVAC9415104	29_32_C8_09B07040	156.33	1829810	25	80.1	142	0.78	Haemophilus			pass
36812_2#122	Maela	ERR9283394	SAMEA7621091	HINTVAC9415105	29_44_D8_09B07121	124.35	1816211	12	79.9	151	0.86	Haemophilus			pass
36812_2#124	Maela	ERR9283395	SAMEA7621092	HINTVAC9415106	29_56_E8_09B07183	107.13	3689472	275	67.4	12368	50.01	Haemophilus		Total length =>2Mb	fail
36812_2#126	Maela	ERR9283396	SAMEA7621094	HINTVAC9415107	29_68_F8_09B07237	137.31	1827907	61	83	5937	30.84	Haemophilus		>1000 het SNPs; >15% het SNPs	pass
36812_2#128	Maela	ERR9283397	SAMEA7621096	HINTVAC9415108	29_80_G8_09B07358	200.2	1983673	27	92.2	51	1.42	Haemophilus			pass
36812_2#146	Maela	ERR9283398	SAMEA7621097	HINTVAC9415109	29_92_H8_09B07451	142.35	1787161	9	83.5	68	0.41	Haemophilus			pass
36812_2#148	Maela	ERR9283399	SAMEA7621099	HINTVAC9415110	29_9_A9_09B06897	173.64	1873897	8	80.4	158	0.89	Haemophilus			pass
36812_2#150	Maela	ERR9283400	SAMEA7621100	HINTVAC9415111	29_21_B9_09B06974	80.98	1914705	10	78	242	1.41	Haemophilus			pass
36812_2#152	Maela	ERR9283401	SAMEA7621102	HINTVAC9415112	29_33_C9_09B07041	131.58	1836230	15	82.4	83	0.49	Haemophilus			pass
36812_2#153	Maela	ERR9283402	SAMEA7620982	HINTVAC9415013	30_92_H8_09B08125	171.56	1959560	27	77.9	165	0.94	Haemophilus			pass
36812_2#154	Maela	ERR9283403	SAMEA7621103	HINTVAC9415113	29_45_D9_09B07125	149.79	1793784	18	82.3	133	0.74	Haemophilus			pass
36812_2#155	Maela	ERR9283404	SAMEA7620983	HINTVAC9415014	30_9_A9_09B07522	181.76	1804549	16	81.2	93	0.52	Haemophilus			pass
36812_2#156	Maela	ERR9283405	SAMEA7621104	HINTVAC9415114	29_57_E9_09B07187	171.6	1928697	23	95	37	1.4	Haemophilus			pass
36812_2#157	Maela	ERR9283406	SAMEA7620985	HINTVAC9415015	30_21_B9_09B07625	150.42	1921715	22	77.5	116	0.64	Haemophilus			pass
36812_2#158	Maela	ERR9283407	SAMEA7621105	HINTVAC9415115	29_69_F9_09B07251	163.84	2375753	545	81	16321	81.64	Haemophilus		Total length =>2Mb; No. of contigs	fail
36812_2#159	Maela	ERR9283408	SAMEA7620987	HINTVAC9415016	30_33_C9_09B07722	143.04	1852828	27	81.1	167	0.93	Haemophilus			pass
36812_2#160	Maela	ERR9283409	SAMEA7621107	HINTVAC9415116	29_81_G9_09B07360	165.72	1888775	14	80.1	247	1.47	Haemophilus			pass
36812_2#177	Maela	ERR9283410	SAMEA7620989	HINTVAC9415017	30_45_D9_09B07799	145.86	2023832	23	75	84	0.47	Haemophilus		Total length =>2Mb	fail
36812_2#178	Maela	ERR9283411	SAMEA7621109	HINTVAC9415117	29_93_H9_09B07454	129.3	1938778	20	70.3	49	0.28	Haemophilus			pass
36812_2#179	Maela	ERR9283412	SAMEA7620990	HINTVAC9415018	30_57_E9_09B07904	193.76	1845311	15	78.1	89	0.52	Haemophilus			pass
36812_2#18	Maela	ERR9283366	SAMEA7621035	HINTVAC9415075	29_64_F4_09B07227	272.76	3531169	234	81.8	13075	52.8	Haemophilus		Total length =>2Mb	fail
36812_2#180	Maela	ERR9283413	SAMEA7621110	HINTVAC9415118	29_10_A10_09B06899	164.31	1817151	11	82.9	83	0.45	Haemophilus			pass
36812_2#181	Maela	ERR9283414	SAMEA7620991	HINTVAC9415019	30_69_F9_09B07966	141.72	1856559	20	78.6	93	0.55	Haemophilus			pass
36812_2#182	Maela	ERR9283415	SAMEA7621112	HINTVAC9415119	29_22_B10_09B06992	143.28	1906271	15	81	64	0.37	Haemophilus			pass
36812_2#183	Maela	ERR9283416	SAMEA7620992	HINTVAC9415020	30_81_G9_09B08057	89.78	1990960	17	75.9	58	0.33	Haemophilus			pass
36812_2#184	Maela	ERR9283417	SAMEA7621113	HINTVAC9415120	29_34_C10_09B07042	111.76	1823794	21	80	141	0.77	Haemophilus			pass
36812_2#185	Maela	ERR9283418	SAMEA7620993	HINTVAC9415021	30_93_H9_09B08127	197.72	1858385	24	79.3	182	1	Haemophilus			pass
36812_2#186	Maela	ERR9283419	SAMEA7621114	HINTVAC9415121	29_46_D10_09B07129	134.97	1842849	12	80.1	201	1.19	Haemophilus			pass
36812_2#187	Maela	ERR9283420	SAMEA7620994	HINTVAC9415022	30_10_A10_09B07528	138.39	2694815	670	84.7	13005	54.49	Haemophilus		Total length =>2Mb; No. of contigs	fail
36812_2#188	Maela	ERR9283421	SAMEA7621115	HINTVAC9415122	29_58_E10_09B07188	161.25	1823019	15	80.8	60	0.34	Haemophilus			pass
36812_2#189	Maela	ERR9283422	SAMEA7620996	HINTVAC9415023	30_22_B10_09B07626	172.56	1832324	24	79.8	133	0.76	Haemophilus			pass
36812_2#190	Maela	ERR9283423	SAMEA7621116	HINTVAC9415123	29_70_F10_09B07253	150.57	1874318	12	80.9	116	0.64	Haemophilus			pass
36812_2#191	Maela	ERR9283424	SAMEA7620997	HINTVAC9415024	30_34_C10_09B07725	180.04	1817022	9	75.6	137	0.76	Haemophilus			pass
36812_2#192	Maela	ERR9283425	SAMEA7621118	HINTVAC9415124	29_82_G10_09B07361	144.03	1883173	16	80	247	1.42	Haemophilus			pass
36812_2#20	Maela	ERR9283367	SAMEA7621037	HINTVAC9415077	29_88_H4_09B07412	158.36	1940633	20	77.5	114	0.69	Haemophilus			pass
36812_2#209	Maela	ERR9283426	SAMEA7620998	HINTVAC9415025	30_46_D10_09B07802	148.53	1895229	17	78.1	171	0.98	Haemophilus			pass
36812_2#210	Maela	ERR9283427	SAMEA7621119	HINTVAC9415125	29_94_H10_09B07458	170.48	3134458	621	81.3	11911	51.5	Haemophilus		Total length =>2Mb; No. of contigs	fail
36812_2#211	Maela	ERR9283428	SAMEA7620999	HINTVAC9415026	30_58_E10_09B07911	165.45	1849854	16	82.4	131	0.74	Haemophilus			pass
36812_2#212	Maela	ERR9283429	SAMEA7621120	HINTVAC9415126	29_11_A11_09B06901	160.08	1957440	27	78.2	168	0.97	Haemophilus			pass
36812_2#213	Maela	ERR9283430	SAMEA7621001	HINTVAC9415027	30_70_F10_09B07985	330.61	1837430	31	83	230	1.34	Haemophilus			pass
36812_2#214	Maela	ERR9283431	SAMEA7621122	HINTVAC9415127	29_23_B11_09B07011	109.14	1812288	18	63.3	72	0.46	Haemophilus			pass
36812_2#215	Maela	ERR9283432	SAMEA7621003	HINTVAC9415028	30_82_G10_09B08061	270.24	1810893	11	82.2	40	0.23	Haemophilus			pass
36812_2#216	Maela	ERR9283433	SAMEA7621124	HINTVAC9415128	29_35_C11_09B07043	126.69	1878095	18	80.1	222	1.33	Haemophilus			pass
36812_2#217	Maela	ERR9283434	SAMEA7621004	HINTVAC9415029	30_94_H10_09B08129	204.04	1785010	14	80.9	83	0.45	Haemophilus			pass
36812_2#218	Maela	ERR9283435	SAMEA7621125	HINTVAC9415129	29_47_D11_09B07131	155.55	1823561	15	83.2	263	1.5	Haemophilus			pass
36812_2#219	Maela	ERR9283436	SAMEA7621006	HINTVAC9415030	30_11_A11_09B07540	209.55	1871298	12	81.5	74	0.43	Haemophilus			pass
36812_2#22	Maela	ERR9283368	SAMEA7621038	HINTVAC9415078	29_5_A5_09B06889	175.6	1833311	21	83.5	97	0.56	Haemophilus			pass
36812_2#220	Maela	ERR9283437	SAMEA7621126	HINTVAC9415130	29_59_E11_09B07189	138.12	1834285	17	80.3	87	0.49	Haemophilus			pass
36812_2#221	Maela	ERR9283438	SAMEA7621007	HINTVAC9415031	30_23_B11_09B07643	116.78	1854073	19	79.4	206	1.11	Haemophilus			pass
36812_2#222	Maela	ERR9283439	SAMEA7621128	HINTVAC9415131	29_71_F11_09B07256	117.62	1779810	14	81.5	148	0.79	Haemophilus			pass
36812_2#223	Maela	ERR9283440	SAMEA7621008	HINTVAC9415032	30_35_C11_09B07732	157.6	2009571	38	75.5	83	0.49	Haemophilus		Total length =>2Mb	fail
36812_2#224	Maela	ERR9283441	SAMEA7621129	HINTVAC9415132	29_83_G11_09B07363	198.76	1822157	15	80.8	65	0.37	Haemophilus			pass
36812_2#24	Maela	ERR9283369	SAMEA7621039	HINTVAC9415079	29_17_B5_09B06936	166.04	1817641	8	81.7	35	0.21	Haemophilus			pass
36812_2#241	Maela	ERR9283442	SAMEA7621010	HINTVAC9415033	30_47_D11_09B07816	110.36	1779851	12	84.1	119	0.67	Haemophilus			pass
36812_2#242	Maela	ERR9283443	SAMEA7621131	HINTVAC9415134	29_12_A12_09B06903	149.34	1849930	14	76.7	159	0.9	Haemophilus			pass
36812_2#243	Maela	ERR9283444	SAMEA7621011	HINTVAC9415034	30_59_E11_09B07913	149.01	1780204	18	83.3	84	0.46	Haemophilus			pass
36812_2#244	Maela	ERR9283445	SAMEA7621133	HINTVAC9415135	29_24_B12_09B07016	135.45	1864542	12	79.2	124	0.73	Haemophilus			pass
36812_2#245	Maela	ERR9283446	SAMEA7621012	HINTVAC9415035	30_71_F11_09B07988	191	1932702	31	92.8	30	1.02	Haemophilus			pass
36812_2#246	Maela	ERR9283447	SAMEA7621135	HINTVAC9415136	29_36_C12_09B07044	155.91	1790816	15	83.1	147	0.85	Haemophilus			pass
36812_2#247	Maela	ERR9283448	SAMEA7621013	HINTVAC9415036	30_83_G11_09B08063	133.44	2186422	338	76.4	9127	43.05	Haemophilus		Total length =>2Mb	fail
36812_2#248	Maela	ERR9283449	SAMEA7621136	HINTVAC9415137	29_48_D12_09B07133	120.78	1900761	22	91.8	33	0.38	Haemophilus			pass
36812_2#249	Maela	ERR9283450	SAMEA7621015	HINTVAC9415037	30_95_H11_09B08149	182.12	1923991	15	79.5	244	1.39	Haemophilus			pass
36812_2#250	Maela	ERR9283451	SAMEA7621137	HINTVAC9415138	29_60_E12_09B07201	148.8	1842771	14	82.8	82	0.45	Haemophilus			pass
36812_2#251	Maela	ERR9283452	SAMEA7621017	HINTVAC9415039	30_24_B12_09B07646	139.56	1830882	23	83.5	96	0.55	Haemophilus			pass
36812_2#252	Maela	ERR9283453	SAMEA7621138	HINTVAC9415139	29_72_F12_09B07282	153.51	1834586	11	81	154	0.86	Haemophilus			pass
36812_2#253	Maela	ERR9283454	SAMEA7621018	HINTVAC9415040	30_36_C12_09B07734	157.38	1770785	14	84	91	0.5	Haemophilus			pass
36812_2#254	Maela	ERR9283455	SAMEA7621139	HINTVAC9415140	29_84_G12_09B07384	188.8	1857366	19	81.8	382	2.17	Haemophilus			pass
36812_2#255	Maela	ERR9283456	SAMEA7621019	HINTVAC9415041	30_48_D12_09B07818	189.96	1840869	21	79.3	136	0.74	Haemophilus			pass
36812_2#256	Maela	ERR9283457	SAMEA7621140	HINTVAC9415141	29_96_H12_09B07465	191.36	1969749	24	79.4	2249	12.01	Haemophilus		>1000 het SNPs	pass
36812_2#26	Maela	ERR9283370	SAMEA7621041	HINTVAC9415081	29_41_D5_09B07112	195.08	1823742	18	80.7	121	0.68	Haemophilus			pass
36812_2#273	Maela	ERR9283458	SAMEA7621020	HINTVAC9415042	30_60_E12_09B07915	250.44	1903313	19	77	135	0.79	Haemophilus			pass
36812_2#274	Maela	ERR9283459	SAMEA7621142	HINTVAC9415142	28_1_A1_09B06094	171.6	1878972	11	80.3	181	1.08	Haemophilus			pass
36812_2#275	Maela	ERR9283460	SAMEA7621021	HINTVAC9415043	30_72_F12_09B07991	194.8	1834412	9	74.7	1363	7.74	Haemophilus		>1000 het SNPs	pass
36812_2#276	Maela	ERR9283461	SAMEA7621144	HINTVAC9415144	28_25_C1_09B06221	113.07	1841241	14	58.1	36	0.22	Haemophilus		<60% mapped	pass
36812_2#277	Maela	ERR9283462	SAMEA7621022	HINTVAC9415044	30_84_G12_09B08096	239.1	1803772	13	82.1	81	0.46	Haemophilus			pass
36812_2#278	Maela	ERR9283463	SAMEA7621145	HINTVAC9415145	28_37_D1_09B06307	174.52	1871213	13	80	107	0.64	Haemophilus			pass
36812_2#279	Maela	ERR9283464	SAMEA7621024	HINTVAC9415045	30_96_H12_09B08162	243.5	1856547	16	81.1	3647	19.14	Haemophilus		>1000 het SNPs; >15% het SNPs	pass
36812_2#28	Maela	ERR9283371	SAMEA7621042	HINTVAC9415082	29_53_E5_09B07177	117.14	1825547	14	80.4	114	0.64	Haemophilus			pass
36812_2#280	Maela	ERR9283465	SAMEA7621147	HINTVAC9415146	28_49_E1_09B06426	129.06	1887615	22	80.2	65	0.38	Haemophilus			pass
36812_2#281	Maela	ERR9283466	SAMEA7621025	HINTVAC9415046	29_1_A1_09B06864	166.36	1886213	21	80.4	60	0.36	Haemophilus			pass
36812_2#282	Maela	ERR9283467	SAMEA7621148	HINTVAC9415147	28_61_F1_09B06545	146.79	1835898	13	88.4	128	0.72	Haemophilus			pass
36812_2#283	Maela	ERR9283468	SAMEA7621026	HINTVAC9415047	29_13_B1_09B06905	162	1917459	12	77.1	101	0.62	Haemophilus			pass
36812_2#284	Maela	ERR9283469	SAMEA7621149	HINTVAC9415148	28_73_G1_09B06656	230.2	1884245	17	79.9	135	0.76	Haemophilus			pass
36812_2#285	Maela	ERR9283470	SAMEA7621027	HINTVAC9415048	29_25_C1_09B07022	139.23	1973488	141	79	12971	55.65	Haemophilus		>1000 het SNPs; >15% het SNPs	fail
36812_2#286	Maela	ERR9283471	SAMEA7621150	HINTVAC9415149	28_85_H1_09B06734	211.85	3615969	334	81.7	14359	56.63	Haemophilus		Total length =>2Mb	fail
36812_2#287	Maela	ERR9283472	SAMEA7621028	HINTVAC9415049	29_37_D1_09B07064	174.76	1799379	9	83.2	73	0.42	Haemophilus			pass
36812_2#288	Maela	ERR9283473	SAMEA7621152	HINTVAC9415150	28_2_A2_09B06096	147.81	1816852	8	82.7	74	0.41	Haemophilus			pass
36812_2#30	Maela	ERR9283372	SAMEA7621043	HINTVAC9415083	29_65_F5_09B07231	199.8	1836313	15	83.2	98	0.56	Haemophilus			pass
36812_2#305	Maela	ERR9283474	SAMEA7621029	HINTVAC9415050	29_49_E1_09B07134	157.17	1823076	16	81	56	0.32	Haemophilus			pass
36812_2#306	Maela	ERR9283475	SAMEA7621153	HINTVAC9415151	28_14_B2_09B06141	147.51	1821859	17	81	43	0.25	Haemophilus			pass
36812_2#307	Maela	ERR9283476	SAMEA7621030	HINTVAC9415051	29_61_F1_09B07217	156.3	1881121	17	81.1	226	1.26	Haemophilus			pass
36812_2#308	Maela	ERR9283477	SAMEA7621154	HINTVAC9415152	28_26_C2_09B06223	150.72	1888616	16	81.2	74	0.43	Haemophilus			pass
36812_2#309	Maela	ERR9283478	SAMEA7621032	HINTVAC9415052	29_73_G1_09B07288	239	1833324	13	88.5	119	0.68	Haemophilus			pass
36812_2#310	Maela	ERR9283479	SAMEA7621155	HINTVAC9415153	28_38_D2_09B06308	122.44	1817620	13	82.4	139	0.75	Haemophilus			pass
36812_2#311	Maela	ERR9283480	SAMEA7621033	HINTVAC9415053	29_85_H1_09B07386	341.68	1818018	16	82.3	179	1.05	Haemophilus			pass
36812_2#312	Maela	ERR9283481	SAMEA7621156	HINTVAC9415154	28_50_E2_09B06447	235.3	3822403	1204	78.2	13367	54.37	Haemophilus		Total length =>2Mb; No. of contigs	fail
36812_2#313	Maela	ERR9283482	SAMEA7621034	HINTVAC9415054	29_2_A2_09B06870	180.92	1785085	12	83.2	111	0.66	Haemophilus			pass
36812_2#314	Maela	ERR9283483	SAMEA7621158	HINTVAC9415155	28_62_F2_09B06563	170.44	1783657	11	83	125	0.75	Haemophilus			pass
36812_2#315	Maela	ERR9283484	SAMEA7621053	HINTVAC9415055	29_14_B2_09B06906	273	1839422	16	88	112	0.64	Haemophilus			pass
36812_2#316	Maela	ERR9283485	SAMEA7621159	HINTVAC9415156	28_74_G2_09B06658	196.4	1789157	17	82.3	132	0.72	Haemophilus			pass
36812_2#317	Maela	ERR9283486	SAMEA7621054	HINTVAC9415056	29_26_C2_09B07025	138.81	1887070	21	79.9	60	0.35	Haemophilus			pass
36812_2#318	Maela	ERR9283487	SAMEA7621160	HINTVAC9415157	28_86_H2_09B06735	139.68	3050471	673	80.2	11794	48.87	Haemophilus		Total length =>2Mb; No. of contigs	fail
36812_2#319	Maela	ERR9283488	SAMEA7621055	HINTVAC9415057	29_38_D2_09B07083	176.96	1908222	18	78.8	426	2.4	Haemophilus			pass
36812_2#32	Maela	ERR9283373	SAMEA7621044	HINTVAC9415084	29_77_G5_09B07324	217.6	1859454	23	82.2	355	2.05	Haemophilus			pass
36812_2#320	Maela	ERR9283489	SAMEA7621161	HINTVAC9415158	28_3_A3_09B06098	173.36	1789463	8	83	95	0.58	Haemophilus			pass
36812_2#337	Maela	ERR9283490	SAMEA7621056	HINTVAC9415058	29_50_E2_09B07135	206.45	1912935	16	77.9	248	1.41	Haemophilus			pass
36812_2#338	Maela	ERR9283491	SAMEA7621162	HINTVAC9415159	28_15_B3_09B06142	65.37	1883676	16	80.1	170	0.92	Haemophilus			pass
36812_2#339	Maela	ERR9283492	SAMEA7621057	HINTVAC9415059	29_62_F2_09B07219	50.91	1791044	19	81.8	189	1.05	Haemophilus			pass
36812_2#340	Maela	ERR9283493	SAMEA7621163	HINTVAC9415160	28_27_C3_09B06224	151.32	1969245	22	79.7	231	1.27	Haemophilus			pass
36812_2#341	Maela	ERR9283494	SAMEA7621058	HINTVAC9415060	29_74_G2_09B07317	132.84	1894445	13	80.8	209	1.21	Haemophilus			pass
36812_2#342	Maela	ERR9283495	SAMEA7621164	HINTVAC9415161	28_39_D3_09B06362	111.81	1815181	22	73.8	197	1.21	Haemophilus			pass
36812_2#343	Maela	ERR9283496	SAMEA7621059	HINTVAC9415061	29_86_H2_09B07391	158.76	1759958	18	85.3	118	0.64	Haemophilus			pass
36812_2#344	Maela	ERR9283497	SAMEA7621166	HINTVAC9415162	28_51_E3_09B06449	142.26	1878939	17	81.3	238	1.35	Haemophilus			pass
36812_2#345	Maela	ERR9283498	SAMEA7621061	HINTVAC9415062	29_3_A3_09B06872	210.15	1864315	9	80.4	102	0.58	Haemophilus			pass
36812_2#346	Maela	ERR9283499	SAMEA7621168	HINTVAC9415163	28_63_F3_09B06565	128.19	1886161	9	83.6	152	0.84	Haemophilus			pass
36812_2#347	Maela	ERR9283500	SAMEA7621062	HINTVAC9415063	29_15_B3_09B06932	113.7	1903044	12	79.6	77	0.41	Haemophilus			pass
36812_2#348	Maela	ERR9283501	SAMEA7621170	HINTVAC9415164	28_75_G3_09B06660	160.83	1798918	9	88.4	41	0.23	Haemophilus			pass
36812_2#349	Maela	ERR9283502	SAMEA7621063	HINTVAC9415064	29_27_C3_09B07027	217.48	1933506	30	93	35	1.14	Haemophilus			pass
36812_2#350	Maela	ERR9283503	SAMEA7621171	HINTVAC9415165	28_87_H3_09B06737	159.04	1914774	19	76.2	202	1.2	Haemophilus			pass
36812_2#351	Maela	ERR9283504	SAMEA7621064	HINTVAC9415065	29_39_D3_09B07100	146.9	1923497	16	58.2	57	0.39	Haemophilus		<60% mapped	pass
36812_2#352	Maela	ERR9283505	SAMEA7621172	HINTVAC9415166	28_4_A4_09B06102	154.89	1914597	26	80.9	100	0.55	Haemophilus			pass
36812_2#369	Maela	ERR9283506	SAMEA7621065	HINTVAC9415066	29_51_E3_09B07151	172	1817607	7	82.8	73	0.41	Haemophilus			pass
36812_2#370	Maela	ERR9283507	SAMEA7621173	HINTVAC9415167	28_16_B4_09B06153	128.37	1823225	18	81.3	58	0.34	Haemophilus			pass
36812_2#371	Maela	ERR9283508	SAMEA7621066	HINTVAC9415067	29_63_F3_09B07223	197.56	3569719	320	82.1	14399	54.95	Haemophilus		Total length =>2Mb	fail
36812_2#372	Maela	ERR9283509	SAMEA7621175	HINTVAC9415169	28_40_D4_09B06364	158.24	1905409	19	78.4	95	0.59	Haemophilus			pass
36812_2#373	Maela	ERR9283510	SAMEA7621067	HINTVAC9415068	29_75_G3_09B07319	96.26	1881205	26	79.7	146	0.82	Haemophilus			pass
36812_2#374	Maela	ERR9283511	SAMEA7621176	HINTVAC9415170	28_52_E4_09B06452	132.36	1833671	15	83.5	110	0.65	Haemophilus			pass
36812_2#375	Maela	ERR9283512	SAMEA7621068	HINTVAC9415069	29_87_H3_09B07408	217.5	1826527	23	80.2	131	0.75	Haemophilus			pass
36812_2#376	Maela	ERR9283513	SAMEA7621178	HINTVAC9415171	28_64_F4_09B06568	110.16	1924888	15	58.1	64	0.4	Haemophilus		<60% mapped	pass
36812_2#377	Maela	ERR9283514	SAMEA7621071	HINTVAC9415071	29_16_B4_09B06934	221.6	1749608	13	82	86	0.5	Haemophilus			pass
36812_2#378	Maela	ERR9283515	SAMEA7621180	HINTVAC9415172	28_76_G4_09B06695	331.66	1804292	11	83.6	61	0.34	Haemophilus			pass
36812_2#379	Maela	ERR9283516	SAMEA7621072	HINTVAC9415072	29_28_C4_09B07029	168.27	1770223	11	83.7	845	4.54	Haemophilus			pass
36812_2#380	Maela	ERR9283517	SAMEA7621181	HINTVAC9415173	28_88_H4_09B06779	207.5	2199371	450	80.7	6412	32.32	Haemophilus		Total length =>2Mb	fail
36812_2#381	Maela	ERR9283518	SAMEA7621073	HINTVAC9415073	29_40_D4_09B07107	183.76	1767452	18	85.2	61	0.34	Haemophilus			pass
36812_2#382	Maela	ERR9283519	SAMEA7621183	HINTVAC9415174	28_5_A5_09B06112	190.24	2724039	709	81.2	11241	49.23	Haemophilus		Total length =>2Mb; No. of contigs	fail
36812_2#383	Maela	ERR9283520	SAMEA7621074	HINTVAC9415074	29_52_E4_09B07173	211.4	1834970	14	88.4	110	0.61	Haemophilus			pass
36812_2#384	Maela	ERR9283521	SAMEA7621184	HINTVAC9415175	28_17_B5_09B06157	168.04	1939318	24	77.8	114	0.67	Haemophilus			pass
36812_2#50	Maela	ERR9283374	SAMEA7621046	HINTVAC9415085	29_89_H5_09B07420	169.24	4935704	5162	82.3	21812	73.2	Haemophilus		Total length =>2Mb; No. of contigs	fail
36812_2#52	Maela	ERR9283375	SAMEA7621047	HINTVAC9415086	29_6_A6_09B06891	113.79	1974593	24	56.6	87	0.55	Haemophilus		<60% mapped	pass
36812_2#54	Maela	ERR9283376	SAMEA7621048	HINTVAC9415087	29_18_B6_09B06940	156.09	3404070	2570	82	12756	50.7	Haemophilus		Total length =>2Mb; No. of contigs	fail
36812_2#56	Maela	ERR9283377	SAMEA7621049	HINTVAC9415088	29_30_C6_09B07037	88.17	1920653	15	53.3	1	0.01	Haemophilus		<60% mapped	pass
36812_2#58	Maela	ERR9283378	SAMEA7621050	HINTVAC9415089	29_42_D6_09B07115	137.82	1828181	12	81.9	205	1.15	Haemophilus			pass
36812_2#60	Maela	ERR9283379	SAMEA7621051	HINTVAC9415090	29_54_E6_09B07179	146.13	3544482	1309	73.7	13835	54.79	Haemophilus		Total length =>2Mb; No. of contigs	fail
36812_2#62	Maela	ERR9283380	SAMEA7621052	HINTVAC9415091	29_66_F6_09B07233	162.18	1932637	24	94.6	28	1.06	Haemophilus			pass
36812_2#64	Maela	ERR9283381	SAMEA7621075	HINTVAC9415092	29_78_G6_09B07332	170.84	1817491	7	82.2	72	0.41	Haemophilus			pass
36812_2#82	Maela	ERR9283382	SAMEA7621077	HINTVAC9415093	29_90_H6_09B07424	155.4	1884286	22	80.4	197	1.09	Haemophilus			pass
36812_2#84	Maela	ERR9283383	SAMEA7621078	HINTVAC9415094	29_7_A7_09B06893	204.84	1842805	20	82.3	118	0.66	Haemophilus			pass
36812_2#86	Maela	ERR9283384	SAMEA7621079	HINTVAC9415095	29_19_B7_09B06941	171.84	1894918	13	79.4	178	1.05	Haemophilus			pass
36812_2#88	Maela	ERR9283385	SAMEA7621080	HINTVAC9415096	29_31_C7_09B07039	149.36	1843968	17	59.7	47	0.3	Haemophilus		<60% mapped	pass
36812_2#90	Maela	ERR9283386	SAMEA7621082	HINTVAC9415097	29_43_D7_09B07119	135.69	1845778	18	78.5	73	0.44	Haemophilus			pass
36812_2#92	Maela	ERR9283387	SAMEA7621083	HINTVAC9415098	29_55_E7_09B07181	155.64	1839076	13	80.9	163	0.9	Haemophilus			pass
36812_2#94	Maela	ERR9283388	SAMEA7621084	HINTVAC9415099	29_67_F7_09B07235	135.84	1847901	15	79.8	92	0.54	Haemophilus			pass
36812_2#96	Maela	ERR9283389	SAMEA7621085	HINTVAC9415100	29_79_G7_09B07343	161.76	1873916	13	79.8	156	0.9	Haemophilus			pass
36982_2#114	Maela	ERR9385534	SAMEA7622210	HINTVAC9416019	19_62_F2_09B01459	123.63	1814196	15	75	181	1.09	Haemophilus			pass
36982_2#116	Maela	ERR9385535	SAMEA7622211	HINTVAC9416020	19_74_G2_09B01564	136.08	1815654	15	76.1	173	1.01	Haemophilus			pass
36982_2#118	Maela	ERR9385536	SAMEA7622212	HINTVAC9416021	19_86_H2_09B01600	164.72	1871958	24	75.9	119	0.72	Haemophilus			pass
36982_2#120	Maela	ERR9385537	SAMEA7622214	HINTVAC9416022	19_3_A3_09B01173	84.93	1810323	11	53.9	6	0.04	Haemophilus		<60% mapped	pass
36982_2#122	Maela	ERR9385538	SAMEA7622215	HINTVAC9416023	19_15_B3_09B01218	133.29	1886252	14	72.9	145	0.87	Haemophilus			pass
36982_2#124	Maela	ERR9385539	SAMEA7622216	HINTVAC9416024	19_27_C3_09B01302	144.33	1908376	24	74.2	109	0.63	Haemophilus			pass
36982_2#126	Maela	ERR9385540	SAMEA7622217	HINTVAC9416025	19_39_D3_09B01342	132.45	1919428	17	74	240	1.39	Haemophilus			pass
36982_2#128	Maela	ERR9385541	SAMEA7622219	HINTVAC9416026	19_51_E3_09B01413	178.68	1888609	20	73.7	111	0.63	Haemophilus			pass
36982_2#146	Maela	ERR9385542	SAMEA7622220	HINTVAC9416027	19_63_F3_09B01465	99.64	1947449	38	70.7	120	0.69	Haemophilus			pass
36982_2#148	Maela	ERR9385543	SAMEA7622221	HINTVAC9416028	19_75_G3_09B01566	174.96	1943490	26	71.8	125	0.74	Haemophilus			pass
36982_2#150	Maela	ERR9385544	SAMEA7622223	HINTVAC9416029	19_87_H3_09B01604	85.6	1938951	31	56.7	56	0.33	Haemophilus		<60% mapped	pass
36982_2#152	Maela	ERR9385545	SAMEA7622224	HINTVAC9416030	19_4_A4_09B01177	43.46	1906065	18	72.9	122	0.71	Haemophilus			pass
36982_2#154	Maela	ERR9385546	SAMEA7622225	HINTVAC9416031	19_16_B4_09B01235	125.91	1909107	127	73.1	5839	30.6	Haemophilus		>1000 het SNPs; >15% het SNPs	pass
36982_2#156	Maela	ERR9385547	SAMEA7622226	HINTVAC9416032	19_28_C4_09B01303	140.55	1918507	29	73	103	0.59	Haemophilus			pass
36982_2#158	Maela	ERR9385548	SAMEA7622227	HINTVAC9416033	19_40_D4_09B01346	171.04	1883832	21	75.2	72	0.43	Haemophilus			pass
36982_2#160	Maela	ERR9385549	SAMEA7622228	HINTVAC9416034	19_52_E4_09B01418	181.88	1928942	32	89.4	34	1.21	Haemophilus			pass
36982_2#178	Maela	ERR9385550	SAMEA7622230	HINTVAC9416035	19_64_F4_09B01472	94.56	1821647	17	75.3	49	0.28	Haemophilus			pass
36982_2#18	Maela	ERR9385510	SAMEA7622182	HINTVAC9415995	20_71_F11_09B02035	169.84	1962355	30	69.2	697	3.97	Haemophilus			pass
36982_2#180	Maela	ERR9385551	SAMEA7622231	HINTVAC9416036	19_76_G4_09B01568	115.29	1821245	17	75.1	37	0.23	Haemophilus			pass
36982_2#182	Maela	ERR9385552	SAMEA7622232	HINTVAC9416037	19_88_H4_09B01609	126.24	1819570	19	77.8	132	0.8	Haemophilus			pass
36982_2#184	Maela	ERR9385553	SAMEA7622233	HINTVAC9416038	19_5_A5_09B01179	113.88	1891458	14	74	162	0.99	Haemophilus			pass
36982_2#186	Maela	ERR9385554	SAMEA7622234	HINTVAC9416039	19_17_B5_09B01236	102.08	1798271	13	78.4	67	0.38	Haemophilus			pass
36982_2#188	Maela	ERR9385555	SAMEA7622235	HINTVAC9416040	19_29_C5_09B01305	142.71	1921671	17	73.7	97	0.56	Haemophilus			pass
36982_2#190	Maela	ERR9385556	SAMEA7622236	HINTVAC9416041	19_41_D5_09B01348	149.16	1842938	35	78	169	0.97	Haemophilus			pass
36982_2#192	Maela	ERR9385557	SAMEA7622237	HINTVAC9416042	19_53_E5_09B01430	155.07	1839420	20	77.2	116	0.65	Haemophilus			pass
36982_2#20	Maela	ERR9385511	SAMEA7622183	HINTVAC9415996	20_83_G11_09B02065	118.32	1947063	63	70.6	3009	16.78	Haemophilus		>1000 het SNPs; >15% het SNPs	pass
36982_2#210	Maela	ERR9385558	SAMEA7622238	HINTVAC9416043	19_65_F5_09B01474	160.6	1837682	42	76.6	3240	18.44	Haemophilus		>1000 het SNPs; >15% het SNPs	pass
36982_2#212	Maela	ERR9385559	SAMEA7622239	HINTVAC9416044	19_77_G5_09B01570	147.09	1839763	38	76.5	207	1.21	Haemophilus			pass
36982_2#214	Maela	ERR9385560	SAMEA7622241	HINTVAC9416045	19_89_H5_09B01613	127.86	1978460	287	73.3	14179	59.82	Haemophilus		>1000 het SNPs; >15% het SNPs	fail
36982_2#216	Maela	ERR9385561	SAMEA7622242	HINTVAC9416046	19_6_A6_09B01180	157.88	1781211	25	77.8	69	0.4	Haemophilus			pass
36982_2#218	Maela	ERR9385562	SAMEA7622244	HINTVAC9416047	19_18_B6_09B01247	164.08	1882783	32	74	155	0.94	Haemophilus			pass
36982_2#22	Maela	ERR9385512	SAMEA7622184	HINTVAC9415997	20_95_H11_09B02130	183.88	1825360	21	73.5	126	0.72	Haemophilus			pass
36982_2#220	Maela	ERR9385563	SAMEA7622245	HINTVAC9416048	19_30_C6_09B01306	129.21	1849895	41	74	86	0.52	Haemophilus			pass
36982_2#222	Maela	ERR9385564	SAMEA7622246	HINTVAC9416049	19_42_D6_09B01350	111.8	2499946	1273	76.3	14871	56.61	Haemophilus		Total length =>2Mb; No. of contigs	fail
36982_2#224	Maela	ERR9385565	SAMEA7622248	HINTVAC9416050	19_54_E6_09B01433	145.17	1892819	176	76.6	12133	52.36	Haemophilus		>1000 het SNPs; >15% het SNPs	fail
36982_2#24	Maela	ERR9385513	SAMEA7622185	HINTVAC9415998	20_12_A12_09B01708	133.05	1868847	19	72.9	1465	8.28	Haemophilus		>1000 het SNPs	pass
36982_2#242	Maela	ERR9385566	SAMEA7622250	HINTVAC9416051	19_66_F6_09B01508	165	2912589	2064	77.3	17469	66.33	Haemophilus		Total length =>2Mb; No. of contigs	fail
36982_2#244	Maela	ERR9385567	SAMEA7622252	HINTVAC9416052	19_78_G6_09B01572	122.49	2362169	1011	77.3	10102	45.73	Haemophilus		Total length =>2Mb; No. of contigs	fail
36982_2#246	Maela	ERR9385568	SAMEA7622253	HINTVAC9416053	19_90_H6_09B01615	185.45	2051145	185	71.6	7739	39.15	Haemophilus		Total length =>2Mb	fail
36982_2#248	Maela	ERR9385569	SAMEA7622254	HINTVAC9416054	19_7_A7_09B01182	101.08	1843988	15	74.6	110	0.65	Haemophilus			pass
36982_2#250	Maela	ERR9385570	SAMEA7622255	HINTVAC9416055	19_19_B7_STGG	78.8	1819167	16	75.4	173	1.06	Haemophilus			pass
36982_2#252	Maela	ERR9385571	SAMEA7622256	HINTVAC9416056	19_31_C7_09B01307	152.04	1821831	18	75.4	170	0.96	Haemophilus			pass
36982_2#254	Maela	ERR9385572	SAMEA7622257	HINTVAC9416057	19_43_D7_09B01362	150.12	1894498	23	72.1	77	0.49	Haemophilus			pass
36982_2#256	Maela	ERR9385573	SAMEA7622258	HINTVAC9416058	19_55_E7_09B01437	166.08	1854754	26	74.5	237	1.41	Haemophilus			pass
36982_2#26	Maela	ERR9385514	SAMEA7622186	HINTVAC9415999	20_24_B12_09B01752	132.44	1823940	30	56.6	6814	38.74	Haemophilus		<60% mapped; >1000 het SNPs; >15% het SNPs	pass
36982_2#274	Maela	ERR9385574	SAMEA7622259	HINTVAC9416059	19_67_F7_09B01509	150.21	1921100	30	75	87	0.49	Haemophilus			pass
36982_2#276	Maela	ERR9385575	SAMEA7622260	HINTVAC9416060	19_79_G7_09B01574	106.86	1919416	17	74	196	1.1	Haemophilus			pass
36982_2#278	Maela	ERR9385576	SAMEA7622261	HINTVAC9416061	19_91_H7_09B01617	153.2	1886285	21	73.5	441	2.56	Haemophilus			pass
36982_2#28	Maela	ERR9385515	SAMEA7622187	HINTVAC9416000	20_36_C12_09B01829	149.58	1775521	11	79.4	108	0.63	Haemophilus			pass
36982_2#280	Maela	ERR9385577	SAMEA7622262	HINTVAC9416062	19_8_A8_09B01183	127.08	1933498	16	65.3	128	0.77	Haemophilus			pass
36982_2#282	Maela	ERR9385578	SAMEA7622263	HINTVAC9416063	19_20_B8_09B01249	123.21	2047841	236	72.6	12015	53.45	Haemophilus		Total length =>2Mb	fail
36982_2#284	Maela	ERR9385579	SAMEA7622264	HINTVAC9416064	19_32_C8_09B01308	179.32	1904481	23	73.8	185	1.02	Haemophilus			pass
36982_2#286	Maela	ERR9385580	SAMEA7622265	HINTVAC9416065	19_44_D8_09B01377	149.82	1842027	26	74.4	232	1.36	Haemophilus			pass
36982_2#288	Maela	ERR9385581	SAMEA7622266	HINTVAC9416066	19_56_E8_09B01441	186.92	1799687	11	78.3	62	0.35	Haemophilus			pass
36982_2#30	Maela	ERR9385516	SAMEA7622188	HINTVAC9416001	20_48_D12_09B01887	166.12	1894082	52	72.6	4885	25.97	Haemophilus		>1000 het SNPs; >15% het SNPs	pass
36982_2#306	Maela	ERR9385582	SAMEA7622267	HINTVAC9416067	19_68_F8_09B01518	81.72	1937381	32	71.3	89	0.54	Haemophilus			pass
36982_2#308	Maela	ERR9385583	SAMEA7622268	HINTVAC9416068	19_80_G8_09B01576	104.8	1936577	33	71.7	110	0.63	Haemophilus			pass
36982_2#310	Maela	ERR9385584	SAMEA7622269	HINTVAC9416069	19_92_H8_09B01619	176.92	1930717	17	73.1	190	1.12	Haemophilus			pass
36982_2#312	Maela	ERR9385585	SAMEA7622270	HINTVAC9416070	19_9_A9_09B01184	140.16	2020701	30	70	84	0.48	Haemophilus		Total length =>2Mb	fail
36982_2#314	Maela	ERR9385586	SAMEA7622271	HINTVAC9416071	19_21_B9_09B01251	161.61	2356987	642	81.6	13007	52.78	Haemophilus		Total length =>2Mb; No. of contigs	fail
36982_2#316	Maela	ERR9385587	SAMEA7622272	HINTVAC9416072	19_33_C9_09B01309	189	2001282	30	68.2	80	0.49	Haemophilus		Total length =>2Mb	fail
36982_2#318	Maela	ERR9385588	SAMEA7622273	HINTVAC9416073	19_45_D9_09B01390	114.76	1860157	73	76.9	6861	33.16	Haemophilus		>1000 het SNPs; >15% het SNPs	pass
36982_2#32	Maela	ERR9385517	SAMEA7622189	HINTVAC9416002	20_60_E12_09B01970	106.08	1846409	21	53.4	4180	24.84	Haemophilus		<60% mapped; >1000 het SNPs; >15% het SNPs	pass
36982_2#320	Maela	ERR9385589	SAMEA7622274	HINTVAC9416074	19_57_E9_09B01443	214.2	1848816	41	74.2	114	0.69	Haemophilus			pass
36982_2#338	Maela	ERR9385590	SAMEA7622275	HINTVAC9416075	19_69_F9_09B01554	185.88	1848947	21	74.7	250	1.4	Haemophilus			pass
36982_2#340	Maela	ERR9385591	SAMEA7622277	HINTVAC9416077	19_93_H9_09B01621	155.4	1851399	83	76.1	6768	35.27	Haemophilus		>1000 het SNPs; >15% het SNPs	pass
36982_2#342	Maela	ERR9385592	SAMEA7622279	HINTVAC9416079	19_22_B10_09B01255	113.88	1850771	13	75.7	211	1.19	Haemophilus			pass
36982_2#344	Maela	ERR9385593	SAMEA7622280	HINTVAC9416080	19_34_C10_09B01311	126.87	2646137	1242	74	14274	57.65	Haemophilus		Total length =>2Mb; No. of contigs	fail
36982_2#346	Maela	ERR9385594	SAMEA7622281	HINTVAC9416081	19_46_D10_09B01398	133.2	1999111	26	71.1	62	0.35	Haemophilus			pass
36982_2#348	Maela	ERR9385595	SAMEA7622282	HINTVAC9416082	19_58_E10_09B01445	212.5	1832521	19	79.3	409	2.45	Haemophilus			pass
36982_2#350	Maela	ERR9385596	SAMEA7622283	HINTVAC9416083	19_70_F10_09B01556	180.92	1780148	23	78.4	5283	28.27	Haemophilus		>1000 het SNPs; >15% het SNPs	pass
36982_2#352	Maela	ERR9385597	SAMEA7622284	HINTVAC9416084	19_82_G10_09B01579	211.9	1779584	16	78.1	524	3.08	Haemophilus			pass
36982_2#370	Maela	ERR9385598	SAMEA7622285	HINTVAC9416085	19_94_H10_09B01622	194.2	1929881	19	73.5	270	1.63	Haemophilus			pass
36982_2#372	Maela	ERR9385599	SAMEA7622286	HINTVAC9416086	19_11_A11_09B01210	344.26	1868366	18	91.8	57	2.23	Haemophilus			pass
36982_2#374	Maela	ERR9385600	SAMEA7622287	HINTVAC9416087	19_23_B11_09B01259	149.31	1800014	14	77.9	64	0.36	Haemophilus			pass
36982_2#376	Maela	ERR9385601	SAMEA7622288	HINTVAC9416088	19_35_C11_09B01321	186.36	1778319	15	79.1	54	0.32	Haemophilus			pass
36982_2#378	Maela	ERR9385602	SAMEA7622290	HINTVAC9416089	19_47_D11_09B01400	236.22	1831369	20	74.8	119	0.7	Haemophilus			pass
36982_2#380	Maela	ERR9385603	SAMEA7622289	HINTVAC9416090	19_59_E11_09B01449	199.68	1780479	18	79.2	228	1.3	Haemophilus			pass
36982_2#382	Maela	ERR9385604	SAMEA7622291	HINTVAC9416091	19_71_F11_09B01558	175.48	1786585	22	75.6	1936	10.61	Haemophilus		>1000 het SNPs	pass
36982_2#384	Maela	ERR9385605	SAMEA7622293	HINTVAC9416092	19_83_G11_09B01589	206.15	1785727	17	75.8	139	0.8	Haemophilus			pass
36982_2#50	Maela	ERR9385518	SAMEA7622190	HINTVAC9416003	20_72_F12_09B02037	116.76	1781627	31	77.8	2247	12.15	Haemophilus		>1000 het SNPs	pass
36982_2#52	Maela	ERR9385519	SAMEA7622191	HINTVAC9416004	20_84_G12_09B02067	199.5	1911664	27	78.5	1271	7.71	Haemophilus		>1000 het SNPs	pass
36982_2#54	Maela	ERR9385520	SAMEA7622192	HINTVAC9416005	20_96_H12_09B02132	144.32	1951187	172	63.9	12317	57.73	Haemophilus		>1000 het SNPs; >15% het SNPs	fail
36982_2#56	Maela	ERR9385521	SAMEA7622193	HINTVAC9416006	19_1_A1_09B01167	118.74	1816794	8	76.8	130	0.8	Haemophilus			pass
36982_2#58	Maela	ERR9385522	SAMEA7622194	HINTVAC9416007	19_13_B1_09B01214	91.7	1900108	19	72.2	152	0.88	Haemophilus			pass
36982_2#60	Maela	ERR9385523	SAMEA7622195	HINTVAC9416008	19_25_C1_09B01292	135.6	1864677	23	73.1	157	0.93	Haemophilus			pass
36982_2#62	Maela	ERR9385524	SAMEA7622197	HINTVAC9416009	19_37_D1_09B01332	130.23	1797557	28	74.5	175	1.03	Haemophilus			pass
36982_2#64	Maela	ERR9385525	SAMEA7622198	HINTVAC9416010	19_49_E1_09B01404	162.6	1860052	24	73.7	78	0.48	Haemophilus			pass
36982_2#82	Maela	ERR9385526	SAMEA7622201	HINTVAC9416011	19_61_F1_09B01456	151.24	1945386	35	69.2	97	0.58	Haemophilus			pass
36982_2#84	Maela	ERR9385527	SAMEA7622202	HINTVAC9416012	19_73_G1_09B01562	138.69	1945349	36	69.4	121	0.68	Haemophilus			pass
36982_2#86	Maela	ERR9385528	SAMEA7622203	HINTVAC9416013	19_85_H1_09B01597	123.06	1885137	14	73.8	124	0.72	Haemophilus			pass
36982_2#88	Maela	ERR9385529	SAMEA7622204	HINTVAC9416014	19_2_A2_09B01171	159.56	1835159	15	76.8	100	0.59	Haemophilus			pass
36982_2#90	Maela	ERR9385530	SAMEA7622205	HINTVAC9416015	19_14_B2_09B01216	124.08	1817973	38	76.9	4021	21.76	Haemophilus		>1000 het SNPs; >15% het SNPs	pass
36982_2#92	Maela	ERR9385531	SAMEA7622207	HINTVAC9416016	19_26_C2_09B01296	124.98	1845297	15	78.2	575	3.38	Haemophilus			pass
36982_2#94	Maela	ERR9385532	SAMEA7622208	HINTVAC9416017	19_38_D2_09B01333	118.77	1850904	47	74.5	204	1.19	Haemophilus			pass
36982_2#96	Maela	ERR9385533	SAMEA7622209	HINTVAC9416018	19_50_E2_09B01408	175.84	1840699	21	71.8	153	0.89	Haemophilus			pass
36983_1#1	Maela	ERR9385606	SAMEA7622300	HINTVAC9416102	18_1_A1_09B00651	178.92	2050414	234	79.1	6128	30.53	Haemophilus		Total length =>2Mb	fail
36983_1#10	Maela	ERR9385615	SAMEA7622532	HINTVAC9416299	16_61_F1_09B00016	179.08	1785595	13	83.5	65	0.38	Haemophilus			pass
36983_1#100	Maela	ERR9385705	SAMEA7622556	HINTVAC9416320	16_28_C4_08B10661	111.32	1869868	28	79.9	6474	31.51	Haemophilus		>1000 het SNPs; >15% het SNPs	pass
36983_1#101	Maela	ERR9385706	SAMEA7622329	HINTVAC9416128	18_28_C4_09B00775	232.2	1844016	13	78.4	84	0.49	Haemophilus			pass
36983_1#102	Maela	ERR9385707	SAMEA7622557	HINTVAC9416321	16_40_D4_08B10734	113.46	1892533	24	80.7	91	0.52	Haemophilus			pass
36983_1#103	Maela	ERR9385708	SAMEA7622332	HINTVAC9416129	18_40_D4_09B00829	197.05	1886625	21	70.1	87	0.51	Haemophilus			pass
36983_1#104	Maela	ERR9385709	SAMEA7622558	HINTVAC9416322	16_52_E4_08B10775	94.74	1825823	26	80.2	51	0.3	Haemophilus			pass
36983_1#105	Maela	ERR9385710	SAMEA7622333	HINTVAC9416130	18_52_E4_09B00940	159.85	1793173	9	60.6	76	0.51	Haemophilus			pass
36983_1#106	Maela	ERR9385711	SAMEA7622559	HINTVAC9416323	16_64_F4_09B00026	130.86	1798312	13	83.7	73	0.42	Haemophilus			pass
36983_1#107	Maela	ERR9385712	SAMEA7622334	HINTVAC9416131	18_64_F4_09B00999	241.5	1923230	30	78.1	93	0.55	Haemophilus			pass
36983_1#108	Maela	ERR9385713	SAMEA7622560	HINTVAC9416324	16_76_G4_09B00083	158.28	1921551	27	78.9	109	0.61	Haemophilus			pass
36983_1#109	Maela	ERR9385714	SAMEA7622335	HINTVAC9416132	18_76_G4_09B01074	191.08	1786530	23	82	84	0.46	Haemophilus			pass
36983_1#11	Maela	ERR9385616	SAMEA7622305	HINTVAC9416107	18_61_F1_09B00989	224.7	1899883	27	78.5	67	0.39	Haemophilus			pass
36983_1#110	Maela	ERR9385715	SAMEA7622561	HINTVAC9416325	16_88_H4_09B00147	146.82	1934622	23	80.8	629	3.59	Haemophilus			pass
36983_1#111	Maela	ERR9385716	SAMEA7622337	HINTVAC9416133	18_88_H4_09B01129	202	1839025	23	78.9	186	1.06	Haemophilus			pass
36983_1#112	Maela	ERR9385717	SAMEA7622562	HINTVAC9416326	16_5_A5_08B10556	188.52	1834989	14	80.1	107	0.63	Haemophilus			pass
36983_1#113	Maela	ERR9385718	SAMEA7622680	HINTVAC9416417	15_40_D4_08B10137	161.1	1801471	22	88	145	0.82	Haemophilus			pass
36983_1#114	Maela	ERR9385719	SAMEA7622453	HINTVAC9416217	17_39_D3_09B00329	123.24	1868204	24	78	247	1.42	Haemophilus			pass
36983_1#115	Maela	ERR9385720	SAMEA7622681	HINTVAC9416418	15_52_E4_08B10237	111.9	1892838	29	74.2	258	1.61	Haemophilus			pass
36983_1#116	Maela	ERR9385721	SAMEA7622454	HINTVAC9416218	17_51_E3_09B00375	123.87	1886570	24	79.9	139	0.82	Haemophilus			pass
36983_1#117	Maela	ERR9385722	SAMEA7622682	HINTVAC9416419	15_64_F4_08B10302	175.44	1809885	11	82.8	58	0.33	Haemophilus			pass
36983_1#118	Maela	ERR9385723	SAMEA7622455	HINTVAC9416219	17_63_F3_09B00428	126.38	1775883	44	87.8	3582	18.64	Haemophilus		>1000 het SNPs; >15% het SNPs	pass
36983_1#119	Maela	ERR9385724	SAMEA7622684	HINTVAC9416420	15_76_G4_08B10363	140.67	1879692	27	79.6	2740	15.06	Haemophilus		>1000 het SNPs; >15% het SNPs	pass
36983_1#12	Maela	ERR9385617	SAMEA7622533	HINTVAC9416300	16_73_G1_09B00073	138.66	1790017	11	82.7	90	0.54	Haemophilus			pass
36983_1#120	Maela	ERR9385725	SAMEA7622456	HINTVAC9416220	17_75_G3_09B00557	109.7	3380216	1899	81.1	15975	58.21	Haemophilus		Total length =>2Mb; No. of contigs	fail
36983_1#121	Maela	ERR9385726	SAMEA7622686	HINTVAC9416421	15_88_H4_08B10464	127.02	1846531	17	81.2	111	0.67	Haemophilus			pass
36983_1#122	Maela	ERR9385727	SAMEA7622457	HINTVAC9416221	17_87_H3_09B00629	109.5	1874500	17	80.5	1072	6.09	Haemophilus		>1000 het SNPs	pass
36983_1#123	Maela	ERR9385728	SAMEA7622687	HINTVAC9416422	15_5_A5_08B09942	95.52	1911849	40	75.8	81	0.47	Haemophilus			pass
36983_1#124	Maela	ERR9385729	SAMEA7622458	HINTVAC9416222	17_4_A4_09B00165	155.67	3759254	1086	80.4	16237	59.92	Haemophilus		Total length =>2Mb; No. of contigs	fail
36983_1#125	Maela	ERR9385730	SAMEA7622688	HINTVAC9416423	15_17_B5_08B10024	160.47	1837098	12	81.9	105	0.58	Haemophilus			pass
36983_1#126	Maela	ERR9385731	SAMEA7622459	HINTVAC9416223	17_16_B4_09B00218	153.87	1933021	22	94.8	36	1.1	Haemophilus			pass
36983_1#127	Maela	ERR9385732	SAMEA7622690	HINTVAC9416424	15_29_C5_08B10116	168.36	1854029	14	81.9	178	1.02	Haemophilus			pass
36983_1#128	Maela	ERR9385733	SAMEA7622460	HINTVAC9416224	17_28_C4_09B00287	222.52	1978304	90	92.1	2515	40.98	Haemophilus		>1000 het SNPs; >15% het SNPs	pass
36983_1#129	Maela	ERR9385734	SAMEA7622339	HINTVAC9416134	18_5_A5_09B00657	208.56	3509338	224	83.6	16333	61.18	Haemophilus		Total length =>2Mb	fail
36983_1#13	Maela	ERR9385618	SAMEA7622306	HINTVAC9416108	18_73_G1_09B01066	187.36	1821861	11	81.7	87	0.52	Haemophilus			pass
36983_1#130	Maela	ERR9385735	SAMEA7622564	HINTVAC9416327	16_17_B5_08B10601	122.43	1934564	26	67.8	140	0.84	Haemophilus			pass
36983_1#131	Maela	ERR9385736	SAMEA7622345	HINTVAC9416135	18_17_B5_09B00713	233.25	1780709	16	82.9	82	0.45	Haemophilus			pass
36983_1#132	Maela	ERR9385737	SAMEA7622565	HINTVAC9416328	16_29_C5_08B10677	160.2	1894815	22	78.7	101	0.58	Haemophilus			pass
36983_1#133	Maela	ERR9385738	SAMEA7622346	HINTVAC9416136	18_29_C5_09B00787	187.16	1921257	29	78.4	110	0.63	Haemophilus			pass
36983_1#134	Maela	ERR9385739	SAMEA7622566	HINTVAC9416329	16_41_D5_08B10736	98.76	3901923	1095	61.3	12924	56.57	Haemophilus		Total length =>2Mb; No. of contigs	fail
36983_1#135	Maela	ERR9385740	SAMEA7622348	HINTVAC9416137	18_41_D5_09B00849	143.82	1849323	11	79.8	160	0.91	Haemophilus			pass
36983_1#136	Maela	ERR9385741	SAMEA7622567	HINTVAC9416330	16_53_E5_08B10782	134.88	1846067	31	78.9	202	1.13	Haemophilus			pass
36983_1#137	Maela	ERR9385742	SAMEA7622349	HINTVAC9416138	18_53_E5_09B00942	184.52	1798066	12	83.6	66	0.38	Haemophilus			pass
36983_1#138	Maela	ERR9385743	SAMEA7622568	HINTVAC9416331	16_65_F5_09B00028	157.17	1887861	19	78.8	415	2.3	Haemophilus			pass
36983_1#139	Maela	ERR9385744	SAMEA7622351	HINTVAC9416139	18_65_F5_09B01003	229.5	3638201	1594	78.3	13387	54.82	Haemophilus		Total length =>2Mb; No. of contigs	fail
36983_1#14	Maela	ERR9385619	SAMEA7622535	HINTVAC9416301	16_85_H1_09B00132	148.29	1838859	26	78.8	139	0.78	Haemophilus			pass
36983_1#140	Maela	ERR9385745	SAMEA7622569	HINTVAC9416332	16_77_G5_09B00085	138.66	1851428	13	80.3	199	1.16	Haemophilus			pass
36983_1#141	Maela	ERR9385746	SAMEA7622352	HINTVAC9416140	18_77_G5_09B01076	188.64	3686573	1789	78.2	14124	56.37	Haemophilus		Total length =>2Mb; No. of contigs	fail
36983_1#142	Maela	ERR9385747	SAMEA7622570	HINTVAC9416333	16_89_H5_09B00149	122.94	1873478	14	80	179	1.07	Haemophilus			pass
36983_1#143	Maela	ERR9385748	SAMEA7622353	HINTVAC9416141	18_89_H5_09B01131	159.42	1802950	11	82.9	77	0.42	Haemophilus			pass
36983_1#144	Maela	ERR9385749	SAMEA7622571	HINTVAC9416334	16_6_A6_08B10560	198.44	1832796	30	79	144	0.8	Haemophilus			pass
36983_1#145	Maela	ERR9385750	SAMEA7622691	HINTVAC9416425	15_41_D5_08B10180	126.51	1968719	22	77.2	217	1.28	Haemophilus			pass
36983_1#146	Maela	ERR9385751	SAMEA7622461	HINTVAC9416225	17_40_D4_09B00331	113.44	1779753	22	82.8	100	0.53	Haemophilus			pass
36983_1#147	Maela	ERR9385752	SAMEA7622692	HINTVAC9416426	15_53_E5_08B10239	118.6	1784393	27	83.1	95	0.5	Haemophilus			pass
36983_1#148	Maela	ERR9385753	SAMEA7622462	HINTVAC9416226	17_52_E4_09B00379	124.52	1773937	15	84.9	78	0.44	Haemophilus			pass
36983_1#149	Maela	ERR9385754	SAMEA7622693	HINTVAC9416427	15_65_F5_08B10304	86.2	1933773	27	78.3	134	0.8	Haemophilus			pass
36983_1#15	Maela	ERR9385620	SAMEA7622307	HINTVAC9416109	18_85_H1_09B01119	243.42	1901357	20	78.3	124	0.75	Haemophilus			pass
36983_1#150	Maela	ERR9385755	SAMEA7622423	HINTVAC9416227	17_64_F4_09B00430	102.26	1815005	44	83.3	5137	25.72	Haemophilus		>1000 het SNPs; >15% het SNPs	pass
36983_1#151	Maela	ERR9385756	SAMEA7622695	HINTVAC9416428	15_77_G5_08B10368	108.34	1848818	23	80.9	143	0.79	Haemophilus			pass
36983_1#152	Maela	ERR9385757	SAMEA7622422	HINTVAC9416228	17_76_G4_09B00559	150.78	1877477	12	81.2	90	0.52	Haemophilus			pass
36983_1#153	Maela	ERR9385758	SAMEA7622696	HINTVAC9416429	15_89_H5_08B10466	96.64	1808394	13	83	72	0.41	Haemophilus			pass
36983_1#154	Maela	ERR9385759	SAMEA7622424	HINTVAC9416229	17_88_H4_09B00631	109.3	1965159	23	73.4	136	0.75	Haemophilus			pass
36983_1#155	Maela	ERR9385760	SAMEA7622697	HINTVAC9416430	15_6_A6_08B09946	132.39	3626314	1133	79.6	15093	57.48	Haemophilus		Total length =>2Mb; No. of contigs	fail
36983_1#156	Maela	ERR9385761	SAMEA7622425	HINTVAC9416230	17_5_A5_09B00195	124.56	1827251	20	81.5	221	1.28	Haemophilus			pass
36983_1#157	Maela	ERR9385762	SAMEA7622698	HINTVAC9416431	15_18_B6_08B10028	96.08	1889508	14	78.7	199	1.16	Haemophilus			pass
36983_1#158	Maela	ERR9385763	SAMEA7622427	HINTVAC9416232	17_29_C5_09B00295	217.8	1821691	17	80.2	226	1.31	Haemophilus			pass
36983_1#159	Maela	ERR9385764	SAMEA7622699	HINTVAC9416432	15_30_C6_08B10118	160.92	1857309	22	79.7	126	0.77	Haemophilus			pass
36983_1#16	Maela	ERR9385621	SAMEA7622536	HINTVAC9416302	16_2_A2_08B10511	146.64	1861295	36	78.7	88	0.51	Haemophilus			pass
36983_1#160	Maela	ERR9385765	SAMEA7622428	HINTVAC9416233	17_41_D5_09B00344	143.61	1832571	14	83.6	134	0.79	Haemophilus			pass
36983_1#161	Maela	ERR9385766	SAMEA7622354	HINTVAC9416142	18_6_A6_09B00664	368.6	2006574	43	73	55	0.33	Haemophilus		Total length =>2Mb	fail
36983_1#162	Maela	ERR9385767	SAMEA7622572	HINTVAC9416335	16_18_B6_08B10603	182.52	1802088	13	83.6	92	0.53	Haemophilus			pass
36983_1#163	Maela	ERR9385768	SAMEA7622356	HINTVAC9416144	18_30_C6_09B00797	279.86	1896993	22	78	99	0.58	Haemophilus			pass
36983_1#164	Maela	ERR9385769	SAMEA7622573	HINTVAC9416336	16_30_C6_08B10681	137.04	1874037	19	80.1	179	1.05	Haemophilus			pass
36983_1#165	Maela	ERR9385770	SAMEA7622357	HINTVAC9416145	18_42_D6_09B00853	319.52	1908293	29	77.8	81	0.47	Haemophilus			pass
36983_1#166	Maela	ERR9385771	SAMEA7622574	HINTVAC9416337	16_42_D6_08B10738	190.36	2033880	367	82.4	6144	31.63	Haemophilus		Total length =>2Mb	fail
36983_1#167	Maela	ERR9385772	SAMEA7622358	HINTVAC9416146	18_54_E6_09B00944	166.32	1831263	22	80.1	52	0.31	Haemophilus			pass
36983_1#168	Maela	ERR9385773	SAMEA7622575	HINTVAC9416338	16_54_E6_08B10787	89.94	1799133	17	84	65	0.38	Haemophilus			pass
36983_1#169	Maela	ERR9385774	SAMEA7622359	HINTVAC9416147	18_66_F6_09B01005	406.96	1935429	29	94.3	27	0.81	Haemophilus			pass
36983_1#17	Maela	ERR9385622	SAMEA7622646	HINTVAC9416392	15_25_C1_08B10061	142.71	1828616	26	79.6	147	0.82	Haemophilus			pass
36983_1#170	Maela	ERR9385775	SAMEA7622576	HINTVAC9416339	16_66_F6_09B00034	188.92	3695946	1267	78.3	14776	57.77	Haemophilus		Total length =>2Mb; No. of contigs	fail
36983_1#171	Maela	ERR9385776	SAMEA7622360	HINTVAC9416148	18_78_G6_09B01090	179.92	1812462	12	82.9	1880	10.26	Haemophilus		>1000 het SNPs	pass
36983_1#172	Maela	ERR9385777	SAMEA7622606	HINTVAC9416340	16_78_G6_09B00087	173.92	1901142	19	78.1	112	0.65	Haemophilus			pass
36983_1#173	Maela	ERR9385778	SAMEA7622361	HINTVAC9416149	18_90_H6_09B01133	278.76	1846025	26	80.1	184	1.03	Haemophilus			pass
36983_1#174	Maela	ERR9385779	SAMEA7622607	HINTVAC9416341	16_90_H6_09B00151	126.15	1872031	26	67.9	149	0.9	Haemophilus			pass
36983_1#175	Maela	ERR9385780	SAMEA7622363	HINTVAC9416150	18_7_A7_09B00676	214.75	2039465	35	72.8	87	0.5	Haemophilus		Total length =>2Mb	fail
36983_1#176	Maela	ERR9385781	SAMEA7622608	HINTVAC9416342	16_7_A7_08B10562	156.68	1936016	20	67.1	140	0.84	Haemophilus			pass
36983_1#177	Maela	ERR9385782	SAMEA7622701	HINTVAC9416433	15_42_D6_08B10181	236.46	1971267	25	77.4	211	1.25	Haemophilus			pass
36983_1#178	Maela	ERR9385783	SAMEA7622429	HINTVAC9416234	17_53_E5_09B00387	134.24	1947684	15	54.6	29	0.19	Haemophilus		<60% mapped	pass
36983_1#179	Maela	ERR9385784	SAMEA7622703	HINTVAC9416434	15_54_E6_08B10240	193.56	1833798	12	82.2	99	0.55	Haemophilus			pass
36983_1#18	Maela	ERR9385623	SAMEA7622340	HINTVAC9416096	19_36_C12_09B01322	173.68	1788686	11	82.9	98	0.6	Haemophilus			pass
36983_1#180	Maela	ERR9385785	SAMEA7622430	HINTVAC9416235	17_65_F5_09B00466	100.28	2001016	31	72.4	121	0.68	Haemophilus		Total length =>2Mb	fail
36983_1#181	Maela	ERR9385786	SAMEA7622704	HINTVAC9416435	15_66_F6_08B10306	134.85	1800477	16	83.8	69	0.4	Haemophilus			pass
36983_1#182	Maela	ERR9385787	SAMEA7622463	HINTVAC9416236	17_77_G5_09B00561	118.02	1972943	26	77	108	0.65	Haemophilus			pass
36983_1#183	Maela	ERR9385788	SAMEA7622706	HINTVAC9416436	15_78_G6_08B10386	116.94	1845656	15	81.6	88	0.5	Haemophilus			pass
36983_1#184	Maela	ERR9385789	SAMEA7622464	HINTVAC9416237	17_89_H5_09B00633	110.46	2649339	677	80.3	14334	56.08	Haemophilus		Total length =>2Mb; No. of contigs	fail
36983_1#185	Maela	ERR9385790	SAMEA7622708	HINTVAC9416437	15_90_H6_08B10470	244.7	1981844	21	92.2	56	1.6	Haemophilus			pass
36983_1#186	Maela	ERR9385791	SAMEA7622465	HINTVAC9416238	17_6_A6_09B00197	118.46	1866472	15	79.5	171	0.93	Haemophilus			pass
36983_1#187	Maela	ERR9385792	SAMEA7622709	HINTVAC9416438	15_7_A7_08B09948	102.76	1877056	18	78.1	148	0.82	Haemophilus			pass
36983_1#188	Maela	ERR9385793	SAMEA7622466	HINTVAC9416239	17_18_B6_09B00220	147.09	2024542	252	80	8869	41.57	Haemophilus		Total length =>2Mb	fail
36983_1#189	Maela	ERR9385794	SAMEA7622711	HINTVAC9416439	15_19_B7_08B10034	169.76	2533355	662	82.5	10530	48.16	Haemophilus		Total length =>2Mb; No. of contigs	fail
36983_1#19	Maela	ERR9385624	SAMEA7622647	HINTVAC9416393	15_37_D1_08B10130	120.72	1865316	19	79.5	176	1.04	Haemophilus			pass
36983_1#190	Maela	ERR9385795	SAMEA7622468	HINTVAC9416240	17_30_C6_09B00297	217.9	3662041	1586	81.4	12668	52.53	Haemophilus		Total length =>2Mb; No. of contigs	fail
36983_1#191	Maela	ERR9385796	SAMEA7622713	HINTVAC9416440	15_31_C7_08B10120	237.84	2001908	26	74.6	107	0.63	Haemophilus		Total length =>2Mb	fail
36983_1#192	Maela	ERR9385797	SAMEA7622469	HINTVAC9416241	17_42_D6_09B00346	207.56	1929020	23	95.2	22	0.62	Haemophilus			pass
36983_1#193	Maela	ERR9385798	SAMEA7622364	HINTVAC9416151	18_19_B7_09B00725	194.6	1835871	25	79.5	53	0.3	Haemophilus			pass
36983_1#194	Maela	ERR9385799	SAMEA7622609	HINTVAC9416343	16_19_B7_08B10605	91.02	1845935	14	56.6	63	0.44	Haemophilus		<60% mapped	pass
36983_1#195	Maela	ERR9385800	SAMEA7622365	HINTVAC9416152	18_31_C7_09B00800	206.05	1903973	12	76.5	122	0.73	Haemophilus			pass
36983_1#196	Maela	ERR9385801	SAMEA7622611	HINTVAC9416344	16_31_C7_08B10691	188.72	1791613	25	81.7	91	0.5	Haemophilus			pass
36983_1#197	Maela	ERR9385802	SAMEA7622366	HINTVAC9416153	18_43_D7_09B00881	174.96	1848466	12	56.1	60	0.42	Haemophilus		<60% mapped	pass
36983_1#198	Maela	ERR9385803	SAMEA7622612	HINTVAC9416345	16_43_D7_08B10739	161.88	1969458	25	73.2	134	0.78	Haemophilus			pass
36983_1#199	Maela	ERR9385804	SAMEA7622367	HINTVAC9416154	18_55_E7_09B00946	207.55	1841274	27	79	59	0.35	Haemophilus			pass
36983_1#2	Maela	ERR9385607	SAMEA7622528	HINTVAC9416295	16_13_B1_08B10574	137.79	1776134	12	84.8	72	0.43	Haemophilus			pass
36983_1#20	Maela	ERR9385625	SAMEA7622344	HINTVAC9416098	19_60_E12_09B01453	105.56	1927451	43	76.4	8851	40.99	Haemophilus		>1000 het SNPs; >15% het SNPs	pass
36983_1#200	Maela	ERR9385805	SAMEA7622613	HINTVAC9416346	16_55_E7_08B10792	134.16	1946164	40	76.9	115	0.67	Haemophilus			pass
36983_1#201	Maela	ERR9385806	SAMEA7622368	HINTVAC9416155	18_67_F7_09B01008	251.46	1819138	8	82.4	67	0.38	Haemophilus			pass
36983_1#202	Maela	ERR9385807	SAMEA7622615	HINTVAC9416347	16_67_F7_09B00037	179.24	1798333	17	81.4	120	0.69	Haemophilus			pass
36983_1#203	Maela	ERR9385808	SAMEA7622369	HINTVAC9416156	18_79_G7_09B01093	225.35	1779886	9	83.9	105	0.62	Haemophilus			pass
36983_1#204	Maela	ERR9385809	SAMEA7622616	HINTVAC9416348	16_79_G7_09B00089	174.52	1920650	16	79	107	0.63	Haemophilus			pass
36983_1#205	Maela	ERR9385810	SAMEA7622371	HINTVAC9416157	18_91_H7_09B01135	185.34	1840872	12	58.3	363	2.37	Haemophilus		<60% mapped	pass
36983_1#206	Maela	ERR9385811	SAMEA7622617	HINTVAC9416349	16_91_H7_09B00153	136.35	1913119	18	76.7	124	0.74	Haemophilus			pass
36983_1#207	Maela	ERR9385812	SAMEA7622372	HINTVAC9416158	18_8_A8_09B00683	204.3	1848983	38	79.1	262	1.52	Haemophilus			pass
36983_1#208	Maela	ERR9385813	SAMEA7622618	HINTVAC9416350	16_8_A8_08B10564	113.24	1921633	20	54.4	4302	27.17	Haemophilus		<60% mapped; >1000 het SNPs; >15% het SNPs	pass
36983_1#209	Maela	ERR9385814	SAMEA7622715	HINTVAC9416441	15_43_D7_08B10183	152.58	2375562	630	81.6	10811	46.41	Haemophilus		Total length =>2Mb; No. of contigs	fail
36983_1#21	Maela	ERR9385626	SAMEA7622648	HINTVAC9416394	15_49_E1_08B10227	135.57	3641970	1243	80.3	14621	57.35	Haemophilus		Total length =>2Mb; No. of contigs	fail
36983_1#210	Maela	ERR9385815	SAMEA7622470	HINTVAC9416242	17_54_E6_09B00400	175.2	1848178	31	81.3	2521	13.62	Haemophilus		>1000 het SNPs	pass
36983_1#211	Maela	ERR9385816	SAMEA7622716	HINTVAC9416442	15_55_E7_08B10241	111.2	1892727	25	79.1	91	0.49	Haemophilus			pass
36983_1#212	Maela	ERR9385817	SAMEA7622471	HINTVAC9416243	17_66_F6_09B00473	152.94	1858097	42	82.5	1765	9.43	Haemophilus		>1000 het SNPs	pass
36983_1#213	Maela	ERR9385818	SAMEA7622717	HINTVAC9416443	15_67_F7_08B10326	125.34	1934247	20	69.8	144	0.86	Haemophilus			pass
36983_1#214	Maela	ERR9385819	SAMEA7622472	HINTVAC9416244	17_78_G6_09B00563	130.86	3387460	2178	80.3	14530	58.54	Haemophilus		Total length =>2Mb; No. of contigs	fail
36983_1#215	Maela	ERR9385820	SAMEA7622718	HINTVAC9416444	15_79_G7_08B10388	109.28	1826060	15	81.7	215	1.18	Haemophilus			pass
36983_1#216	Maela	ERR9385821	SAMEA7622473	HINTVAC9416245	17_90_H6_09B00635	206.75	1816201	29	80.2	144	0.84	Haemophilus			pass
36983_1#217	Maela	ERR9385822	SAMEA7622719	HINTVAC9416445	15_91_H7_08B10472	97.74	1874703	13	59.5	59	0.39	Haemophilus		<60% mapped	pass
36983_1#218	Maela	ERR9385823	SAMEA7622474	HINTVAC9416246	17_7_A7_09B00198	122.85	1862849	14	78.8	146	0.87	Haemophilus			pass
36983_1#219	Maela	ERR9385824	SAMEA7622721	HINTVAC9416446	15_8_A8_08B09950	123.99	1934659	21	72.4	206	1.23	Haemophilus			pass
36983_1#22	Maela	ERR9385627	SAMEA7622297	HINTVAC9416099	19_72_F12_09B01560	169.76	1898664	24	78.8	215	1.2	Haemophilus			pass
36983_1#220	Maela	ERR9385825	SAMEA7622475	HINTVAC9416247	17_19_B7_09B00222	151.95	2229326	566	82.5	10129	44.85	Haemophilus		Total length =>2Mb; No. of contigs	fail
36983_1#221	Maela	ERR9385826	SAMEA7622722	HINTVAC9416447	15_20_B8_08B10035	101.82	1812659	27	63.1	78	0.52	Haemophilus			pass
36983_1#222	Maela	ERR9385827	SAMEA7622476	HINTVAC9416248	17_31_C7_09B00301	115	1787003	23	82.9	93	0.49	Haemophilus			pass
36983_1#223	Maela	ERR9385828	SAMEA7622723	HINTVAC9416448	15_32_C8_08B10122	169.08	1899728	25	91.3	43	0.5	Haemophilus			pass
36983_1#224	Maela	ERR9385829	SAMEA7622478	HINTVAC9416249	17_43_D7_09B00350	280	1904020	27	78.1	95	0.55	Haemophilus			pass
36983_1#225	Maela	ERR9385830	SAMEA7622373	HINTVAC9416159	18_20_B8_09B00731	190.92	1981776	11	57.7	76	0.5	Haemophilus		<60% mapped	pass
36983_1#226	Maela	ERR9385831	SAMEA7622619	HINTVAC9416351	16_20_B8_08B10607	119.55	3294249	1073	78.7	13610	56	Haemophilus		Total length =>2Mb; No. of contigs	fail
36983_1#227	Maela	ERR9385832	SAMEA7622374	HINTVAC9416160	18_32_C8_09B00802	171.44	1906414	17	79.6	119	0.7	Haemophilus			pass
36983_1#228	Maela	ERR9385833	SAMEA7622621	HINTVAC9416352	16_32_C8_08B10696	91.38	1855163	14	58.9	22	0.15	Haemophilus		<60% mapped	pass
36983_1#229	Maela	ERR9385834	SAMEA7622375	HINTVAC9416161	18_44_D8_09B00883	158.88	1794610	13	63.8	48	0.29	Haemophilus			pass
36983_1#23	Maela	ERR9385628	SAMEA7622650	HINTVAC9416395	15_61_F1_08B10294	112.74	3359176	1437	81.4	15214	57.1	Haemophilus		Total length =>2Mb; No. of contigs	fail
36983_1#230	Maela	ERR9385835	SAMEA7622622	HINTVAC9416353	16_44_D8_08B10740	91.9	1833645	16	80.9	186	1.11	Haemophilus			pass
36983_1#231	Maela	ERR9385836	SAMEA7622377	HINTVAC9416162	18_56_E8_09B00950	125.94	1775168	17	81.8	46	0.27	Haemophilus			pass
36983_1#232	Maela	ERR9385837	SAMEA7622623	HINTVAC9416354	16_56_E8_08B10794	90.42	1805493	20	82.2	143	0.83	Haemophilus			pass
36983_1#233	Maela	ERR9385838	SAMEA7622378	HINTVAC9416163	18_68_F8_09B01009	126.69	2638515	744	75.5	8738	39.54	Haemophilus		Total length =>2Mb; No. of contigs	fail
36983_1#234	Maela	ERR9385839	SAMEA7622577	HINTVAC9416355	16_68_F8_09B00047	137.61	1824898	18	81.9	168	0.99	Haemophilus			pass
36983_1#235	Maela	ERR9385840	SAMEA7622379	HINTVAC9416164	18_80_G8_09B01094	129.36	2018923	332	65.6	11986	53.82	Haemophilus		Total length =>2Mb	fail
36983_1#236	Maela	ERR9385841	SAMEA7622579	HINTVAC9416356	16_80_G8_09B00091	120.15	3670399	314	69.7	13291	52.15	Haemophilus		Total length =>2Mb	fail
36983_1#237	Maela	ERR9385842	SAMEA7622381	HINTVAC9416165	18_92_H8_09B01139	230.45	1834550	33	78.9	1071	6.04	Haemophilus		>1000 het SNPs	pass
36983_1#238	Maela	ERR9385843	SAMEA7622580	HINTVAC9416357	16_92_H8_09B00155	95.92	1858407	31	80.9	962	5.51	Haemophilus			pass
36983_1#239	Maela	ERR9385844	SAMEA7622382	HINTVAC9416166	18_9_A9_09B00686	215.55	3758679	1367	80.9	12738	51.66	Haemophilus		Total length =>2Mb; No. of contigs	fail
36983_1#24	Maela	ERR9385629	SAMEA7622298	HINTVAC9416100	19_84_G12_09B01595	177.72	1895280	19	78.7	100	0.56	Haemophilus			pass
36983_1#240	Maela	ERR9385845	SAMEA7622581	HINTVAC9416358	16_9_A9_08B10566	185.28	1870109	12	78.5	184	1.05	Haemophilus			pass
36983_1#241	Maela	ERR9385846	SAMEA7622724	HINTVAC9416449	15_44_D8_08B10187	162.99	1775534	16	84.9	83	0.48	Haemophilus			pass
36983_1#242	Maela	ERR9385847	SAMEA7622479	HINTVAC9416250	17_55_E7_09B00402	186.4	1776010	18	80.8	202	1.17	Haemophilus			pass
36983_1#243	Maela	ERR9385848	SAMEA7622726	HINTVAC9416450	15_56_E8_08B10242	128.25	1816036	16	82.5	123	0.72	Haemophilus			pass
36983_1#244	Maela	ERR9385849	SAMEA7622480	HINTVAC9416251	17_67_F7_09B00480	92.8	1905834	16	79.2	130	0.73	Haemophilus			pass
36983_1#245	Maela	ERR9385850	SAMEA7622727	HINTVAC9416451	15_68_F8_08B10331	105.66	1923401	23	79	297	1.66	Haemophilus			pass
36983_1#246	Maela	ERR9385851	SAMEA7622481	HINTVAC9416252	17_79_G7_09B00567	158.04	1837473	23	79.5	209	1.13	Haemophilus			pass
36983_1#247	Maela	ERR9385852	SAMEA7622730	HINTVAC9416452	15_80_G8_08B10390	80.26	1800947	78	78.3	5708	30.75	Haemophilus	Pseudomonas	genus assingment	fail
36983_1#248	Maela	ERR9385853	SAMEA7622482	HINTVAC9416253	17_91_H7_09B00637	92.22	1926446	33	78.6	278	1.61	Haemophilus			pass
36983_1#249	Maela	ERR9385854	SAMEA7622731	HINTVAC9416453	15_92_H8_08B10477	101.02	1849139	20	80.5	119	0.67	Haemophilus			pass
36983_1#25	Maela	ERR9385630	SAMEA7622652	HINTVAC9416396	15_73_G1_08B10347	130.56	1852806	41	79.5	4436	23.74	Haemophilus		>1000 het SNPs; >15% het SNPs	pass
36983_1#250	Maela	ERR9385855	SAMEA7622484	HINTVAC9416254	17_8_A8_09B00200	86.88	1946117	34	75.3	95	0.56	Haemophilus			pass
36983_1#251	Maela	ERR9385856	SAMEA7622732	HINTVAC9416454	15_9_A9_08B09954	93.68	1915708	139	80.4	12649	56.02	Haemophilus		>1000 het SNPs; >15% het SNPs	fail
36983_1#252	Maela	ERR9385857	SAMEA7622485	HINTVAC9416255	17_20_B8_09B00223	138.48	1834055	12	82.2	90	0.51	Haemophilus			pass
36983_1#253	Maela	ERR9385858	SAMEA7622733	HINTVAC9416455	15_21_B9_08B10036	103.7	1821366	37	78.9	282	1.57	Haemophilus			pass
36983_1#254	Maela	ERR9385859	SAMEA7622486	HINTVAC9416256	17_32_C8_09B00303	167.07	1762564	12	82.9	51	0.29	Haemophilus			pass
36983_1#255	Maela	ERR9385860	SAMEA7622734	HINTVAC9416456	15_33_C9_08B10124	165.12	1849786	18	82	136	0.77	Haemophilus			pass
36983_1#256	Maela	ERR9385861	SAMEA7622487	HINTVAC9416257	17_44_D8_09B00351	182.2	1903456	11	79.2	136	0.76	Haemophilus			pass
36983_1#257	Maela	ERR9385862	SAMEA7622383	HINTVAC9416167	18_21_B9_09B00735	243.3	1839233	14	79.7	107	0.63	Haemophilus			pass
36983_1#258	Maela	ERR9385863	SAMEA7622582	HINTVAC9416359	16_21_B9_08B10642	171.08	1906241	22	79.3	172	0.97	Haemophilus			pass
36983_1#259	Maela	ERR9385864	SAMEA7622384	HINTVAC9416168	18_33_C9_09B00809	195.08	1835792	16	80.7	156	0.88	Haemophilus			pass
36983_1#26	Maela	ERR9385631	SAMEA7622299	HINTVAC9416101	19_96_H12_09B01647	177.48	1817809	9	81	37	0.22	Haemophilus			pass
36983_1#260	Maela	ERR9385865	SAMEA7622583	HINTVAC9416360	16_33_C9_08B10699	148.26	1945112	21	77.1	204	1.12	Haemophilus			pass
36983_1#261	Maela	ERR9385866	SAMEA7622385	HINTVAC9416169	18_45_D9_09B00887	204	1883887	24	79.2	193	1.11	Haemophilus			pass
36983_1#262	Maela	ERR9385867	SAMEA7622584	HINTVAC9416361	16_45_D9_08B10741	133.29	1828058	13	80.3	79	0.46	Haemophilus			pass
36983_1#263	Maela	ERR9385868	SAMEA7622386	HINTVAC9416170	18_57_E9_09B00952	138.93	1827031	13	80.3	77	0.44	Haemophilus			pass
36983_1#264	Maela	ERR9385869	SAMEA7622585	HINTVAC9416362	16_57_E9_08B10803	239.34	1896371	19	79	87	0.5	Haemophilus			pass
36983_1#265	Maela	ERR9385870	SAMEA7622387	HINTVAC9416171	18_69_F9_09B01032	223.05	1814720	21	80.3	112	0.65	Haemophilus			pass
36983_1#266	Maela	ERR9385871	SAMEA7622586	HINTVAC9416363	16_69_F9_09B00061	193.28	1775725	18	80.6	214	1.23	Haemophilus			pass
36983_1#267	Maela	ERR9385872	SAMEA7622388	HINTVAC9416172	18_81_G9_09B01096	242.4	1797729	10	82.6	54	0.31	Haemophilus			pass
36983_1#268	Maela	ERR9385873	SAMEA7622588	HINTVAC9416364	16_81_G9_09B00092	168.12	3671844	1242	81.6	14792	58.68	Haemophilus		Total length =>2Mb; No. of contigs	fail
36983_1#269	Maela	ERR9385874	SAMEA7622389	HINTVAC9416173	18_93_H9_09B01141	202.48	1833295	17	81.4	544	2.98	Haemophilus			pass
36983_1#27	Maela	ERR9385632	SAMEA7622653	HINTVAC9416397	15_85_H1_08B10419	127.05	1899575	20	79.1	1726	9.89	Haemophilus		>1000 het SNPs	pass
36983_1#270	Maela	ERR9385875	SAMEA7622589	HINTVAC9416365	16_93_H9_09B00157	137.22	1857589	20	78.7	89	0.53	Haemophilus			pass
36983_1#271	Maela	ERR9385876	SAMEA7622390	HINTVAC9416174	18_10_A10_09B00688	210.95	1816482	10	82.6	178	1.01	Haemophilus			pass
36983_1#272	Maela	ERR9385877	SAMEA7622592	HINTVAC9416366	16_10_A10_08B10568	155.68	1937978	19	66.3	57	0.34	Haemophilus			pass
36983_1#273	Maela	ERR9385878	SAMEA7622736	HINTVAC9416457	15_45_D9_08B10191	180.08	4209927	4672	76.8	18997	67.51	Haemophilus		Total length =>2Mb; No. of contigs	fail
36983_1#274	Maela	ERR9385879	SAMEA7622488	HINTVAC9416258	17_56_E8_09B00406	168.52	1895822	20	79.2	102	0.57	Haemophilus			pass
36983_1#275	Maela	ERR9385880	SAMEA7622738	HINTVAC9416458	15_57_E9_08B10270	110.67	1876780	17	72.6	94	0.59	Haemophilus			pass
36983_1#276	Maela	ERR9385881	SAMEA7622489	HINTVAC9416259	17_68_F8_09B00481	105.02	1905654	14	79.1	234	1.27	Haemophilus			pass
36983_1#277	Maela	ERR9385882	SAMEA7622739	HINTVAC9416459	15_69_F9_08B10337	118.94	1893010	15	78.7	137	0.72	Haemophilus			pass
36983_1#278	Maela	ERR9385883	SAMEA7622490	HINTVAC9416260	17_80_G8_09B00575	81.26	1936901	21	66.1	58	0.34	Haemophilus			pass
36983_1#279	Maela	ERR9385884	SAMEA7622740	HINTVAC9416460	15_81_G9_08B10392	165.44	1871881	18	80.8	264	1.55	Haemophilus			pass
36983_1#28	Maela	ERR9385633	SAMEA7622420	HINTVAC9416198	17_1_A1_09B00161	170.4	1895568	20	79.2	84	0.47	Haemophilus			pass
36983_1#280	Maela	ERR9385885	SAMEA7622491	HINTVAC9416261	17_92_H8_09B00639	148.38	1917596	60	74.2	6082	31.07	Haemophilus		>1000 het SNPs; >15% het SNPs	pass
36983_1#281	Maela	ERR9385886	SAMEA7622741	HINTVAC9416461	15_93_H9_08B10499	108.64	2476327	629	79.9	13366	53.59	Haemophilus		Total length =>2Mb; No. of contigs	fail
36983_1#282	Maela	ERR9385887	SAMEA7622492	HINTVAC9416262	17_9_A9_09B00202	123.12	1831515	14	81.3	69	0.42	Haemophilus			pass
36983_1#283	Maela	ERR9385888	SAMEA7622742	HINTVAC9416462	15_10_A10_08B09957	125.19	2620034	708	77.3	12234	52.54	Haemophilus		Total length =>2Mb; No. of contigs	fail
36983_1#284	Maela	ERR9385889	SAMEA7622493	HINTVAC9416263	17_21_B9_09B00250	118.77	3594342	165	66.2	14432	57.67	Haemophilus		Total length =>2Mb	fail
36983_1#285	Maela	ERR9385890	SAMEA7622744	HINTVAC9416463	15_22_B10_08B10046	173.24	1775793	11	85	71	0.43	Haemophilus			pass
36983_1#286	Maela	ERR9385891	SAMEA7622494	HINTVAC9416264	17_33_C9_09B00305	139.77	2058424	317	80	8431	40.07	Haemophilus		Total length =>2Mb	fail
36983_1#287	Maela	ERR9385892	SAMEA7622745	HINTVAC9416464	15_34_C10_08B10126	155.58	1865558	13	79.2	103	0.58	Haemophilus			pass
36983_1#288	Maela	ERR9385893	SAMEA7622495	HINTVAC9416265	17_45_D9_09B00356	171.4	1817429	15	81.7	119	0.69	Haemophilus			pass
36983_1#289	Maela	ERR9385894	SAMEA7622391	HINTVAC9416175	18_22_B10_09B00737	231.25	1867275	10	81.5	703	3.84	Haemophilus			pass
[truncated: 2,475 more rows]

## Sheet: QC_criteria
QC thresholds to pass a sample (outright failure when violated)
Depth of Coverage: min. 20X
Total Length: expected genome length (<=2 Mbp)
No. of contigs: max. 500
Kraken top hit: Haemophilus
Kraken other genus: no greater than 5% of reads assigned to another genus
Flags
Mapped %: less than 60%
No. of heterozygous SNPs: greater than 1000
Heterozygous SNPs (%): greater than 15%
Minor violation of flagged values passed; outliers and large violation of threshold failed
