# Supplementary material for: Genetic population structure of Haemophilus influenzae at local and global scales
Source: Nat Microbiol. 2025 Oct 31;10(12):3136–47. doi: 10.1038/s41564-025-02171-9 (PMC12669038; doi:10.1038/s41564-025-02171-9)
Supplement: Supplementary file 6 — The contamination QC information for all the combined collection of the systematic global collection of all publicly available isolates and the newly sequenced Maela collection. The QC metrics include the number of genes annotated by Prokka, the number of contigs in the assembled genome and the distance from the origin of the multidimensional scaling projection of all pairwise distances as calculated by mash. [file 41564_2025_2171_MOESM6_ESM.csv]

sample	no_genes	no_contigs	Distance from centre of MDS	QC
36773_2#100	1739.0	12.0	0.013680721131129	PASS
36773_2#101	1747.0	13.0	0.017330099687385	PASS
36773_2#102	1655.0	10.0	0.0082574257350328	PASS
36773_2#103	1744.0	12.0	0.0173186659328773	PASS
36773_2#104	1672.0	12.0	0.0043371444684956	PASS
36773_2#105	1708.0	19.0	0.0148335276007209	PASS
36773_2#106	1841.0	18.0	0.0135657529634171	PASS
36773_2#107	1839.0	10.0	0.0102558445944763	PASS
36773_2#108	1733.0	11.0	0.0084717041113243	PASS
36773_2#109	1809.0	18.0	0.0159864847208318	PASS
36773_2#10	1831.0	19.0	0.0107975578688932	PASS
36773_2#110	1692.0	13.0	0.0098169135025344	PASS
36773_2#111	1839.0	10.0	0.0102558469265524	PASS
36773_2#112	1913.0	16.0	0.0183235150037571	PASS
36773_2#113	1674.0	9.0	0.0047583131087764	PASS
36773_2#114	1734.0	15.0	0.009471611512657	PASS
36773_2#115	1802.0	14.0	0.017952867068639	PASS
36773_2#117	1791.0	13.0	0.0120482638301498	PASS
36773_2#118	1761.0	12.0	0.007314198585629	PASS
36773_2#119	1712.0	12.0	0.016385337352402	PASS
36773_2#11	1778.0	12.0	0.0084131393886938	PASS
36773_2#121	1687.0	19.0	0.0150023979775326	PASS
36773_2#122	1912.0	26.0	0.0213006034912865	PASS
36773_2#123	1838.0	20.0	0.0187568468455248	PASS
36773_2#124	1684.0	13.0	0.0211545586096143	PASS
36773_2#125	1824.0	13.0	0.0182409890682774	PASS
36773_2#126	1737.0	23.0	0.0116506168046193	PASS
36773_2#128	1860.0	24.0	0.0196533346437026	PASS
36773_2#129	1683.0	12.0	0.0104419367739117	PASS
36773_2#12	1750.0	25.0	0.0079038052478529	PASS
36773_2#130	1717.0	10.0	0.0084533974426359	PASS
36773_2#131	1727.0	9.0	0.0176154790797079	PASS
36773_2#132	1713.0	11.0	0.0327364583118471	PASS
36773_2#133	1737.0	14.0	0.0192672292699265	PASS
36773_2#134	1705.0	12.0	0.0141519518940237	PASS
36773_2#135	1718.0	9.0	0.0083467958340964	PASS
36773_2#136	1792.0	15.0	0.0147801595858888	PASS
36773_2#137	1662.0	9.0	0.0081009271545947	PASS
36773_2#138	1836.0	25.0	0.0136706474844836	PASS
36773_2#139	1728.0	13.0	0.007647950039757	PASS
36773_2#13	1764.0	9.0	0.0154868435111427	PASS
36773_2#140	1706.0	113.0	0.0090618935359885	PASS
36773_2#141	1790.0	10.0	0.0118501517270484	PASS
36773_2#142	1812.0	21.0	0.0201442626641367	PASS
36773_2#143	1790.0	11.0	0.0119043080610257	PASS
36773_2#144	1896.0	16.0	0.0178437715827056	PASS
36773_2#145	1741.0	18.0	0.0174042242140036	PASS
36773_2#146	1738.0	8.0	0.0106855124165838	PASS
36773_2#147	1830.0	12.0	0.0189596531136049	PASS
36773_2#148	1843.0	17.0	0.0168671445711762	PASS
36773_2#149	1755.0	19.0	0.0155774380340911	PASS
36773_2#14	1734.0	15.0	0.0067675839917447	PASS
36773_2#150	1837.0	15.0	0.0209651947510077	PASS
36773_2#151	1743.0	23.0	0.0082725786712862	PASS
36773_2#152	1706.0	12.0	0.0319202187049751	PASS
36773_2#153	1829.0	21.0	0.0224947276837987	PASS
36773_2#155	1804.0	10.0	0.0110494522464326	PASS
36773_2#156	1762.0	9.0	0.014005875228565	PASS
36773_2#157	1728.0	14.0	0.0139825470331045	PASS
36773_2#158	1740.0	21.0	0.0116506168046193	PASS
36773_2#159	1823.0	18.0	0.0091280897709107	PASS
36773_2#15	1833.0	24.0	0.020242279300755	PASS
36773_2#160	1799.0	14.0	0.0177535224226014	PASS
36773_2#161	1765.0	12.0	0.0322941128776041	PASS
36773_2#162	1835.0	23.0	0.0102883548435753	PASS
36773_2#163	1736.0	10.0	0.0136807211311246	PASS
36773_2#164	1765.0	14.0	0.0168540356077564	PASS
36773_2#165	1825.0	11.0	0.0144257238487246	PASS
36773_2#166	1676.0	14.0	0.0146268276672438	PASS
36773_2#167	1776.0	10.0	0.008413113167973	PASS
36773_2#168	1727.0	13.0	0.0171647624084411	PASS
36773_2#169	1714.0	11.0	0.0164354574846771	PASS
36773_2#16	1728.0	13.0	0.00764795003701	PASS
36773_2#170	1915.0	18.0	0.0198384536641264	PASS
36773_2#171	1690.0	8.0	0.0099517192733793	PASS
36773_2#172	1738.0	19.0	0.0164196214086587	PASS
36773_2#173	1710.0	12.0	0.015262892894038	PASS
36773_2#174	1662.0	12.0	0.0081009271546564	PASS
36773_2#175	1721.0	9.0	0.0054432755397989	PASS
36773_2#176	1776.0	11.0	0.0185494092969226	PASS
36773_2#177	1785.0	12.0	0.0193977095026618	PASS
36773_2#178	1748.0	13.0	0.0096767068717835	PASS
36773_2#179	1739.0	18.0	0.0115612900442753	PASS
36773_2#180	1660.0	11.0	0.0149960128907148	PASS
36773_2#181	1758.0	11.0	0.0142646404228258	PASS
36773_2#182	1736.0	11.0	0.0066022320566964	PASS
36773_2#183	1707.0	11.0	0.0140995348748729	PASS
36773_2#184	1745.0	11.0	0.0104674421204445	PASS
36773_2#185	1740.0	19.0	0.0072680112539601	PASS
36773_2#186	1838.0	19.0	0.0187568011917903	PASS
36773_2#187	1741.0	20.0	0.0115592968980011	PASS
36773_2#188	1735.0	17.0	0.0105268847166277	PASS
36773_2#189	1747.0	19.0	0.0143270702408268	PASS
36773_2#190	1797.0	17.0	0.014118162795974	PASS
36773_2#191	1757.0	11.0	0.0160888961661551	PASS
36773_2#192	1742.0	19.0	0.0145793610494742	PASS
36773_2#193	1794.0	20.0	0.017516525138259	PASS
36773_2#194	1868.0	21.0	0.0156378516120826	PASS
36773_2#196	1827.0	12.0	0.0182408755778178	PASS
36773_2#197	1819.0	15.0	0.0113789021585559	PASS
36773_2#198	1736.0	12.0	0.0098317754909244	PASS
36773_2#199	1835.0	17.0	0.0209651940405086	PASS
36773_2#19	1831.0	17.0	0.0176942428442746	PASS
36773_2#1	1681.0	14.0	0.0101727770769606	PASS
36773_2#200	1865.0	24.0	0.0197018566387914	PASS
36773_2#202	1792.0	10.0	0.0088721940817789	PASS
36773_2#204	1820.0	12.0	0.0178058139802685	PASS
36773_2#205	1793.0	14.0	0.0165650060664743	PASS
36773_2#206	1795.0	117.0	0.0151087587480811	PASS
36773_2#207	1748.0	12.0	0.0104674421204405	PASS
36773_2#208	1778.0	12.0	0.0185494070674676	PASS
36773_2#209	1777.0	9.0	0.0185493961225466	PASS
36773_2#20	1855.0	26.0	0.0210336048663795	PASS
36773_2#211	1681.0	16.0	0.0101727770769606	PASS
36773_2#212	1745.0	12.0	0.0155954314546506	PASS
36773_2#213	1857.0	26.0	0.0195491199256894	PASS
36773_2#214	1790.0	12.0	0.0119043799343252	PASS
36773_2#216	1705.0	10.0	0.031920227475973	PASS
36773_2#217	1696.0	15.0	0.0072012667894825	PASS
36773_2#218	1805.0	12.0	0.0110494522597538	PASS
36773_2#21	1811.0	21.0	0.0187055608262085	PASS
36773_2#220	1888.0	19.0	0.0190666445950472	PASS
36773_2#221	1852.0	14.0	0.0121864994903238	PASS
36773_2#222	1720.0	11.0	0.0059278985973948	PASS
36773_2#225	1784.0	12.0	0.0366964471983615	PASS
36773_2#227	1683.0	12.0	0.0077010701149351	PASS
36773_2#228	1791.0	20.0	0.0186601864025577	PASS
36773_2#229	1783.0	15.0	0.0175339099334416	PASS
36773_2#230	1768.0	9.0	0.0347124228344283	PASS
36773_2#231	1733.0	14.0	0.0107556084069133	PASS
36773_2#232	1676.0	11.0	0.007252430810533	PASS
36773_2#233	1764.0	8.0	0.0154868434059462	PASS
36773_2#234	1794.0	39.0	0.012769367183693	PASS
36773_2#235	1663.0	17.0	0.0178239314771202	PASS
36773_2#237	1710.0	12.0	0.0154444176626137	PASS
36773_2#238	1687.0	18.0	0.0117913316514671	PASS
36773_2#239	1783.0	13.0	0.0170479783933977	PASS
36773_2#23	1815.0	10.0	0.0222462954072847	PASS
36773_2#240	1720.0	11.0	0.0164961773516984	PASS
36773_2#241	1718.0	11.0	0.0164961771651576	PASS
36773_2#243	1782.0	41.0	0.0100560880826726	PASS
36773_2#244	1711.0	10.0	0.0321744423937967	PASS
36773_2#245	1741.0	19.0	0.0145821148766358	PASS
36773_2#246	1812.0	13.0	0.0183062939311539	PASS
36773_2#248	1674.0	8.0	0.0047583131087764	PASS
36773_2#249	1734.0	25.0	0.0076830552444647	PASS
36773_2#24	1763.0	11.0	0.0174981453790796	PASS
36773_2#250	1745.0	17.0	0.0145799586367477	PASS
36773_2#251	1742.0	15.0	0.0079674033129971	PASS
36773_2#252	1743.0	21.0	0.014579936911536	PASS
36773_2#253	1675.0	21.0	0.0155261389592397	PASS
36773_2#254	1837.0	13.0	0.0311182964183898	PASS
36773_2#255	1735.0	11.0	0.0079530355196937	PASS
36773_2#256	1761.0	12.0	0.0156889691297142	PASS
36773_2#257	1746.0	15.0	0.0096767068726858	PASS
36773_2#258	1745.0	17.0	0.0145796900439558	PASS
36773_2#259	1787.0	10.0	0.0366964471633764	PASS
36773_2#25	1814.0	13.0	0.0111635800992504	PASS
36773_2#260	1804.0	13.0	0.0110494522731793	PASS
36773_2#261	1744.0	19.0	0.0145822607661953	PASS
36773_2#262	1819.0	12.0	0.0178104156527787	PASS
36773_2#263	1713.0	13.0	0.032582458565092	PASS
36773_2#264	1819.0	14.0	0.0201468570620737	PASS
36773_2#265	1676.0	7.0	0.0047583131087764	PASS
36773_2#266	1776.0	11.0	0.0084161974448878	PASS
36773_2#267	1811.0	17.0	0.0183062600406274	PASS
36773_2#268	1673.0	10.0	0.005002269157736	PASS
36773_2#269	1674.0	17.0	0.0159259525182215	PASS
36773_2#26	1860.0	24.0	0.0195491199257289	PASS
36773_2#270	1765.0	11.0	0.014948378091708	PASS
36773_2#271	1725.0	13.0	0.0073447021146405	PASS
36773_2#272	1792.0	11.0	0.0080998661753003	PASS
36773_2#273	1937.0	22.0	0.0198586494391175	PASS
36773_2#274	1871.0	35.0	0.0114918034146233	PASS
36773_2#275	1830.0	25.0	0.0107846796859895	PASS
36773_2#276	1732.0	8.0	0.0079856194404363	PASS
36773_2#277	1937.0	18.0	0.0198586494391175	PASS
36773_2#279	1731.0	12.0	0.0336233072143853	PASS
36773_2#27	1842.0	22.0	0.0155003886437163	PASS
36773_2#281	1804.0	40.0	0.0129353033357703	PASS
36773_2#282	1709.0	13.0	0.0325678076807851	PASS
36773_2#283	1792.0	14.0	0.0113450418473847	PASS
36773_2#284	1785.0	12.0	0.036656908816089	PASS
36773_2#285	1704.0	9.0	0.0142306603358583	PASS
36773_2#286	1833.0	12.0	0.0101682391633469	PASS
36773_2#287	1694.0	13.0	0.0072012667894822	PASS
36773_2#288	1785.0	12.0	0.0366569087607328	PASS
36773_2#289	1675.0	8.0	0.0047583131087764	PASS
36773_2#28	1671.0	13.0	0.0164148748472473	PASS
36773_2#290	1779.0	11.0	0.0166680179033667	PASS
36773_2#291	1674.0	11.0	0.0043371444684956	PASS
36773_2#292	1794.0	11.0	0.0110028501009529	PASS
36773_2#293	1677.0	11.0	0.0076652858431634	PASS
36773_2#294	1749.0	15.0	0.0038530287758626	PASS
36773_2#296	1865.0	23.0	0.0156378516117213	PASS
36773_2#297	1810.0	43.0	0.0098674060627709	PASS
36773_2#298	1813.0	21.0	0.0182244746364574	PASS
36773_2#299	1703.0	15.0	0.0200725916267957	PASS
36773_2#29	1869.0	26.0	0.0159216016622863	PASS
36773_2#2	1745.0	13.0	0.0096767068727018	PASS
36773_2#300	1708.0	11.0	0.0138491979182416	PASS
36773_2#301	1799.0	12.0	0.0104178240169389	PASS
36773_2#302	1777.0	11.0	0.0088784030166921	PASS
36773_2#303	1714.0	14.0	0.0093158436389433	PASS
36773_2#304	1789.0	12.0	0.0198802317136892	PASS
36773_2#305	1707.0	10.0	0.0139724107449879	PASS
36773_2#306	1745.0	18.0	0.0038530290025444	PASS
36773_2#307	1715.0	10.0	0.0083435063970056	PASS
36773_2#308	1960.0	26.0	0.0138171409663822	PASS
36773_2#309	1706.0	10.0	0.0319504655106274	PASS
36773_2#30	1720.0	8.0	0.0054432755397989	PASS
36773_2#311	1759.0	13.0	0.0073141985856243	PASS
36773_2#312	1742.0	17.0	0.0079674033462199	PASS
36773_2#313	1678.0	10.0	0.0095853417515996	PASS
36773_2#314	1659.0	21.0	0.0125422216272135	PASS
36773_2#315	1735.0	10.0	0.0144358444861185	PASS
36773_2#317	1737.0	17.0	0.0164196185393567	PASS
36773_2#318	1839.0	257.0	0.0154171253448137	PASS
36773_2#31	1735.0	19.0	0.009471611512657	PASS
36773_2#320	1637.0	12.0	0.0174508946876402	PASS
36773_2#321	1801.0	16.0	0.017952867068639	PASS
36773_2#322	1791.0	13.0	0.0147821726777604	PASS
36773_2#323	1792.0	10.0	0.0323366463496856	PASS
36773_2#324	1818.0	13.0	0.0196258741595687	PASS
36773_2#325	1708.0	12.0	0.0084769914645497	PASS
36773_2#326	1737.0	12.0	0.0105268936203371	PASS
36773_2#327	1737.0	18.0	0.0211581916083025	PASS
36773_2#328	1799.0	9.0	0.0035305166188758	PASS
36773_2#329	1939.0	26.0	0.0188992049877042	PASS
36773_2#32	1792.0	11.0	0.0083408934827657	PASS
36773_2#330	1731.0	26.0	0.0170868190178735	PASS
36773_2#331	1845.0	17.0	0.0120328416757209	PASS
36773_2#332	1797.0	18.0	0.0145368010729356	PASS
36773_2#333	1675.0	15.0	0.0136176117194742	PASS
36773_2#334	1806.0	13.0	0.014212981936877	PASS
36773_2#335	1724.0	10.0	0.0157552886723508	PASS
36773_2#336	1844.0	14.0	0.0120328416759301	PASS
36773_2#337	1716.0	10.0	0.0084533977217553	PASS
36773_2#339	1672.0	14.0	0.0172902166471767	PASS
36773_2#33	1790.0	15.0	0.0176255203119217	PASS
36773_2#340	1771.0	16.0	0.0199536137991089	PASS
36773_2#341	1801.0	18.0	0.0142221331621105	PASS
36773_2#342	1733.0	17.0	0.0185250994140329	PASS
36773_2#343	1795.0	19.0	0.0111043687014925	PASS
36773_2#344	1915.0	17.0	0.0225924998436754	PASS
36773_2#346	1677.0	15.0	0.0076652858431634	PASS
36773_2#347	1858.0	24.0	0.0196409541761358	PASS
36773_2#349	1816.0	19.0	0.0156731059416289	PASS
36773_2#34	1657.0	10.0	0.0082574257347912	PASS
36773_2#350	1744.0	25.0	0.008272578680502	PASS
36773_2#351	1792.0	15.0	0.0191627483314217	PASS
36773_2#352	1659.0	14.0	0.0126332241238586	PASS
36773_2#353	1797.0	15.0	0.0225370180603457	PASS
36773_2#354	1814.0	11.0	0.0213387595468031	PASS
36773_2#355	1690.0	11.0	0.0098169135027136	PASS
36773_2#356	1681.0	14.0	0.0077010701141498	PASS
36773_2#357	1912.0	15.0	0.012643890198761	PASS
36773_2#359	1860.0	27.0	0.0195491199255931	PASS
36773_2#35	1725.0	24.0	0.0163091858043289	PASS
36773_2#360	1833.0	13.0	0.0102203407002866	PASS
36773_2#361	1832.0	16.0	0.0107975572387736	PASS
36773_2#362	1740.0	20.0	0.0143828472592139	PASS
36773_2#363	1870.0	20.0	0.0167299547830381	PASS
36773_2#364	1796.0	18.0	0.0111043685096602	PASS
36773_2#365	1667.0	18.0	0.0141341061642443	PASS
36773_2#366	1813.0	14.0	0.0152840894607509	PASS
36773_2#367	1733.0	15.0	0.0155763052409975	PASS
36773_2#368	1789.0	14.0	0.0089490855658893	PASS
36773_2#369	1719.0	11.0	0.0054432755397989	PASS
36773_2#36	1812.0	10.0	0.0222319977997321	PASS
36773_2#370	1708.0	8.0	0.0139724181321142	PASS
36773_2#371	1744.0	15.0	0.0335897748848754	PASS
36773_2#372	1898.0	17.0	0.0207471687116521	PASS
36773_2#374	1806.0	20.0	0.0097447703410615	PASS
36773_2#375	1792.0	16.0	0.0168780784913575	PASS
36773_2#376	1699.0	11.0	0.0074585383189672	PASS
36773_2#377	1748.0	11.0	0.010467442120442	PASS
36773_2#378	1791.0	10.0	0.008876682985243	PASS
36773_2#37	1723.0	11.0	0.0065345276361186	PASS
36773_2#380	1826.0	20.0	0.0101428540276566	PASS
36773_2#382	1713.0	13.0	0.0164961771616022	PASS
36773_2#383	1713.0	13.0	0.0327290077363079	PASS
36773_2#384	1738.0	11.0	0.0145241351880644	PASS
36773_2#38	1795.0	25.0	0.0139519202793107	PASS
36773_2#39	1682.0	15.0	0.0102437502947665	PASS
36773_2#3	1864.0	21.0	0.0197018566387933	PASS
36773_2#40	1866.0	22.0	0.0156378516113762	PASS
36773_2#41	1853.0	13.0	0.0194797439226515	PASS
36773_2#42	1915.0	19.0	0.0126438897209417	PASS
36773_2#43	1717.0	10.0	0.0083467955332108	PASS
36773_2#44	1743.0	9.0	0.0108403304298941	PASS
36773_2#45	1726.0	10.0	0.017615479367842	PASS
36773_2#46	1734.0	11.0	0.0186214733805292	PASS
36773_2#47	1758.0	10.0	0.0160888971260116	PASS
36773_2#48	1771.0	11.0	0.0147552304301709	PASS
36773_2#49	1746.0	13.0	0.0096767068665029	PASS
36773_2#4	1713.0	11.0	0.0090907602372022	PASS
36773_2#50	1786.0	14.0	0.0194301124430385	PASS
36773_2#51	1718.0	11.0	0.0084533974392598	PASS
36773_2#52	1756.0	19.0	0.0156574359194201	PASS
36773_2#53	1711.0	11.0	0.0325956170047472	PASS
36773_2#55	1761.0	11.0	0.0160888972846464	PASS
36773_2#56	1844.0	13.0	0.0120328416758977	PASS
36773_2#57	1736.0	10.0	0.01217918560787	PASS
36773_2#58	1838.0	20.0	0.0132293874095342	PASS
36773_2#5	1806.0	23.0	0.0097447703505009	PASS
36773_2#60	1713.0	9.0	0.0163853372784801	PASS
36773_2#61	1808.0	244.0	0.0154962969740647	PASS
36773_2#62	1730.0	15.0	0.0096308220475637	PASS
36773_2#63	1821.0	16.0	0.0355973973055627	PASS
36773_2#64	1704.0	9.0	0.014230652472546	PASS
36773_2#65	1925.0	20.0	0.021410130581146	PASS
36773_2#66	1660.0	9.0	0.0133787465765544	PASS
36773_2#68	1666.0	14.0	0.0088840992924879	PASS
36773_2#69	1694.0	12.0	0.0161518627267978	PASS
36773_2#6	1664.0	17.0	0.0183759001494228	PASS
36773_2#70	1845.0	15.0	0.0168247392576054	PASS
36773_2#71	1831.0	20.0	0.0202422780810206	PASS
36773_2#72	1723.0	13.0	0.0097935181175126	PASS
36773_2#74	1844.0	17.0	0.0212744786166195	PASS
36773_2#75	1830.0	26.0	0.020242278080937	PASS
36773_2#76	1746.0	19.0	0.0038530289855439	PASS
36773_2#77	1799.0	9.0	0.003579879279171	PASS
36773_2#78	1803.0	17.0	0.0097447703411335	PASS
36773_2#7	1818.0	15.0	0.0147397776315781	PASS
36773_2#80	1741.0	16.0	0.0072674284704423	PASS
36773_2#81	1720.0	17.0	0.0300291138093496	PASS
36773_2#82	1684.0	13.0	0.0207629607819903	PASS
36773_2#83	1626.0	17.0	0.0109998718625204	PASS
36773_2#84	1682.0	14.0	0.0100850497295176	PASS
36773_2#85	1838.0	18.0	0.0132293837016722	PASS
36773_2#86	1793.0	12.0	0.0165524894411167	PASS
36773_2#87	1757.0	14.0	0.0176610430424064	PASS
36773_2#88	1726.0	11.0	0.0062010601183495	PASS
36773_2#89	1798.0	19.0	0.014536801072865	PASS
36773_2#8	1827.0	13.0	0.0133326210198717	PASS
36773_2#90	1942.0	27.0	0.0178755469500631	PASS
36773_2#91	1732.0	13.0	0.0143041829967226	PASS
36773_2#92	1812.0	21.0	0.0201480661932101	PASS
36773_2#93	1746.0	21.0	0.0145800286719148	PASS
36773_2#94	1725.0	15.0	0.0123768647205696	PASS
36773_2#95	1677.0	20.0	0.0159259525182215	PASS
36773_2#96	1705.0	8.0	0.0136378957195656	PASS
36773_2#97	1809.0	39.0	0.0098691368848291	PASS
36773_2#99	1815.0	16.0	0.0183062934707498	PASS
36773_2#9	1742.0	12.0	0.0097912064353047	PASS
36774_1#100	1852.0	17.0	0.0144399914687952	PASS
36774_1#101	1706.0	8.0	0.0141010754373913	PASS
36774_1#102	1722.0	11.0	0.0063506817135321	PASS
36774_1#103	1838.0	19.0	0.0130836327216118	PASS
36774_1#104	1839.0	18.0	0.0132293853119573	PASS
36774_1#105	1682.0	21.0	0.0103433230129868	PASS
36774_1#106	1672.0	15.0	0.0071952851695214	PASS
36774_1#107	1776.0	17.0	0.0105997879493458	PASS
36774_1#108	1758.0	19.0	0.0155774380340911	PASS
36774_1#109	1862.0	32.0	0.0203748170933112	PASS
36774_1#10	1795.0	12.0	0.0090591929891581	PASS
36774_1#110	1896.0	19.0	0.0203056792951799	PASS
36774_1#111	1835.0	25.0	0.019320827336254	PASS
36774_1#112	1800.0	10.0	0.0035257949587169	PASS
36774_1#114	1747.0	15.0	0.0156928357174469	PASS
36774_1#115	1790.0	10.0	0.0100680728644648	PASS
36774_1#116	1861.0	26.0	0.0203748170934093	PASS
36774_1#117	1690.0	21.0	0.0150023979775326	PASS
36774_1#118	1731.0	21.0	0.0170838496189659	PASS
36774_1#119	1736.0	18.0	0.021103546452283	PASS
36774_1#11	1757.0	22.0	0.0155774380340911	PASS
36774_1#120	1836.0	18.0	0.0190945199520557	PASS
36774_1#121	1799.0	12.0	0.0204206482998847	PASS
36774_1#122	1738.0	10.0	0.0145241351880862	PASS
36774_1#123	1858.0	21.0	0.0143229095192889	PASS
36774_1#124	1687.0	19.0	0.0150023979775328	PASS
36774_1#125	1810.0	10.0	0.0157235386988834	PASS
36774_1#126	1671.0	11.0	0.0071952851695227	PASS
36774_1#127	1804.0	11.0	0.0204206793192616	PASS
36774_1#128	1857.0	26.0	0.0195491199257796	PASS
36774_1#129	1741.0	11.0	0.0175317656441864	PASS
36774_1#12	1765.0	11.0	0.0144039247785651	PASS
36774_1#130	1780.0	10.0	0.0172217987989787	PASS
36774_1#131	1725.0	9.0	0.0060025748224591	PASS
36774_1#132	1748.0	15.0	0.0096242022462869	PASS
36774_1#133	1782.0	57.0	0.0146697853383949	PASS
36774_1#134	1855.0	19.0	0.0189498361374463	PASS
36774_1#135	1833.0	15.0	0.0099762496093856	PASS
36774_1#136	1710.0	17.0	0.0150688877983766	PASS
36774_1#137	1812.0	22.0	0.0142487298256508	PASS
36774_1#138	1794.0	24.0	0.0085378516810575	PASS
36774_1#139	1875.0	28.0	0.0165359913133949	PASS
36774_1#13	1668.0	17.0	0.0141341061642443	PASS
36774_1#140	1790.0	9.0	0.0135559027844575	PASS
36774_1#141	1909.0	25.0	0.0198321104733104	PASS
36774_1#143	1740.0	26.0	0.0175017911910371	PASS
36774_1#144	1883.0	19.0	0.0191467608486974	PASS
36774_1#145	1794.0	22.0	0.013696629306471	PASS
36774_1#146	1743.0	12.0	0.0080372625005806	PASS
36774_1#147	1704.0	14.0	0.0178905178681466	PASS
36774_1#148	1799.0	14.0	0.0176593528640593	PASS
36774_1#149	1743.0	15.0	0.0107229736078851	PASS
36774_1#14	1788.0	10.0	0.0100669221389544	PASS
36774_1#150	1784.0	16.0	0.005966265102817	PASS
36774_1#152	1729.0	11.0	0.0162093133109679	PASS
36774_1#153	1791.0	9.0	0.0137064033394295	PASS
36774_1#154	1680.0	16.0	0.0200768061827135	PASS
36774_1#155	1864.0	23.0	0.0194916403799039	PASS
36774_1#156	1807.0	13.0	0.0333731980793379	PASS
36774_1#157	1876.0	18.0	0.0167257376189698	PASS
36774_1#158	1893.0	22.0	0.0152794757094681	PASS
36774_1#159	1663.0	9.0	0.0157757251556122	PASS
36774_1#15	1762.0	10.0	0.0090484623109432	PASS
36774_1#160	1754.0	13.0	0.0317763921509787	PASS
36774_1#161	1795.0	20.0	0.0186601863975871	PASS
36774_1#162	1825.0	24.0	0.0224947276827265	PASS
36774_1#163	1801.0	15.0	0.0146722007768427	PASS
36774_1#164	1764.0	10.0	0.0156889590723109	PASS
36774_1#165	1713.0	21.0	0.0150688637282994	PASS
36774_1#166	1821.0	12.0	0.0113090234604109	PASS
36774_1#167	1748.0	15.0	0.0038530290121792	PASS
36774_1#168	1720.0	18.0	0.0113803429638065	PASS
36774_1#169	1738.0	11.0	0.0177905289661148	PASS
36774_1#16	1666.0	15.0	0.0158435663559495	PASS
36774_1#170	1766.0	14.0	0.0085642982902661	PASS
36774_1#171	1742.0	11.0	0.0089072234561536	PASS
36774_1#172	1717.0	11.0	0.0060025748224651	PASS
36774_1#173	1751.0	16.0	0.0157250712426046	PASS
36774_1#174	1766.0	13.0	0.0084036353835624	PASS
36774_1#175	1834.0	12.0	0.019134497487017	PASS
36774_1#176	1829.0	18.0	0.0115554052113458	PASS
36774_1#177	1971.0	29.0	0.0349110452722715	PASS
36774_1#178	1705.0	10.0	0.0084769914645499	PASS
36774_1#179	1752.0	15.0	0.0095893361716261	PASS
36774_1#17	1746.0	17.0	0.0156928357174468	PASS
36774_1#180	1844.0	15.0	0.0119025908253463	PASS
36774_1#181	1804.0	16.0	0.0147189529188129	PASS
36774_1#182	1800.0	24.0	0.0099217800537285	PASS
36774_1#183	1812.0	12.0	0.0217654147303296	PASS
36774_1#184	1728.0	13.0	0.0189813394770772	PASS
36774_1#185	1761.0	11.0	0.0152682449951445	PASS
36774_1#186	1704.0	11.0	0.0314175966543907	PASS
36774_1#187	1853.0	21.0	0.0186737396770723	PASS
36774_1#188	1707.0	9.0	0.0143052386230028	PASS
36774_1#189	1826.0	21.0	0.0227932508203551	PASS
36774_1#192	1787.0	11.0	0.0190743676735372	PASS
36774_1#193	1741.0	16.0	0.0077272825470906	PASS
36774_1#194	1670.0	12.0	0.0062793546328497	PASS
36774_1#195	1755.0	20.0	0.018196853093203	PASS
36774_1#196	1858.0	25.0	0.0196409541761405	PASS
36774_1#197	1741.0	14.0	0.0137197429532802	PASS
36774_1#198	1746.0	14.0	0.0038530290008505	PASS
36774_1#199	1790.0	22.0	0.0193728038635328	PASS
36774_1#19	1731.0	18.0	0.0166922288176788	PASS
36774_1#1	1791.0	12.0	0.0080998695290768	PASS
36774_1#200	1764.0	11.0	0.0059093375624055	PASS
36774_1#201	1659.0	11.0	0.0077904449688474	PASS
36774_1#202	1831.0	26.0	0.0107846796870443	PASS
36774_1#203	1902.0	23.0	0.0130488146804811	PASS
36774_1#204	1832.0	13.0	0.010168121848087	PASS
36774_1#205	1821.0	15.0	0.0113090234636268	PASS
36774_1#206	1845.0	19.0	0.0195435383499257	PASS
36774_1#207	1864.0	25.0	0.020374817093393	PASS
36774_1#208	1864.0	23.0	0.0203748170934658	PASS
36774_1#209	1684.0	22.0	0.0150023979775327	PASS
36774_1#20	1727.0	17.0	0.0087235303810131	PASS
36774_1#210	1813.0	18.0	0.0168028721974901	PASS
36774_1#211	1869.0	13.0	0.0147353813470391	PASS
36774_1#212	1795.0	14.0	0.008405683067185	PASS
36774_1#214	1726.0	16.0	0.0090475642458976	PASS
36774_1#215	1802.0	13.0	0.0024417154282062	PASS
36774_1#216	1687.0	18.0	0.0150023979775326	PASS
36774_1#217	1788.0	16.0	0.0198802316583915	PASS
36774_1#218	1711.0	11.0	0.0137755615493145	PASS
36774_1#219	1764.0	13.0	0.0152303302070719	PASS
36774_1#220	1735.0	26.0	0.0076830608715792	PASS
36774_1#221	1770.0	12.0	0.0354074143576718	PASS
36774_1#222	1802.0	14.0	0.0097456185832892	PASS
36774_1#223	1845.0	15.0	0.0184928669718264	PASS
36774_1#224	1801.0	18.0	0.0201960648502678	PASS
36774_1#225	1811.0	12.0	0.0209082549295584	PASS
36774_1#226	1704.0	8.0	0.0319504642580176	PASS
36774_1#227	1863.0	21.0	0.0208104364226024	PASS
36774_1#228	1843.0	22.0	0.0143297139574714	PASS
36774_1#229	1779.0	14.0	0.0121321146974438	PASS
36774_1#22	1811.0	10.0	0.0157243248431822	PASS
36774_1#230	1678.0	24.0	0.0071397429641671	PASS
36774_1#231	1738.0	12.0	0.0097308095332153	PASS
36774_1#232	1747.0	19.0	0.0038530289952733	PASS
36774_1#233	1754.0	15.0	0.0036551096400532	PASS
36774_1#234	1725.0	8.0	0.0057256528687841	PASS
36774_1#236	1787.0	12.0	0.0367381143495634	PASS
36774_1#237	1856.0	22.0	0.0196409541761344	PASS
36774_1#238	1843.0	16.0	0.0120328416764617	PASS
36774_1#239	1795.0	12.0	0.0090591929891618	PASS
36774_1#240	1723.0	22.0	0.0098754086842747	PASS
36774_1#241	1828.0	18.0	0.0224947276847222	PASS
36774_1#242	1710.0	16.0	0.0105733977593156	PASS
36774_1#244	1658.0	13.0	0.0075710955474248	PASS
36774_1#245	1692.0	19.0	0.0150023979775326	PASS
36774_1#246	1790.0	24.0	0.0133335996654626	PASS
36774_1#248	1836.0	15.0	0.0068575049544295	PASS
36774_1#249	1660.0	11.0	0.0149380657856581	PASS
36774_1#24	1791.0	9.0	0.0100702615632524	PASS
36774_1#250	1733.0	21.0	0.0077094221453251	PASS
36774_1#251	1674.0	11.0	0.0042985444787333	PASS
36774_1#252	1893.0	17.0	0.0143189500869358	PASS
36774_1#253	1791.0	17.0	0.0136789191306803	PASS
36774_1#254	1687.0	16.0	0.0150023979775328	PASS
36774_1#256	1718.0	10.0	0.0059838362024277	PASS
36774_1#257	1672.0	8.0	0.004005223980249	PASS
36774_1#258	1842.0	12.0	0.0168656138543539	PASS
36774_1#259	1731.0	17.0	0.0131231773891263	PASS
36774_1#25	1840.0	22.0	0.0143297139574714	PASS
36774_1#261	1711.0	18.0	0.0181039228435735	PASS
36774_1#262	1919.0	66.0	0.0201028313059708	PASS
36774_1#263	1789.0	23.0	0.0081612175503895	PASS
36774_1#264	1862.0	23.0	0.0203748170934044	PASS
36774_1#265	1801.0	15.0	0.0162461427022206	PASS
36774_1#266	1831.0	19.0	0.0183020024210806	PASS
36774_1#267	1810.0	22.0	0.0086386916967473	PASS
36774_1#268	1813.0	16.0	0.0168028721974901	PASS
36774_1#269	1887.0	23.0	0.0168501987075268	PASS
36774_1#26	1863.0	23.0	0.0143229095192889	PASS
36774_1#270	1742.0	10.0	0.0096872517480164	PASS
36774_1#271	1830.0	15.0	0.0189274743744026	PASS
36774_1#272	1800.0	7.0	0.0040696023071246	PASS
36774_1#273	1776.0	12.0	0.0202886177934492	PASS
36774_1#274	1832.0	10.0	0.021049940367587	PASS
36774_1#275	1717.0	15.0	0.0304194592845904	PASS
36774_1#276	1732.0	12.0	0.0079553788512649	PASS
36774_1#277	1796.0	13.0	0.0084056830671558	PASS
36774_1#278	1727.0	12.0	0.0169803648100088	PASS
36774_1#279	1879.0	22.0	0.0151680744216474	PASS
36774_1#27	1756.0	14.0	0.0036516790372001	PASS
36774_1#280	1670.0	7.0	0.0075828720206093	PASS
36774_1#281	1826.0	22.0	0.0224947276854296	PASS
36774_1#282	1749.0	22.0	0.0077929745251849	PASS
36774_1#283	1848.0	13.0	0.0103371620787733	PASS
36774_1#284	1724.0	19.0	0.0088350431277268	PASS
36774_1#285	1830.0	26.0	0.0107846796847135	PASS
36774_1#286	1754.0	16.0	0.00365531305449	PASS
36774_1#287	1694.0	14.0	0.0088614848963608	PASS
36774_1#288	1806.0	12.0	0.010296116446015	PASS
36774_1#289	1834.0	24.0	0.0167734248670442	PASS
36774_1#28	1783.0	18.0	0.0099349120166616	PASS
36774_1#291	1709.0	16.0	0.0181038675579227	PASS
36774_1#292	1827.0	27.0	0.0107846796942326	PASS
36774_1#293	1791.0	20.0	0.0039964240425891	PASS
36774_1#294	1814.0	19.0	0.0168028721974901	PASS
36774_1#295	1773.0	10.0	0.008782997890802	PASS
36774_1#296	1781.0	14.0	0.0121321146035186	PASS
36774_1#297	1816.0	11.0	0.0222165430869098	PASS
36774_1#298	1874.0	26.0	0.0166693133234579	PASS
36774_1#299	1796.0	15.0	0.013686347353982	PASS
36774_1#29	1705.0	11.0	0.0314384064697845	PASS
36774_1#2	1974.0	24.0	0.0146224959476194	PASS
36774_1#300	1811.0	22.0	0.0099726380441702	PASS
36774_1#302	1848.0	17.0	0.0143782445533362	PASS
36774_1#304	1811.0	19.0	0.0168028721974901	PASS
36774_1#305	1753.0	12.0	0.0096242022505912	PASS
36774_1#306	1736.0	32.0	0.0335183839359228	PASS
36774_1#307	1815.0	10.0	0.0215273850741215	PASS
36774_1#308	1817.0	18.0	0.0189452934329253	PASS
36774_1#309	1765.0	14.0	0.019843814540276	PASS
36774_1#30	1657.0	11.0	0.0093177161815529	PASS
36774_1#310	1750.0	16.0	0.0035764397014822	PASS
36774_1#311	1755.0	13.0	0.0087228381388744	PASS
36774_1#312	1706.0	16.0	0.0183658820106651	PASS
36774_1#313	1737.0	12.0	0.0072654720046773	PASS
36774_1#315	1749.0	13.0	0.0038530288189113	PASS
36774_1#316	1729.0	12.0	0.0132625016479638	PASS
36774_1#317	1858.0	24.0	0.0196409541761413	PASS
36774_1#318	1702.0	9.0	0.0316966996957683	PASS
36774_1#320	1781.0	10.0	0.0167182767905053	PASS
36774_1#321	1858.0	23.0	0.0195721305890724	PASS
36774_1#322	1716.0	9.0	0.0059838362024067	PASS
36774_1#323	1736.0	17.0	0.0210461609262197	PASS
36774_1#324	1792.0	21.0	0.0136966293071542	PASS
36774_1#325	1824.0	18.0	0.0224947276882813	PASS
36774_1#327	1710.0	18.0	0.0105734381339409	PASS
36774_1#328	1728.0	13.0	0.0171647624891901	PASS
36774_1#32	1707.0	21.0	0.0143052378295634	PASS
36774_1#330	1729.0	9.0	0.0335891909565932	PASS
36774_1#331	1756.0	17.0	0.0155774380340911	PASS
36774_1#332	1732.0	12.0	0.0055390201040673	PASS
36774_1#333	1808.0	24.0	0.0204502058273509	PASS
36774_1#334	1665.0	9.0	0.0331921755573862	PASS
36774_1#335	1859.0	20.0	0.0192979810559958	PASS
36774_1#336	1707.0	7.0	0.0140282240392606	PASS
36774_1#337	1741.0	11.0	0.0175317656450729	PASS
36774_1#338	1797.0	27.0	0.0097707990597703	PASS
36774_1#339	1734.0	22.0	0.0131298057344237	PASS
36774_1#33	1902.0	23.0	0.023332809772674	PASS
36774_1#340	1842.0	20.0	0.0094625487470628	PASS
36774_1#341	1831.0	18.0	0.0201332309077963	PASS
36774_1#342	1878.0	19.0	0.0151680744216474	PASS
36774_1#343	1804.0	15.0	0.0097456185931866	PASS
36774_1#344	1835.0	25.0	0.0107846796901927	PASS
36774_1#345	1829.0	19.0	0.0225816595544887	PASS
36774_1#346	1712.0	17.0	0.0164665139579667	PASS
36774_1#347	1806.0	22.0	0.0085675191261167	PASS
36774_1#348	1793.0	13.0	0.0080998691707131	PASS
36774_1#349	1662.0	11.0	0.0336943803782237	PASS
36774_1#34	1774.0	303.0	0.0073068132763259	PASS
36774_1#350	1797.0	27.0	0.0093650371323504	PASS
36774_1#351	1766.0	16.0	0.0160483401158406	PASS
36774_1#352	1804.0	15.0	0.0179528670686389	PASS
36774_1#353	1851.0	27.0	0.0210335683448029	PASS
36774_1#354	1734.0	7.0	0.0178245783868875	PASS
36774_1#355	1856.0	20.0	0.0196409541761374	PASS
36774_1#356	1782.0	14.0	0.013091596269778	PASS
36774_1#357	1671.0	10.0	0.005052621704274	PASS
36774_1#358	1682.0	16.0	0.0104419367739123	PASS
36774_1#359	1757.0	15.0	0.0036305970353867	PASS
36774_1#35	1779.0	20.0	0.0221656899552654	PASS
36774_1#360	1732.0	69.0	0.0119020053627852	PASS
36774_1#361	1693.0	17.0	0.0074585383189674	PASS
36774_1#362	1830.0	25.0	0.0107846796904154	PASS
36774_1#365	1844.0	17.0	0.0143297139574714	PASS
36774_1#366	1797.0	17.0	0.0092877462690902	PASS
36774_1#367	1662.0	11.0	0.0336771899690852	PASS
36774_1#368	1862.0	26.0	0.020374817093393	PASS
36774_1#36	1817.0	20.0	0.0168028721974901	PASS
36774_1#370	1674.0	11.0	0.0041898288513336	PASS
36774_1#371	1723.0	23.0	0.0188237112312468	PASS
36774_1#372	1804.0	16.0	0.0097456186172165	PASS
36774_1#373	1908.0	40.0	0.0187640446794852	PASS
36774_1#374	1772.0	11.0	0.03540741923475	PASS
36774_1#375	1768.0	17.0	0.0189813394768055	PASS
36774_1#376	1779.0	16.0	0.0342345690922076	PASS
36774_1#377	1672.0	9.0	0.0042985444787333	PASS
36774_1#378	1785.0	27.0	0.0097508589990421	PASS
36774_1#379	1855.0	20.0	0.0196952635142793	PASS
36774_1#37	1768.0	10.0	0.0347208632211841	PASS
36774_1#380	1793.0	9.0	0.0097708136893838	PASS
36774_1#381	1757.0	12.0	0.0036285677665417	PASS
36774_1#382	1713.0	10.0	0.0325366768052494	PASS
36774_1#383	1887.0	24.0	0.0129826486702663	PASS
36774_1#384	1706.0	8.0	0.0319504631577098	PASS
36774_1#38	1815.0	10.0	0.0222515598483735	PASS
36774_1#40	1793.0	14.0	0.0099944290607503	PASS
36774_1#41	1718.0	18.0	0.0118023364572804	PASS
36774_1#42	1772.0	12.0	0.0359784620019424	PASS
36774_1#44	1670.0	15.0	0.0180746309211823	PASS
36774_1#45	1660.0	9.0	0.0089813243984639	PASS
36774_1#46	1719.0	12.0	0.0068591514933068	PASS
36774_1#47	1890.0	16.0	0.0108531057174918	PASS
36774_1#48	1895.0	17.0	0.014318948824347	PASS
36774_1#49	1669.0	7.0	0.0064238313419865	PASS
36774_1#4	1660.0	13.0	0.0126332241720071	PASS
36774_1#50	1781.0	17.0	0.0173867915942973	PASS
36774_1#52	1730.0	22.0	0.0110224354164902	PASS
36774_1#53	1734.0	24.0	0.0076830608413654	PASS
36774_1#54	1757.0	14.0	0.0059532760181072	PASS
36774_1#55	1659.0	12.0	0.0075710955474708	PASS
36774_1#56	1739.0	17.0	0.020175852748027	PASS
36774_1#57	1749.0	10.0	0.0104674421173155	PASS
36774_1#58	1732.0	23.0	0.0076767906643867	PASS
36774_1#59	1738.0	18.0	0.0078547060093295	PASS
36774_1#5	1746.0	24.0	0.0080251491082233	PASS
36774_1#60	1713.0	10.0	0.0093158436386715	PASS
36774_1#61	1729.0	23.0	0.013123183779922	PASS
36774_1#62	1878.0	15.0	0.0116208524445236	PASS
36774_1#63	1780.0	20.0	0.0221181987471714	PASS
36774_1#64	1829.0	10.0	0.0096781740249065	PASS
36774_1#65	1751.0	14.0	0.0096767068669561	PASS
36774_1#66	1810.0	10.0	0.0157243576320574	PASS
36774_1#67	1689.0	21.0	0.0150023979775327	PASS
36774_1#68	1833.0	16.0	0.0101786573244705	PASS
36774_1#69	1758.0	12.0	0.0178370254597125	PASS
36774_1#6	1706.0	8.0	0.0128693197667026	PASS
36774_1#70	1939.0	20.0	0.0339386548995986	PASS
36774_1#71	1865.0	27.0	0.0198795711937191	PASS
36774_1#72	1758.0	14.0	0.0190818609999929	PASS
36774_1#73	1741.0	12.0	0.0096872517474728	PASS
36774_1#74	1674.0	7.0	0.004708481241238	PASS
36774_1#75	1804.0	14.0	0.0182673816799013	PASS
36774_1#77	1830.0	20.0	0.0224947276838814	PASS
36774_1#78	1888.0	18.0	0.0108500835260274	PASS
36774_1#80	1879.0	15.0	0.0335784068032127	PASS
36774_1#81	1692.0	16.0	0.0150023979775328	PASS
36774_1#82	1746.0	10.0	0.0104674421200556	PASS
36774_1#83	1775.0	21.0	0.0221135960055791	PASS
36774_1#84	1748.0	19.0	0.0156928357174469	PASS
36774_1#85	1688.0	15.0	0.0150023979775326	PASS
36774_1#86	1672.0	11.0	0.0041540421500514	PASS
36774_1#87	1751.0	16.0	0.0036304160984539	PASS
36774_1#88	1841.0	12.0	0.0090328088222016	PASS
36774_1#89	1724.0	15.0	0.0024054825128054	PASS
36774_1#8	1863.0	23.0	0.0197033386665609	PASS
36774_1#90	1816.0	13.0	0.0034936254809506	PASS
36774_1#91	1778.0	18.0	0.0221181018121522	PASS
36774_1#93	1781.0	11.0	0.0076324393855633	PASS
36774_1#94	1660.0	9.0	0.0155756023044333	PASS
36774_1#95	1667.0	15.0	0.0158435663559495	PASS
36774_1#96	1816.0	11.0	0.0222426622105195	PASS
36774_1#97	1719.0	13.0	0.0185386032725439	PASS
36774_1#98	1884.0	13.0	0.0338627837603257	PASS
36774_1#99	1801.0	15.0	0.0143420467526918	PASS
36774_1#9	1686.0	17.0	0.0200768220976839	PASS
36774_2#100	1675.0	11.0	0.0076652858431634	PASS
36774_2#102	1832.0	16.0	0.0093651071035739	PASS
36774_2#103	1792.0	12.0	0.0080998696488764	PASS
36774_2#104	1858.0	22.0	0.0196409541761375	PASS
36774_2#105	1927.0	24.0	0.0216017744673046	PASS
36774_2#106	1673.0	17.0	0.0076652858431634	PASS
36774_2#107	1853.0	26.0	0.0210335681315893	PASS
36774_2#108	1692.0	23.0	0.0150023979775326	PASS
36774_2#109	1754.0	17.0	0.0155774380340911	PASS
36774_2#110	1749.0	20.0	0.0199705941374351	PASS
36774_2#111	1776.0	9.0	0.0084131406111819	PASS
36774_2#112	1682.0	14.0	0.0095853417515996	PASS
36774_2#113	1668.0	18.0	0.0178239314771202	PASS
36774_2#114	1683.0	7.0	0.0083269215898663	PASS
36774_2#115	1852.0	27.0	0.0210335682475362	PASS
36774_2#116	1861.0	17.0	0.0350393384530214	PASS
36774_2#117	1747.0	20.0	0.0199706000712136	PASS
36774_2#118	1724.0	27.0	0.0147003393402289	PASS
36774_2#119	1854.0	26.0	0.0210335679678297	PASS
36774_2#120	1683.0	9.0	0.010512463233726	PASS
36774_2#121	1663.0	11.0	0.0179526760086896	PASS
36774_2#122	1712.0	11.0	0.0164961771680314	PASS
36774_2#123	1850.0	11.0	0.0210406715643481	PASS
36774_2#124	1846.0	22.0	0.0194447463989371	PASS
36774_2#127	1974.0	22.0	0.0146224959476187	PASS
36774_2#128	1875.0	27.0	0.0165359913133947	PASS
36774_2#130	1828.0	17.0	0.0226517078780216	PASS
36774_2#131	1826.0	14.0	0.0182410971629832	PASS
36774_2#132	1835.0	28.0	0.0111697047251304	PASS
36774_2#133	1802.0	14.0	0.0146722007769371	PASS
36774_2#134	1737.0	11.0	0.0098317733007249	PASS
36774_2#135	1719.0	23.0	0.0205991483588132	PASS
36774_2#136	1738.0	13.0	0.0106855124165837	PASS
36774_2#137	1794.0	10.0	0.0189954494003473	PASS
36774_2#138	1679.0	14.0	0.0095853417515996	PASS
36774_2#13	1732.0	19.0	0.0170868190178736	PASS
36774_2#140	1804.0	12.0	0.0110494522343425	PASS
36774_2#141	1682.0	15.0	0.0095853417515995	PASS
36774_2#142	1726.0	10.0	0.0059257835589712	PASS
36774_2#143	1731.0	15.0	0.0100367966669465	PASS
36774_2#144	1804.0	15.0	0.0110494520738131	PASS
36774_2#145	1745.0	24.0	0.0080251491077281	PASS
36774_2#146	1855.0	15.0	0.019239470830197	PASS
36774_2#147	1715.0	15.0	0.0093158436383079	PASS
36774_2#148	1957.0	44.0	0.0130291871411381	PASS
36774_2#149	1830.0	10.0	0.009678174118662	PASS
36774_2#14	1756.0	23.0	0.0155228230810823	PASS
36774_2#150	1836.0	25.0	0.0193090581174617	PASS
36774_2#151	1758.0	8.0	0.0051192364384632	PASS
36774_2#152	1832.0	24.0	0.0183020024210805	PASS
36774_2#153	1933.0	25.0	0.0347984478885823	PASS
36774_2#154	1813.0	14.0	0.0183062932036949	PASS
36774_2#155	1925.0	25.0	0.017132372784244	PASS
36774_2#156	1827.0	16.0	0.0226315341235285	PASS
36774_2#157	1802.0	9.0	0.0035907647905842	PASS
36774_2#15	1766.0	15.0	0.0148692682017587	PASS
36774_2#160	1685.0	14.0	0.0210180074497747	PASS
36774_2#161	1732.0	15.0	0.009471611512657	PASS
36774_2#162	1700.0	27.0	0.0076844852995328	PASS
36774_2#163	1776.0	12.0	0.0161148461661275	PASS
36774_2#164	1718.0	16.0	0.0084397864444194	PASS
36774_2#165	1662.0	18.0	0.0125422207862856	PASS
36774_2#166	1720.0	13.0	0.0062010601183484	PASS
36774_2#167	1736.0	12.0	0.0105268895169159	PASS
36774_2#168	1844.0	13.0	0.0120328416772566	PASS
36774_2#172	1766.0	17.0	0.0149964900364096	PASS
36774_2#174	1814.0	18.0	0.0168028721974902	PASS
36774_2#175	1791.0	27.0	0.0195786330678252	PASS
36774_2#176	1733.0	12.0	0.019533501597344	PASS
36774_2#177	1797.0	24.0	0.0086993026235077	PASS
36774_2#178	1680.0	15.0	0.0095853417515996	PASS
36774_2#179	1818.0	12.0	0.0092293604819243	PASS
36774_2#17	1768.0	71.0	0.0135717921740325	PASS
36774_2#180	1801.0	20.0	0.0162455333650938	PASS
36774_2#181	1738.0	12.0	0.0192672546111279	PASS
36774_2#182	1731.0	14.0	0.0084717041113367	PASS
36774_2#183	1800.0	11.0	0.0146722007769046	PASS
36774_2#184	1737.0	17.0	0.0211035649231496	PASS
36774_2#185	1837.0	18.0	0.0132293852017536	PASS
36774_2#186	1694.0	20.0	0.0179085085563766	PASS
36774_2#187	1790.0	14.0	0.0107515276646365	PASS
36774_2#189	1983.0	24.0	0.0146224959476195	PASS
36774_2#18	1777.0	15.0	0.0144791688705375	PASS
36774_2#190	1685.0	19.0	0.0150023979775327	PASS
36774_2#191	1714.0	10.0	0.0127663609978518	PASS
36774_2#192	1754.0	15.0	0.0148854448950447	PASS
36774_2#193	1828.0	39.0	0.0112998432226631	PASS
36774_2#194	1706.0	11.0	0.0142166559230604	PASS
36774_2#195	1764.0	13.0	0.0149964901710955	PASS
36774_2#196	1791.0	19.0	0.0366413333919162	PASS
36774_2#197	1805.0	10.0	0.0110494511982883	PASS
36774_2#198	1679.0	11.0	0.0076702418945922	PASS
36774_2#199	1690.0	13.0	0.0098169135023369	PASS
36774_2#19	1807.0	12.0	0.0142126416963044	PASS
36774_2#1	1732.0	18.0	0.0079447015714535	PASS
36774_2#200	1676.0	11.0	0.0043378116165908	PASS
36774_2#201	1789.0	17.0	0.014548021667355	PASS
36774_2#202	1664.0	14.0	0.0126332241052941	PASS
36774_2#203	1661.0	20.0	0.0125422205530821	PASS
36774_2#204	1851.0	27.0	0.0210335678931613	PASS
36774_2#205	1696.0	19.0	0.0107353098966686	PASS
36774_2#207	1743.0	14.0	0.0105609458816402	PASS
36774_2#208	1744.0	21.0	0.0173279457801868	PASS
36774_2#209	1730.0	12.0	0.0131231842578044	PASS
36774_2#20	1845.0	21.0	0.0155003886437094	PASS
36774_2#210	1749.0	17.0	0.0096767068727044	PASS
36774_2#211	1779.0	10.0	0.0330784269938135	PASS
36774_2#212	1798.0	17.0	0.0043262262162494	PASS
36774_2#213	1712.0	12.0	0.0163853372639541	PASS
36774_2#214	1740.0	11.0	0.0098317755821137	PASS
36774_2#215	1959.0	25.0	0.0138853357393645	PASS
36774_2#216	1828.0	9.0	0.0096781742096448	PASS
36774_2#217	1748.0	14.0	0.0096767068684398	PASS
36774_2#218	1712.0	11.0	0.0165689082139777	PASS
36774_2#219	1741.0	18.0	0.0079674032791201	PASS
36774_2#21	1834.0	25.0	0.0200062464758968	PASS
36774_2#220	1689.0	20.0	0.0150023979775328	PASS
36774_2#221	1878.0	20.0	0.0151680744216474	PASS
36774_2#222	1739.0	12.0	0.0067672735291105	PASS
36774_2#224	1830.0	15.0	0.0117176665263776	PASS
36774_2#225	1746.0	19.0	0.0199706005544139	PASS
36774_2#226	1852.0	15.0	0.0113031461533267	PASS
36774_2#228	1810.0	22.0	0.020450205827351	PASS
36774_2#229	1842.0	19.0	0.009751783450231	PASS
36774_2#230	1713.0	13.0	0.032729007736307	PASS
36774_2#232	1955.0	22.0	0.0214649894501776	PASS
36774_2#233	1729.0	19.0	0.009471611512657	PASS
36774_2#234	1664.0	12.0	0.012633224172783	PASS
36774_2#235	1793.0	15.0	0.0049149962501366	PASS
36774_2#236	1731.0	11.0	0.0094592197594452	PASS
36774_2#237	1681.0	16.0	0.0095853417515996	PASS
36774_2#238	1805.0	22.0	0.0202381940642338	PASS
36774_2#239	1677.0	19.0	0.0095853417515996	PASS
36774_2#23	1724.0	10.0	0.0062208689807563	PASS
36774_2#240	1823.0	22.0	0.0117176665263049	PASS
36774_2#241	1724.0	20.0	0.0147003395823653	PASS
36774_2#242	1803.0	15.0	0.0182671560890433	PASS
36774_2#243	1792.0	24.0	0.0139519202788522	PASS
36774_2#244	1929.0	18.0	0.0179364505626137	PASS
36774_2#245	1755.0	18.0	0.0138481448782235	PASS
36774_2#246	1717.0	14.0	0.0298916943372267	PASS
36774_2#248	1747.0	11.0	0.0330185835763732	PASS
36774_2#249	1712.0	13.0	0.0328045189948897	PASS
36774_2#24	1898.0	20.0	0.0207471687116521	PASS
36774_2#250	1668.0	15.0	0.0141341061642443	PASS
36774_2#252	1826.0	33.0	0.0112998449313189	PASS
36774_2#253	1693.0	13.0	0.0074272245239159	PASS
36774_2#256	1635.0	14.0	0.017373939713253	PASS
36774_2#257	1681.0	16.0	0.0073737159326758	PASS
36774_2#258	1791.0	8.0	0.0321041522069408	PASS
36774_2#259	1800.0	12.0	0.014084650281407	PASS
36774_2#25	1771.0	11.0	0.0087829976921753	PASS
36774_2#260	1737.0	24.0	0.0076830551996549	PASS
36774_2#261	1722.0	10.0	0.0177162481102932	PASS
36774_2#262	1829.0	25.0	0.0107846796808334	PASS
36774_2#263	1706.0	9.0	0.0314384064620642	PASS
36774_2#264	1817.0	10.0	0.021337817084598	PASS
36774_2#265	1684.0	12.0	0.0102321421275627	PASS
36774_2#266	1723.0	10.0	0.017716248109964	PASS
36774_2#267	1758.0	24.0	0.0155774380340911	PASS
36774_2#268	1801.0	13.0	0.0142457219145447	PASS
36774_2#269	1783.0	18.0	0.016771712799905	PASS
36774_2#26	1746.0	12.0	0.0124880844013031	PASS
36774_2#271	1728.0	16.0	0.0132624986885581	PASS
36774_2#272	1792.0	11.0	0.0189938536594556	PASS
36774_2#275	1713.0	11.0	0.0325701449866154	PASS
36774_2#276	1804.0	12.0	0.0197649419439894	PASS
36774_2#277	1864.0	24.0	0.0159683183926906	PASS
36774_2#278	1831.0	25.0	0.0107846796804741	PASS
36774_2#279	1934.0	29.0	0.0158423528771076	PASS
36774_2#280	1681.0	16.0	0.0104419367739124	PASS
36774_2#281	1844.0	13.0	0.0120328416756169	PASS
36774_2#282	1866.0	22.0	0.0194916404016498	PASS
36774_2#283	1776.0	20.0	0.0182050214180674	PASS
36774_2#284	1903.0	20.0	0.0233328094045448	PASS
36774_2#285	1715.0	15.0	0.0139881872303241	PASS
36774_2#286	1660.0	7.0	0.0099731549617568	PASS
36774_2#288	1749.0	13.0	0.0096242022505461	PASS
36774_2#289	1791.0	10.0	0.0119043792596986	PASS
36774_2#28	1776.0	13.0	0.0105470779096596	PASS
36774_2#290	1748.0	57.0	0.0098620965483125	PASS
36774_2#291	1815.0	13.0	0.0199716712567914	PASS
36774_2#292	1711.0	11.0	0.032216798898857	PASS
36774_2#293	1678.0	13.0	0.0076702418945922	PASS
36774_2#294	1835.0	153.0	0.0030457568358727	PASS
36774_2#295	1718.0	14.0	0.0082890374434926	PASS
36774_2#297	1879.0	24.0	0.0180972525050352	PASS
36774_2#298	1802.0	9.0	0.0037300321483287	PASS
36774_2#29	1810.0	12.0	0.0157243247220002	PASS
36774_2#301	1872.0	28.0	0.0153482102481434	PASS
36774_2#302	1780.0	9.0	0.0166680185233447	PASS
36774_2#303	1747.0	15.0	0.0155954314546509	PASS
36774_2#304	1768.0	13.0	0.0148692625440183	PASS
36774_2#305	1713.0	10.0	0.0093158436389937	PASS
36774_2#306	1721.0	16.0	0.0118023361090708	PASS
36774_2#308	1753.0	12.0	0.0096767068655456	PASS
36774_2#309	1662.0	16.0	0.0184410939410334	PASS
36774_2#310	1740.0	13.0	0.0311658591964243	PASS
36774_2#311	1807.0	13.0	0.0186623316236757	PASS
36774_2#312	1737.0	12.0	0.0096845641137948	PASS
36774_2#313	1695.0	17.0	0.0179082781919071	PASS
36774_2#314	1836.0	14.0	0.0205513590089313	PASS
36774_2#316	1736.0	16.0	0.0054855412595257	PASS
36774_2#318	1726.0	12.0	0.0169807625457058	PASS
36774_2#319	1897.0	18.0	0.0144304153470312	PASS
36774_2#31	1793.0	11.0	0.0189954233656117	PASS
36774_2#320	1746.0	16.0	0.0095893361518038	PASS
36774_2#323	1696.0	14.0	0.0074272245239158	PASS
36774_2#324	1662.0	9.0	0.0080547899400906	PASS
36774_2#325	1666.0	13.0	0.0333843167098954	PASS
36774_2#326	1773.0	10.0	0.0161494129271976	PASS
36774_2#327	1826.0	13.0	0.0117176665276615	PASS
36774_2#328	1801.0	13.0	0.0162456837702948	PASS
36774_2#329	1672.0	13.0	0.0160976447430447	PASS
36774_2#32	1660.0	20.0	0.0125422216041022	PASS
36774_2#330	1718.0	11.0	0.0059278985974037	PASS
36774_2#331	1736.0	12.0	0.0067685112778839	PASS
36774_2#332	1796.0	21.0	0.0086993111965693	PASS
36774_2#333	1740.0	13.0	0.0079674033128772	PASS
36774_2#334	1682.0	16.0	0.009701906729444	PASS
36774_2#336	1903.0	16.0	0.0193726393054831	PASS
36774_2#337	1795.0	9.0	0.0204039688085831	PASS
36774_2#339	1744.0	23.0	0.0145803989526935	PASS
36774_2#33	1974.0	22.0	0.0146224959476183	PASS
36774_2#341	1758.0	18.0	0.0156670187526055	PASS
36774_2#342	1804.0	15.0	0.0146722007766561	PASS
36774_2#343	1673.0	22.0	0.0159259525182215	PASS
36774_2#344	1857.0	21.0	0.0197129031456672	PASS
36774_2#346	1838.0	17.0	0.0176913631771642	PASS
36774_2#347	1828.0	16.0	0.0189223754146698	PASS
36774_2#348	1813.0	19.0	0.0201543621244399	PASS
36774_2#34	1678.0	17.0	0.0104392603949327	PASS
36774_2#350	1901.0	18.0	0.0207471687116521	PASS
36774_2#351	1665.0	12.0	0.0177176223418264	PASS
36774_2#352	1865.0	22.0	0.0196533346436983	PASS
36774_2#353	1791.0	9.0	0.0323366414201124	PASS
36774_2#356	1804.0	19.0	0.0097447703439265	PASS
36774_2#357	1676.0	13.0	0.0164472949857317	PASS
36774_2#358	1804.0	10.0	0.0146722007775419	PASS
36774_2#35	1742.0	16.0	0.0072681671305907	PASS
36774_2#360	1743.0	10.0	0.0096553032258096	PASS
36774_2#361	1674.0	12.0	0.0160976447430607	PASS
36774_2#362	1892.0	20.0	0.0207471687116521	PASS
36774_2#363	1690.0	18.0	0.0150023979775328	PASS
36774_2#364	1834.0	13.0	0.009678174079152	PASS
36774_2#365	1798.0	10.0	0.0204228791864025	PASS
36774_2#366	1739.0	12.0	0.0170950800529558	PASS
36774_2#367	1720.0	14.0	0.0084397859973146	PASS
36774_2#368	1798.0	20.0	0.0147796038391654	PASS
36774_2#369	1739.0	11.0	0.0095716032671471	PASS
36774_2#36	1834.0	9.0	0.0101683485715782	PASS
36774_2#370	1783.0	18.0	0.0130915962697459	PASS
36774_2#371	1805.0	13.0	0.0176392451100219	PASS
36774_2#372	1760.0	19.0	0.0059524370653388	PASS
36774_2#373	1813.0	14.0	0.0152839730324304	PASS
36774_2#374	1898.0	16.0	0.0178437715457987	PASS
36774_2#375	1811.0	11.0	0.015724324831269	PASS
36774_2#376	1804.0	13.0	0.0110494522598032	PASS
36774_2#377	1734.0	13.0	0.0065021947191534	PASS
36774_2#378	1746.0	14.0	0.0095893361715862	PASS
36774_2#379	1858.0	26.0	0.0196344840203908	PASS
36774_2#37	1756.0	19.0	0.0155774380340911	PASS
36774_2#380	1893.0	17.0	0.0217442607652452	PASS
36774_2#381	1815.0	19.0	0.0118485658166934	PASS
36774_2#382	1777.0	20.0	0.0221724718130045	PASS
36774_2#384	1678.0	15.0	0.0092252115969897	PASS
36774_2#38	1729.0	11.0	0.0101622214743323	PASS
36774_2#39	1738.0	18.0	0.0106566484500331	PASS
36774_2#3	1806.0	18.0	0.0192428337294229	PASS
36774_2#40	1829.0	25.0	0.0107846796767958	PASS
36774_2#41	1804.0	57.0	0.0200578491542693	PASS
36774_2#42	1638.0	14.0	0.0176378094364383	PASS
36774_2#43	1676.0	12.0	0.0095853417515996	PASS
36774_2#44	1711.0	15.0	0.0179666838978726	PASS
36774_2#46	1717.0	11.0	0.0059140885444806	PASS
36774_2#47	1720.0	13.0	0.0062208689811753	PASS
36774_2#48	1714.0	15.0	0.0327290077363118	PASS
36774_2#49	1959.0	22.0	0.0159992661881268	PASS
36774_2#4	1777.0	15.0	0.0167184603804014	PASS
36774_2#50	1675.0	15.0	0.0180031626365578	PASS
36774_2#51	1768.0	18.0	0.0199535937167031	PASS
36774_2#52	1830.0	27.0	0.0107846796866006	PASS
36774_2#53	1734.0	13.0	0.0098317755661918	PASS
36774_2#54	1771.0	15.0	0.0140257944694474	PASS
36774_2#55	1804.0	14.0	0.0110396149104098	PASS
36774_2#56	1668.0	9.0	0.0059324475592199	PASS
36774_2#57	1848.0	27.0	0.0209981808745569	PASS
36774_2#58	1793.0	14.0	0.018356929755907	PASS
36774_2#59	1674.0	18.0	0.0159259525182215	PASS
36774_2#60	1716.0	11.0	0.0127656745860633	PASS
36774_2#61	1812.0	10.0	0.0183067535340355	PASS
36774_2#62	1838.0	15.0	0.0324534902302587	PASS
36774_2#63	1803.0	10.0	0.0116186609284322	PASS
36774_2#64	1814.0	28.0	0.0142486745474498	PASS
36774_2#65	1734.0	12.0	0.0055535231662505	PASS
36774_2#66	1762.0	13.0	0.01793638360417	PASS
36774_2#67	1712.0	12.0	0.0325956170047347	PASS
36774_2#68	1732.0	17.0	0.0079447015714535	PASS
36774_2#69	1714.0	13.0	0.0327290077362961	PASS
36774_2#6	1822.0	12.0	0.0355410821077419	PASS
36774_2#70	1687.0	19.0	0.0150023979775326	PASS
36774_2#71	1816.0	12.0	0.0204014959988974	PASS
36774_2#72	1788.0	15.0	0.019880231688998	PASS
36774_2#73	1757.0	16.0	0.0084627144301341	PASS
36774_2#74	1822.0	22.0	0.0226315361269147	PASS
36774_2#77	1737.0	14.0	0.0054852511299165	PASS
36774_2#78	1732.0	18.0	0.0170322716246185	PASS
36774_2#79	1739.0	17.0	0.009471611512657	PASS
36774_2#7	1793.0	19.0	0.0139519202789303	PASS
36774_2#80	1804.0	17.0	0.0162503958929477	PASS
36774_2#82	1762.0	15.0	0.0195709432878628	PASS
36774_2#84	1848.0	82.0	0.013108259214306	PASS
36774_2#85	1855.0	13.0	0.0192385270921026	PASS
36774_2#86	1744.0	14.0	0.0056921904371202	PASS
36774_2#87	1871.0	17.0	0.0152318156150203	PASS
36774_2#88	1716.0	7.0	0.0083435062801953	PASS
36774_2#89	1843.0	17.0	0.0184928669718208	PASS
36774_2#8	1895.0	20.0	0.0203056793073978	PASS
36774_2#90	1807.0	10.0	0.019599044491221	PASS
36774_2#91	1683.0	12.0	0.0077206800185622	PASS
36774_2#92	1843.0	12.0	0.012032842035639	PASS
36774_2#93	1808.0	16.0	0.0097447703471732	PASS
36774_2#94	1765.0	14.0	0.0204603037395408	PASS
36774_2#96	1716.0	10.0	0.0083435059693834	PASS
36774_2#97	1667.0	15.0	0.0181752400389647	PASS
36774_2#98	1749.0	13.0	0.0096767068622267	PASS
36774_2#99	1801.0	13.0	0.0146723362381512	PASS
36774_2#9	1772.0	12.0	0.0047798102207173	PASS
36812_1#100	1878.0	21.0	0.0151680744216474	PASS
36812_1#101	1705.0	7.0	0.013980096097908	PASS
36812_1#102	1669.0	11.0	0.0066920848406229	PASS
36812_1#103	1659.0	12.0	0.0077082860091331	PASS
36812_1#106	1720.0	23.0	0.0187644584290664	PASS
36812_1#107	1856.0	29.0	0.0195721305890314	PASS
36812_1#108	1667.0	18.0	0.0158435663559495	PASS
36812_1#109	1931.0	19.0	0.019691877989653	PASS
36812_1#10	1703.0	16.0	0.0187088203082997	PASS
36812_1#110	1800.0	18.0	0.0099217800537285	PASS
36812_1#111	1895.0	22.0	0.0207471687116521	PASS
36812_1#112	1703.0	9.0	0.0313038667642634	PASS
36812_1#113	1722.0	16.0	0.0114410649164387	PASS
36812_1#114	1665.0	15.0	0.0158435663559495	PASS
36812_1#116	1922.0	26.0	0.0197819181955007	PASS
36812_1#117	1835.0	8.0	0.0348091142672617	PASS
36812_1#118	1745.0	13.0	0.009676706869027	PASS
36812_1#119	1820.0	10.0	0.0095500688135431	PASS
36812_1#11	1666.0	22.0	0.0159135514554013	PASS
36812_1#120	1757.0	21.0	0.0139933175157821	PASS
36812_1#121	1835.0	33.0	0.0109087671356906	PASS
36812_1#122	1860.0	25.0	0.0203748170934224	PASS
36812_1#123	1860.0	23.0	0.0143229095192889	PASS
36812_1#124	1762.0	13.0	0.0140057599131044	PASS
36812_1#125	1799.0	25.0	0.0100612394723436	PASS
36812_1#126	1761.0	11.0	0.0071669847394199	PASS
36812_1#127	1655.0	23.0	0.0139847612947832	PASS
36812_1#128	1796.0	12.0	0.0120483513931008	PASS
36812_1#129	1800.0	17.0	0.0099217800537286	PASS
36812_1#12	1772.0	25.0	0.0186173375073793	PASS
36812_1#130	1680.0	15.0	0.0092252131157579	PASS
36812_1#131	1751.0	19.0	0.0087228356908347	PASS
36812_1#132	1670.0	13.0	0.0050526217028667	PASS
36812_1#133	1860.0	13.0	0.0368166428587349	PASS
36812_1#135	1805.0	12.0	0.011049450860971	PASS
36812_1#136	1727.0	15.0	0.0171647624156553	PASS
36812_1#137	1781.0	12.0	0.0121321146975083	PASS
36812_1#138	1842.0	16.0	0.0103540281217298	PASS
36812_1#139	1847.0	16.0	0.0152648549930564	PASS
36812_1#13	1709.0	25.0	0.0174783186218056	PASS
36812_1#140	1829.0	24.0	0.0224882928824756	PASS
36812_1#142	1729.0	15.0	0.0169803618116172	PASS
36812_1#143	1731.0	9.0	0.0152494135096857	PASS
36812_1#144	1735.0	25.0	0.0077094287346723	PASS
36812_1#145	1856.0	22.0	0.0197129031456148	PASS
36812_1#147	1742.0	24.0	0.0077272825463057	PASS
36812_1#148	1717.0	17.0	0.0075221538374971	PASS
36812_1#14	1706.0	8.0	0.0133709595107859	PASS
36812_1#150	1763.0	10.0	0.0099066682449333	PASS
36812_1#151	1789.0	26.0	0.0086004564612472	PASS
36812_1#152	1713.0	13.0	0.0093158436390517	PASS
36812_1#153	1866.0	67.0	0.0098301921029821	PASS
36812_1#154	1790.0	17.0	0.0120873236983944	PASS
36812_1#155	1802.0	12.0	0.0102961163089004	PASS
36812_1#156	1746.0	36.0	0.0157732211318023	PASS
36812_1#157	1875.0	21.0	0.0151680744216474	PASS
36812_1#158	1897.0	21.0	0.0207471687116521	PASS
36812_1#159	1668.0	7.0	0.00689430069321	PASS
36812_1#15	1718.0	10.0	0.0059838362024233	PASS
36812_1#160	1798.0	17.0	0.0152392079712484	PASS
36812_1#161	1730.0	18.0	0.0162912946796506	PASS
36812_1#163	1737.0	19.0	0.0210461607616233	PASS
36812_1#165	1716.0	12.0	0.016815260784322	PASS
36812_1#166	1795.0	22.0	0.0041685197025705	PASS
36812_1#167	1732.0	21.0	0.0077777325042167	PASS
36812_1#168	1765.0	18.0	0.0169573067093296	PASS
36812_1#170	1742.0	16.0	0.0170070237135641	PASS
36812_1#171	1849.0	19.0	0.018492866971827	PASS
36812_1#173	1738.0	15.0	0.017095080052779	PASS
36812_1#174	1715.0	10.0	0.0185974241783777	PASS
36812_1#176	1792.0	13.0	0.0080998696310367	PASS
36812_1#177	1854.0	23.0	0.0196952635142793	PASS
36812_1#178	1853.0	29.0	0.0194255123854984	PASS
36812_1#179	1767.0	9.0	0.0148884120539323	PASS
36812_1#17	1736.0	13.0	0.0121819478790996	PASS
36812_1#180	1830.0	28.0	0.0107846796681215	PASS
36812_1#181	1831.0	15.0	0.010797557329429	PASS
36812_1#182	1799.0	12.0	0.0084135038924397	PASS
36812_1#183	1730.0	18.0	0.0141896979747376	PASS
36812_1#185	1742.0	11.0	0.0096872517458242	PASS
36812_1#186	1793.0	14.0	0.0203460439345509	PASS
36812_1#187	1818.0	20.0	0.0189452934329253	PASS
36812_1#188	1669.0	19.0	0.0164148748472169	PASS
36812_1#189	1844.0	19.0	0.0192487522913835	PASS
36812_1#18	1897.0	22.0	0.0207471687116521	PASS
36812_1#190	1862.0	23.0	0.0194916403832399	PASS
36812_1#191	1821.0	33.0	0.0153702608432825	PASS
36812_1#192	1691.0	9.0	0.0146167153521938	PASS
36812_1#193	1756.0	15.0	0.0177341281032339	PASS
36812_1#194	1841.0	24.0	0.0143297139574711	PASS
36812_1#195	1686.0	20.0	0.0150023979775327	PASS
36812_1#196	1729.0	12.0	0.0169804040840972	PASS
36812_1#197	1697.0	13.0	0.0088614828450901	PASS
36812_1#198	1864.0	30.0	0.0203748170933807	PASS
36812_1#199	1702.0	9.0	0.0083872757174661	PASS
36812_1#19	1794.0	12.0	0.0203064696035963	PASS
36812_1#1	1755.0	13.0	0.0177341310682452	PASS
36812_1#200	1750.0	17.0	0.0035770814248162	PASS
36812_1#201	1653.0	14.0	0.043733070908991	PASS
36812_1#202	1779.0	21.0	0.0121321146973815	PASS
36812_1#203	1703.0	9.0	0.0144679268025604	PASS
36812_1#204	1672.0	10.0	0.0050100091448215	PASS
36812_1#205	1805.0	19.0	0.0097447703396455	PASS
36812_1#207	1673.0	12.0	0.0041540421500514	PASS
36812_1#208	1793.0	10.0	0.0097708159065894	PASS
36812_1#209	1772.0	12.0	0.0047796282653764	PASS
36812_1#20	1805.0	26.0	0.0101082094211886	PASS
36812_1#210	1786.0	43.0	0.0102131209146341	PASS
36812_1#211	1787.0	26.0	0.0082414831919891	PASS
36812_1#212	1786.0	17.0	0.0130512006351748	PASS
36812_1#213	1814.0	25.0	0.0191804307912703	PASS
36812_1#214	1815.0	24.0	0.0136137815108547	PASS
36812_1#215	1693.0	15.0	0.0072012667894825	PASS
36812_1#216	1705.0	12.0	0.0152890169292084	PASS
36812_1#217	1792.0	16.0	0.0120873321015025	PASS
36812_1#218	1782.0	16.0	0.0121321146973718	PASS
36812_1#219	1763.0	15.0	0.0153448112134932	PASS
36812_1#21	1787.0	14.0	0.0189581832896925	PASS
36812_1#220	1669.0	14.0	0.0144201948432717	PASS
36812_1#221	1769.0	26.0	0.018617334578268	PASS
36812_1#222	1734.0	30.0	0.0175088886744386	PASS
36812_1#223	1934.0	25.0	0.0216019237304105	PASS
36812_1#224	1680.0	18.0	0.0140005845545493	PASS
36812_1#225	1646.0	18.0	0.0164640321886176	PASS
36812_1#226	1871.0	25.0	0.0127153789719184	PASS
36812_1#227	1897.0	20.0	0.0215355577859956	PASS
36812_1#228	1845.0	24.0	0.0184928669718283	PASS
36812_1#229	1761.0	14.0	0.0071669839768283	PASS
36812_1#22	1664.0	19.0	0.0158435663559495	PASS
36812_1#230	1757.0	22.0	0.0155774380340911	PASS
36812_1#231	1658.0	10.0	0.0155613408034707	PASS
36812_1#232	1720.0	64.0	0.0134998764353944	PASS
36812_1#233	1838.0	11.0	0.0100879939634155	PASS
36812_1#234	1913.0	20.0	0.0194763110241507	PASS
36812_1#237	1808.0	14.0	0.0176518972528926	PASS
36812_1#238	1773.0	15.0	0.008517146871989	PASS
36812_1#239	1896.0	16.0	0.0207471687116521	PASS
36812_1#23	1773.0	11.0	0.0047798574514675	PASS
36812_1#240	1727.0	10.0	0.0162093133070678	PASS
36812_1#241	1807.0	22.0	0.0154747633854479	PASS
36812_1#243	1719.0	12.0	0.0060025748224614	PASS
36812_1#244	1735.0	22.0	0.0077346884127107	PASS
36812_1#245	1735.0	20.0	0.0098888471308509	PASS
36812_1#246	1798.0	20.0	0.013641015747381	PASS
36812_1#247	1802.0	15.0	0.0116186610031928	PASS
36812_1#248	1676.0	24.0	0.0183704166353212	PASS
36812_1#249	1770.0	19.0	0.0170512956431711	PASS
36812_1#24	1763.0	11.0	0.0149483265209891	PASS
36812_1#250	1861.0	26.0	0.0202521983065757	PASS
36812_1#251	1672.0	17.0	0.0087249976681565	PASS
36812_1#253	1888.0	24.0	0.0204073048032584	PASS
36812_1#254	1663.0	19.0	0.0158396955182954	PASS
36812_1#255	1815.0	32.0	0.0153702608427504	PASS
36812_1#256	1665.0	20.0	0.0149467061932687	PASS
36812_1#257	1791.0	15.0	0.0194013857636803	PASS
36812_1#258	1877.0	27.0	0.0192523170809699	PASS
36812_1#259	1718.0	9.0	0.0053257488307637	PASS
36812_1#25	1749.0	17.0	0.0081179898932379	PASS
36812_1#261	1885.0	13.0	0.0338627837581576	PASS
36812_1#262	1659.0	19.0	0.0077082860090732	PASS
36812_1#263	1751.0	11.0	0.0081179900818229	PASS
36812_1#264	1667.0	16.0	0.0141341061642443	PASS
36812_1#265	1853.0	16.0	0.0143782445533362	PASS
36812_1#266	1893.0	21.0	0.020305679306981	PASS
36812_1#267	1832.0	20.0	0.0224947386976851	PASS
36812_1#269	1680.0	8.0	0.0094173870407956	PASS
36812_1#26	1665.0	18.0	0.0177902998058548	PASS
36812_1#270	1726.0	14.0	0.0154035608722666	PASS
36812_1#271	1736.0	21.0	0.0095586573781344	PASS
36812_1#272	1716.0	11.0	0.008343506419225	PASS
36812_1#273	1818.0	17.0	0.0111904404047994	PASS
36812_1#274	1826.0	21.0	0.0174675594700149	PASS
36812_1#275	1752.0	15.0	0.0099419406968692	PASS
36812_1#276	1863.0	26.0	0.0166347148382048	PASS
36812_1#277	1717.0	11.0	0.005983836202407	PASS
36812_1#278	1833.0	13.0	0.0348091142048453	PASS
36812_1#279	1765.0	14.0	0.0148920550117906	PASS
36812_1#27	1807.0	11.0	0.015456920771924	PASS
36812_1#282	1704.0	10.0	0.0141908072349553	PASS
36812_1#283	1734.0	27.0	0.0078700877020019	PASS
36812_1#284	1896.0	21.0	0.0207471687116506	PASS
36812_1#285	1666.0	20.0	0.0158435663559495	PASS
36812_1#286	1787.0	14.0	0.0156842185161966	PASS
36812_1#287	1643.0	17.0	0.0164640321883594	PASS
36812_1#288	1800.0	22.0	0.0172704390032977	PASS
36812_1#289	1793.0	18.0	0.01367934993521	PASS
36812_1#28	1668.0	25.0	0.0158396574484643	PASS
36812_1#290	1803.0	22.0	0.0099217800537285	PASS
36812_1#291	1791.0	15.0	0.0194013857636878	PASS
36812_1#292	1665.0	15.0	0.0178239314771201	PASS
36812_1#293	1779.0	7.0	0.0185494502894757	PASS
36812_1#294	1720.0	14.0	0.0059838362024219	PASS
36812_1#295	1673.0	8.0	0.0043008061233016	PASS
36812_1#296	1772.0	19.0	0.0206375843671388	PASS
36812_1#297	1734.0	18.0	0.0170838496189659	PASS
36812_1#298	1743.0	19.0	0.0078547060662432	PASS
36812_1#299	1756.0	22.0	0.0155774380340911	PASS
36812_1#29	1722.0	19.0	0.0188237142412538	PASS
36812_1#2	1666.0	26.0	0.0160730998042483	PASS
36812_1#300	1732.0	23.0	0.0173104397821804	PASS
36812_1#301	1756.0	18.0	0.0155774380340911	PASS
36812_1#302	1788.0	18.0	0.0156842195000433	PASS
36812_1#303	1659.0	12.0	0.0077061682752345	PASS
36812_1#305	1789.0	12.0	0.032336627224032	PASS
36812_1#306	1740.0	12.0	0.0096839580319148	PASS
36812_1#307	1672.0	27.0	0.0160730998042483	PASS
36812_1#308	1803.0	16.0	0.0095482640147157	PASS
36812_1#309	1741.0	16.0	0.009471611512657	PASS
36812_1#30	1977.0	27.0	0.0146224959476189	PASS
36812_1#310	1710.0	10.0	0.0152628929035088	PASS
36812_1#311	1726.0	18.0	0.0059499034103888	PASS
36812_1#312	1715.0	22.0	0.0087100211591069	PASS
36812_1#313	1883.0	20.0	0.0151680744216474	PASS
36812_1#314	1808.0	12.0	0.0027697492517805	PASS
36812_1#315	1737.0	9.0	0.0147098227747085	PASS
36812_1#316	1720.0	16.0	0.0059838362024212	PASS
36812_1#317	1832.0	35.0	0.0107846796846648	PASS
36812_1#318	1733.0	38.0	0.007974185254812	PASS
36812_1#319	1874.0	36.0	0.0164371521023903	PASS
36812_1#31	1795.0	17.0	0.0110028498923184	PASS
36812_1#320	1692.0	10.0	0.008152270316919	PASS
36812_1#321	1843.0	16.0	0.0143297139574713	PASS
36812_1#322	1859.0	26.0	0.0196533346437019	PASS
36812_1#323	1793.0	12.0	0.0108452668749326	PASS
36812_1#324	1867.0	26.0	0.0203748170933786	PASS
36812_1#327	1705.0	9.0	0.0143052382216798	PASS
36812_1#328	1857.0	157.0	0.0157771116043618	PASS
36812_1#329	1893.0	18.0	0.0207471687116507	PASS
36812_1#32	1679.0	18.0	0.0098061508888646	PASS
36812_1#331	1815.0	11.0	0.0150019929123236	PASS
36812_1#332	1720.0	13.0	0.0059838362024161	PASS
36812_1#333	1730.0	26.0	0.0110230501986098	PASS
36812_1#334	1792.0	15.0	0.0079839241004989	PASS
36812_1#335	1849.0	25.0	0.0200987644447521	PASS
36812_1#336	1826.0	24.0	0.0226315341221644	PASS
36812_1#337	1802.0	13.0	0.0189015198790889	PASS
36812_1#338	1681.0	11.0	0.009417387042846	PASS
36812_1#33	1666.0	16.0	0.0151357664527277	PASS
36812_1#340	1711.0	9.0	0.0093158436375968	PASS
36812_1#341	1717.0	12.0	0.0057256528687839	PASS
36812_1#342	1662.0	14.0	0.0077082860090809	PASS
36812_1#343	1670.0	12.0	0.0067981664426756	PASS
36812_1#344	1780.0	22.0	0.0143223881340658	PASS
36812_1#345	1795.0	13.0	0.0110028501007802	PASS
36812_1#346	1714.0	12.0	0.0136274424239171	PASS
36812_1#347	1740.0	20.0	0.0091609195817563	PASS
36812_1#348	1896.0	16.0	0.019372695333015	PASS
36812_1#349	1934.0	30.0	0.0085078480092663	PASS
36812_1#34	1681.0	14.0	0.0098061508929625	PASS
36812_1#350	1757.0	75.0	0.0072556138391594	PASS
36812_1#351	1839.0	21.0	0.0136370781418721	PASS
36812_1#352	1665.0	20.0	0.0159825121678889	PASS
36812_1#353	1727.0	11.0	0.0065903867386265	PASS
36812_1#354	1765.0	14.0	0.0229526913630687	PASS
36812_1#355	1792.0	9.0	0.0321040968341253	PASS
36812_1#356	1706.0	12.0	0.0133459039884851	PASS
36812_1#357	1754.0	13.0	0.0087228392832521	PASS
36812_1#358	1687.0	12.0	0.0081837274798525	PASS
36812_1#359	1830.0	17.0	0.0224947276839041	PASS
36812_1#35	1736.0	22.0	0.0077094290673779	PASS
36812_1#360	1845.0	27.0	0.0209796055516976	PASS
36812_1#363	1729.0	15.0	0.0026759843045326	PASS
36812_1#364	1723.0	12.0	0.0044927071763768	PASS
36812_1#365	1799.0	18.0	0.0099217800537285	PASS
36812_1#366	1790.0	17.0	0.0040083347576276	PASS
36812_1#367	1731.0	12.0	0.0194664139332344	PASS
36812_1#368	1854.0	24.0	0.0195721305890334	PASS
36812_1#369	1751.0	17.0	0.0087226923318569	PASS
36812_1#36	1794.0	24.0	0.0131607107163384	PASS
36812_1#370	1863.0	25.0	0.0203748170934045	PASS
36812_1#371	1722.0	14.0	0.006006299423298	PASS
36812_1#373	1938.0	19.0	0.0198586494391175	PASS
36812_1#374	1734.0	31.0	0.0079741846025981	PASS
36812_1#375	1773.0	38.0	0.0100560880826726	PASS
36812_1#377	1671.0	9.0	0.0192415625871668	PASS
36812_1#378	1758.0	18.0	0.0155774380340911	PASS
36812_1#379	1845.0	11.0	0.0103540281216543	PASS
36812_1#37	1795.0	10.0	0.0204223251798837	PASS
36812_1#380	1779.0	33.0	0.0100560880826726	PASS
36812_1#381	1813.0	23.0	0.0200670592686404	PASS
36812_1#382	1866.0	24.0	0.0197018566389886	PASS
36812_1#383	1813.0	18.0	0.0168028721974901	PASS
36812_1#384	1833.0	10.0	0.0348341561846779	PASS
36812_1#38	1814.0	10.0	0.0215273882631451	PASS
36812_1#3	1670.0	23.0	0.0160730998042483	PASS
36812_1#40	1742.0	16.0	0.0079674033254445	PASS
36812_1#41	1932.0	19.0	0.0216080952729247	PASS
36812_1#42	1773.0	16.0	0.0098776140373026	PASS
36812_1#43	1730.0	15.0	0.0026759959828649	PASS
36812_1#44	1937.0	18.0	0.0198586494391176	PASS
36812_1#45	1829.0	23.0	0.0117176665267144	PASS
36812_1#46	1907.0	26.0	0.0135963092862037	PASS
36812_1#47	1830.0	25.0	0.0185668208088231	PASS
36812_1#48	1828.0	22.0	0.0182180022145037	PASS
36812_1#49	1863.0	24.0	0.019701856638791	PASS
36812_1#4	1730.0	15.0	0.0102192765122483	PASS
36812_1#50	1789.0	20.0	0.0189581832231968	PASS
36812_1#51	1834.0	29.0	0.0107846796821122	PASS
36812_1#52	1727.0	12.0	0.0075055231104288	PASS
36812_1#53	1711.0	16.0	0.0137755616734587	PASS
36812_1#55	1778.0	18.0	0.0121321146973683	PASS
36812_1#56	1695.0	18.0	0.007862313028932	PASS
36812_1#57	1712.0	18.0	0.0077201728611303	PASS
36812_1#58	1845.0	24.0	0.0184928669718243	PASS
36812_1#59	1859.0	14.0	0.0368657143087113	PASS
36812_1#5	1864.0	18.0	0.0143229095192889	PASS
36812_1#60	1765.0	11.0	0.0143242423079024	PASS
36812_1#61	1725.0	22.0	0.0059483715893225	PASS
36812_1#62	1775.0	19.0	0.0211869205692546	PASS
36812_1#63	1798.0	12.0	0.003729958952233	PASS
36812_1#64	1730.0	13.0	0.0131231723129432	PASS
36812_1#65	1883.0	28.0	0.0207680076644967	PASS
36812_1#66	1670.0	16.0	0.0042250144166608	PASS
36812_1#67	1806.0	9.0	0.011039614928476	PASS
36812_1#6	1862.0	32.0	0.0203748170934091	PASS
36812_1#70	1763.0	14.0	0.0148920528778351	PASS
36812_1#71	1814.0	9.0	0.0104868136266083	PASS
36812_1#73	1932.0	25.0	0.0216019237304054	PASS
36812_1#74	1707.0	11.0	0.0141010728708733	PASS
36812_1#77	1763.0	12.0	0.0152403688031183	PASS
36812_1#78	1854.0	23.0	0.0196952635142793	PASS
36812_1#79	1746.0	16.0	0.0192570915107866	PASS
36812_1#80	1790.0	8.0	0.032336650564596	PASS
36812_1#81	1920.0	22.0	0.0201375048483569	PASS
36812_1#82	1705.0	12.0	0.014305241470441	PASS
36812_1#83	1742.0	24.0	0.0120539307971927	PASS
36812_1#84	1793.0	12.0	0.0120484166354812	PASS
36812_1#85	1695.0	18.0	0.0101967979069949	PASS
36812_1#86	1756.0	15.0	0.0155774380340911	PASS
36812_1#87	1755.0	20.0	0.0155774380340911	PASS
36812_1#8	1668.0	13.0	0.0180746309211823	PASS
36812_1#91	1760.0	14.0	0.0071669839650068	PASS
36812_1#92	1778.0	9.0	0.0097794980993395	PASS
36812_1#93	1930.0	21.0	0.0216000141672504	PASS
36812_1#94	1717.0	25.0	0.0305709992205762	PASS
36812_1#95	1660.0	11.0	0.0156228076444439	PASS
36812_1#96	1728.0	11.0	0.0065903867386263	PASS
36812_1#97	1747.0	13.0	0.0104674421187004	PASS
36812_1#98	1843.0	18.0	0.0184928669718494	PASS
36812_1#99	1753.0	24.0	0.0092276340896046	PASS
36812_1#9	1743.0	21.0	0.0147012636225309	PASS
36812_2#114	1728.0	23.0	0.0075853062677344	PASS
36812_2#116	1720.0	14.0	0.0068591515007409	PASS
36812_2#118	1706.0	9.0	0.0320212909619305	PASS
36812_2#120	1730.0	25.0	0.0076767876308709	PASS
36812_2#122	1709.0	12.0	0.0189083037215261	PASS
36812_2#126	1691.0	61.0	0.0073140903438296	PASS
36812_2#128	1930.0	27.0	0.0196918779897734	PASS
36812_2#146	1666.0	9.0	0.0068943047005773	PASS
36812_2#148	1762.0	8.0	0.0140057865265064	PASS
36812_2#150	1856.0	10.0	0.0192816537574273	PASS
36812_2#152	1722.0	15.0	0.0184900480155977	PASS
36812_2#153	1874.0	27.0	0.0164096280119544	PASS
36812_2#154	1697.0	18.0	0.0206964848960908	PASS
36812_2#155	1687.0	16.0	0.0180257521383146	PASS
36812_2#156	1860.0	23.0	0.0196344840205973	PASS
36812_2#157	1844.0	22.0	0.0148151512575816	PASS
36812_2#159	1741.0	27.0	0.0081372498403803	PASS
36812_2#160	1769.0	14.0	0.0170896330187087	PASS
36812_2#178	1896.0	20.0	0.0207471687116507	PASS
36812_2#179	1772.0	15.0	0.021186984921085	PASS
36812_2#180	1706.0	11.0	0.0136341759641494	PASS
36812_2#181	1784.0	20.0	0.0130915962697449	PASS
36812_2#182	1818.0	15.0	0.0147479310599261	PASS
36812_2#183	1934.0	17.0	0.0194539896704572	PASS
36812_2#184	1729.0	21.0	0.0075853076058761	PASS
36812_2#185	1786.0	24.0	0.0188623824737892	PASS
36812_2#186	1733.0	12.0	0.010613142043604	PASS
36812_2#188	1741.0	15.0	0.009471611512657	PASS
36812_2#189	1731.0	24.0	0.0077513788800745	PASS
36812_2#190	1802.0	12.0	0.0116186609315798	PASS
36812_2#191	1730.0	9.0	0.0156262304401853	PASS
36812_2#192	1768.0	16.0	0.0169055119036532	PASS
36812_2#209	1827.0	17.0	0.0128855776173384	PASS
36812_2#20	1877.0	20.0	0.0165959614391203	PASS
36812_2#211	1740.0	16.0	0.0077272825545856	PASS
36812_2#212	1872.0	27.0	0.0164096280099627	PASS
36812_2#213	1732.0	31.0	0.0036544153318987	PASS
36812_2#214	1715.0	18.0	0.030487294061733	PASS
36812_2#215	1727.0	11.0	0.0162093133083597	PASS
36812_2#216	1799.0	18.0	0.0162767461251841	PASS
36812_2#217	1668.0	14.0	0.0180746309211823	PASS
36812_2#218	1746.0	15.0	0.003315897835802	PASS
36812_2#219	1787.0	12.0	0.0177284252399109	PASS
36812_2#220	1738.0	17.0	0.0164195687270404	PASS
36812_2#221	1775.0	19.0	0.0170186949567721	PASS
36812_2#222	1671.0	14.0	0.0161959307305429	PASS
36812_2#224	1741.0	15.0	0.0091609195817562	PASS
36812_2#22	1729.0	21.0	0.0188237143124568	PASS
36812_2#241	1674.0	12.0	0.0042986617815188	PASS
36812_2#242	1759.0	14.0	0.0052327830338044	PASS
36812_2#243	1672.0	18.0	0.0144344168454437	PASS
36812_2#244	1807.0	12.0	0.0154569207719244	PASS
36812_2#245	1858.0	31.0	0.0203748170934085	PASS
36812_2#246	1674.0	15.0	0.0095360911757461	PASS
36812_2#248	1831.0	22.0	0.0183020024210806	PASS
36812_2#249	1845.0	15.0	0.016865472108904	PASS
36812_2#24	1736.0	8.0	0.0132737262404124	PASS
36812_2#250	1751.0	14.0	0.0087228304074347	PASS
36812_2#251	1723.0	23.0	0.0188237143178354	PASS
36812_2#252	1742.0	11.0	0.0092496627415439	PASS
36812_2#253	1674.0	14.0	0.0072741736309026	PASS
36812_2#254	1726.0	19.0	0.0078785135949814	PASS
36812_2#255	1735.0	21.0	0.0170838496189659	PASS
36812_2#256	1886.0	24.0	0.0204080656523379	PASS
36812_2#26	1734.0	18.0	0.0210461616806466	PASS
36812_2#273	1843.0	19.0	0.0143297139574711	PASS
36812_2#274	1814.0	11.0	0.0219134748921264	PASS
36812_2#275	1738.0	9.0	0.0092868360731093	PASS
36812_2#276	1751.0	14.0	0.0349964950648277	PASS
36812_2#277	1720.0	13.0	0.0068591515047324	PASS
36812_2#278	1768.0	13.0	0.0200339761537797	PASS
36812_2#279	1735.0	16.0	0.0121819635542014	PASS
36812_2#280	1802.0	22.0	0.0100615653263339	PASS
36812_2#281	1804.0	21.0	0.0099217800537286	PASS
36812_2#282	1751.0	13.0	0.0091776765307279	PASS
36812_2#283	1821.0	12.0	0.013674214812471	PASS
36812_2#284	1800.0	17.0	0.0152392082271533	PASS
36812_2#287	1716.0	9.0	0.0060602241561019	PASS
36812_2#288	1705.0	8.0	0.0134839874943933	PASS
36812_2#28	1721.0	14.0	0.0133523206751019	PASS
36812_2#305	1736.0	16.0	0.009354037970805	PASS
36812_2#306	1733.0	17.0	0.0095159592433356	PASS
36812_2#307	1790.0	17.0	0.0169146797016342	PASS
36812_2#308	1787.0	16.0	0.0083209649298069	PASS
36812_2#309	1750.0	13.0	0.0096767068726958	PASS
36812_2#30	1756.0	15.0	0.0036517749928269	PASS
36812_2#310	1701.0	13.0	0.0157025265029248	PASS
36812_2#311	1672.0	16.0	0.0094443367573326	PASS
36812_2#313	1657.0	12.0	0.007752328520831	PASS
36812_2#314	1658.0	11.0	0.0077904449688475	PASS
36812_2#315	1755.0	16.0	0.009259637904383	PASS
36812_2#316	1666.0	17.0	0.0150600080203731	PASS
36812_2#317	1803.0	21.0	0.0099217800537285	PASS
36812_2#319	1813.0	18.0	0.0198575715298546	PASS
36812_2#320	1667.0	8.0	0.0066920809436523	PASS
36812_2#32	1732.0	23.0	0.010896088592958	PASS
36812_2#337	1855.0	16.0	0.0192816125589588	PASS
36812_2#338	1794.0	16.0	0.0136790476184434	PASS
36812_2#339	1667.0	19.0	0.0158435663559494	PASS
36812_2#340	1890.0	22.0	0.0204058357949344	PASS
36812_2#341	1808.0	13.0	0.0203130779626898	PASS
36812_2#342	1702.0	22.0	0.0209593961320401	PASS
36812_2#343	1631.0	18.0	0.0166616761142303	PASS
36812_2#344	1786.0	17.0	0.0113752379223764	PASS
36812_2#345	1764.0	9.0	0.0154868396210199	PASS
36812_2#346	1814.0	9.0	0.0115558115992968	PASS
36812_2#347	1836.0	12.0	0.0175172530949929	PASS
36812_2#348	1717.0	9.0	0.0126864552476788	PASS
36812_2#349	1862.0	30.0	0.020374817093492	PASS
36812_2#350	1852.0	19.0	0.0199043287379662	PASS
36812_2#351	1836.0	16.0	0.032429376660744	PASS
36812_2#352	1831.0	26.0	0.0203413621292188	PASS
36812_2#369	1705.0	7.0	0.0143052405336472	PASS
36812_2#370	1743.0	18.0	0.009471611512657	PASS
36812_2#372	1815.0	19.0	0.0201539895690178	PASS
36812_2#373	1794.0	26.0	0.0146918942617776	PASS
36812_2#374	1755.0	15.0	0.0036993115490411	PASS
36812_2#375	1730.0	23.0	0.007585310509792	PASS
36812_2#376	1837.0	15.0	0.032453490231173	PASS
36812_2#377	1622.0	13.0	0.0108713508603567	PASS
36812_2#378	1724.0	11.0	0.0060025748224622	PASS
36812_2#379	1674.0	11.0	0.0071397429641707	PASS
36812_2#381	1656.0	18.0	0.0141303398615138	PASS
36812_2#383	1750.0	14.0	0.009676706869117	PASS
36812_2#384	1874.0	24.0	0.0166781079941586	PASS
36812_2#52	1944.0	24.0	0.0338081495845368	PASS
36812_2#56	1885.0	15.0	0.0334976831549733	PASS
36812_2#58	1729.0	12.0	0.0131231836936534	PASS
36812_2#62	1866.0	24.0	0.019701856638794	PASS
36812_2#64	1705.0	7.0	0.013980103593292	PASS
36812_2#82	1802.0	22.0	0.0097447703586656	PASS
36812_2#84	1721.0	20.0	0.0130340673194384	PASS
36812_2#86	1782.0	13.0	0.0121321145915844	PASS
36812_2#88	1752.0	17.0	0.0317764072299779	PASS
36812_2#90	1771.0	18.0	0.0206375843720312	PASS
36812_2#92	1747.0	13.0	0.0109119291769692	PASS
36812_2#94	1757.0	15.0	0.0097074308410494	PASS
36812_2#96	1802.0	13.0	0.014672336238262	PASS
36982_2#114	1692.0	15.0	0.0188837623517918	PASS
36982_2#116	1697.0	15.0	0.0189679301591013	PASS
36982_2#118	1765.0	24.0	0.0148692625405771	PASS
36982_2#120	1712.0	11.0	0.0325824585651578	PASS
36982_2#122	1823.0	14.0	0.0151314715735957	PASS
36982_2#124	1837.0	24.0	0.0131227420751174	PASS
36982_2#126	1846.0	17.0	0.0186630363829234	PASS
36982_2#128	1789.0	20.0	0.0204887647443362	PASS
36982_2#146	1890.0	38.0	0.0169076528725696	PASS
36982_2#148	1879.0	26.0	0.0167501347957111	PASS
36982_2#150	1894.0	31.0	0.0210075019454708	PASS
36982_2#152	1850.0	18.0	0.0177197318893636	PASS
36982_2#154	1816.0	127.0	0.0199400712515439	PASS
36982_2#156	1839.0	29.0	0.0135053779751676	PASS
36982_2#158	1800.0	21.0	0.0098604105924906	PASS
36982_2#160	1857.0	32.0	0.0203748170931648	PASS
36982_2#178	1736.0	17.0	0.009471611512657	PASS
36982_2#180	1733.0	17.0	0.009471611512657	PASS
36982_2#182	1741.0	19.0	0.0080180078735084	PASS
36982_2#184	1786.0	14.0	0.0108644124409734	PASS
36982_2#186	1715.0	13.0	0.0060025748224641	PASS
36982_2#188	1828.0	17.0	0.0107975477968247	PASS
36982_2#18	1924.0	30.0	0.0197819171085011	PASS
36982_2#190	1757.0	35.0	0.0184023893765662	PASS
36982_2#192	1752.0	20.0	0.0182847360584502	PASS
36982_2#20	1877.0	63.0	0.0160992561288292	PASS
36982_2#210	1747.0	42.0	0.0193107846263891	PASS
36982_2#212	1747.0	38.0	0.0192171217717312	PASS
36982_2#216	1671.0	25.0	0.0144344168454434	PASS
36982_2#218	1816.0	32.0	0.015370260842671	PASS
36982_2#220	1768.0	41.0	0.0105924113487813	PASS
36982_2#22	1728.0	21.0	0.0076519127758427	PASS
36982_2#248	1765.0	15.0	0.0144039247785646	PASS
36982_2#24	1802.0	19.0	0.0086977664783782	PASS
36982_2#250	1731.0	16.0	0.0080999604288875	PASS
36982_2#252	1735.0	18.0	0.0081633794804605	PASS
36982_2#254	1795.0	23.0	0.0137064041656153	PASS
36982_2#256	1754.0	26.0	0.0172844143134009	PASS
36982_2#26	1711.0	30.0	0.0308538702109594	PASS
36982_2#274	1832.0	30.0	0.0107975539922865	PASS
36982_2#276	1833.0	17.0	0.0107975576962155	PASS
36982_2#278	1787.0	21.0	0.0204887647687294	PASS
36982_2#280	1877.0	16.0	0.0151680744216474	PASS
36982_2#284	1800.0	23.0	0.0194406428596538	PASS
36982_2#286	1734.0	26.0	0.0077503334626154	PASS
36982_2#288	1715.0	11.0	0.0061664255445836	PASS
36982_2#28	1666.0	11.0	0.0092546099020284	PASS
36982_2#306	1892.0	32.0	0.0135839080268715	PASS
36982_2#308	1889.0	33.0	0.013801770259597	PASS
36982_2#30	1801.0	52.0	0.0136728454933749	PASS
36982_2#310	1840.0	17.0	0.0101666916575313	PASS
36982_2#318	1759.0	73.0	0.0055227025391326	PASS
36982_2#320	1767.0	41.0	0.0103529403388434	PASS
36982_2#32	1728.0	21.0	0.0336520227257277	PASS
36982_2#338	1777.0	21.0	0.0170919507366419	PASS
36982_2#340	1727.0	83.0	0.0140488260650969	PASS
36982_2#342	1755.0	13.0	0.0150283579810811	PASS
36982_2#346	1934.0	26.0	0.0202168189807291	PASS
36982_2#348	1749.0	19.0	0.0035770746028382	PASS
36982_2#350	1676.0	23.0	0.0043371444684956	PASS
36982_2#352	1670.0	16.0	0.0043371444684956	PASS
36982_2#370	1841.0	19.0	0.0101666916576281	PASS
36982_2#372	1801.0	18.0	0.0172704390032976	PASS
36982_2#374	1715.0	14.0	0.0061365070759058	PASS
36982_2#376	1669.0	15.0	0.0049505428214217	PASS
36982_2#378	1734.0	20.0	0.0071556851779121	PASS
36982_2#380	1680.0	18.0	0.0042284544183724	PASS
36982_2#382	1662.0	22.0	0.0149615381415997	PASS
36982_2#384	1664.0	17.0	0.0150600080203731	PASS
36982_2#50	1661.0	31.0	0.0076975312977997	PASS
36982_2#52	1817.0	27.0	0.0195286802568482	PASS
36982_2#56	1702.0	8.0	0.0084769914645496	PASS
36982_2#58	1843.0	19.0	0.014410034221643	PASS
36982_2#60	1778.0	23.0	0.0222346340966625	PASS
36982_2#62	1688.0	28.0	0.0082146817641901	PASS
36982_2#64	1779.0	24.0	0.0130371916782235	PASS
36982_2#82	1899.0	35.0	0.0184645159841305	PASS
36982_2#84	1897.0	36.0	0.0184645159841305	PASS
36982_2#86	1789.0	14.0	0.0205252574847945	PASS
36982_2#88	1745.0	15.0	0.0110242247036158	PASS
36982_2#90	1731.0	38.0	0.0162440566490974	PASS
36982_2#92	1757.0	15.0	0.0059395776781405	PASS
36982_2#94	1735.0	47.0	0.0169740569533175	PASS
36982_2#96	1718.0	21.0	0.0087733347411546	PASS
36983_1#100	1790.0	28.0	0.0072385861511582	PASS
36983_1#101	1765.0	13.0	0.0145372977091823	PASS
36983_1#102	1798.0	24.0	0.0076563731037257	PASS
36983_1#103	1817.0	21.0	0.0168279567115022	PASS
36983_1#104	1735.0	26.0	0.0095591897345978	PASS
36983_1#105	1705.0	9.0	0.0314384065160691	PASS
36983_1#106	1718.0	13.0	0.0060025748224632	PASS
36983_1#107	1844.0	30.0	0.0134805364640903	PASS
36983_1#108	1843.0	27.0	0.0136117178052219	PASS
36983_1#109	1669.0	23.0	0.0145129275327071	PASS
36983_1#10	1677.0	13.0	0.0050935572277126	PASS
36983_1#110	1835.0	23.0	0.0158128389368949	PASS
36983_1#111	1731.0	23.0	0.0173090559791373	PASS
36983_1#112	1730.0	14.0	0.0096291261263013	PASS
36983_1#113	1709.0	22.0	0.0105735801020777	PASS
36983_1#114	1790.0	24.0	0.0085725965410636	PASS
36983_1#115	1810.0	29.0	0.01069652182231	PASS
36983_1#116	1792.0	24.0	0.0168746110504621	PASS
36983_1#117	1717.0	11.0	0.0082432411138538	PASS
36983_1#118	1669.0	44.0	0.014555399144186	PASS
36983_1#119	1792.0	27.0	0.0135037482576215	PASS
36983_1#11	1809.0	27.0	0.0101324081040022	PASS
36983_1#121	1744.0	17.0	0.0156530291011002	PASS
36983_1#122	1798.0	17.0	0.0035792353127701	PASS
36983_1#123	1861.0	40.0	0.0164939716373934	PASS
36983_1#125	1750.0	12.0	0.0096652255293875	PASS
36983_1#126	1863.0	22.0	0.0196533346437421	PASS
36983_1#127	1767.0	14.0	0.008610634386016	PASS
36983_1#128	1890.0	90.0	0.0206059304191103	PASS
36983_1#12	1674.0	11.0	0.0053829692792348	PASS
36983_1#130	1877.0	26.0	0.0151680744216474	PASS
36983_1#131	1667.0	16.0	0.0144344168454437	PASS
36983_1#132	1808.0	22.0	0.0203296581863153	PASS
36983_1#133	1842.0	29.0	0.0137529520092488	PASS
36983_1#135	1760.0	11.0	0.0113935103039222	PASS
36983_1#136	1737.0	31.0	0.0173999749375752	PASS
36983_1#137	1716.0	12.0	0.0060345649791996	PASS
36983_1#138	1815.0	19.0	0.0197566909480927	PASS
36983_1#13	1719.0	11.0	0.0059838362024204	PASS
36983_1#140	1752.0	13.0	0.0156544893719187	PASS
36983_1#142	1790.0	14.0	0.0202339497475365	PASS
36983_1#143	1724.0	11.0	0.0060025748224649	PASS
36983_1#144	1735.0	30.0	0.0077523167005841	PASS
36983_1#145	1893.0	22.0	0.0180100624553913	PASS
36983_1#146	1670.0	22.0	0.0144344168454434	PASS
36983_1#147	1669.0	27.0	0.0145103966959088	PASS
36983_1#148	1659.0	15.0	0.0149396285043316	PASS
36983_1#149	1877.0	27.0	0.0151680744216474	PASS
36983_1#14	1735.0	26.0	0.0078945027270375	PASS
36983_1#150	1721.0	44.0	0.0069229791518765	PASS
36983_1#151	1747.0	23.0	0.0141222489467988	PASS
36983_1#152	1774.0	12.0	0.0101604211563183	PASS
36983_1#153	1719.0	13.0	0.0083435062868571	PASS
36983_1#154	1931.0	23.0	0.019781918195501	PASS
36983_1#156	1730.0	20.0	0.012998792328146	PASS
36983_1#157	1778.0	14.0	0.012044342842465	PASS
36983_1#158	1727.0	17.0	0.0182479460316691	PASS
36983_1#159	1796.0	22.0	0.0142277659174609	PASS
36983_1#15	1801.0	20.0	0.018875822691964	PASS
36983_1#160	1753.0	14.0	0.0035770622646733	PASS
36983_1#162	1719.0	13.0	0.005906359626096	PASS
36983_1#163	1810.0	22.0	0.0205002234125837	PASS
36983_1#164	1790.0	19.0	0.0202339497694035	PASS
36983_1#165	1816.0	29.0	0.0207067557217416	PASS
36983_1#167	1740.0	22.0	0.0093826298032795	PASS
36983_1#168	1718.0	17.0	0.0066147240825625	PASS
36983_1#169	1862.0	29.0	0.0196533346437005	PASS
36983_1#16	1787.0	36.0	0.0100560880826726	PASS
36983_1#171	1716.0	12.0	0.0083435063933458	PASS
36983_1#172	1846.0	19.0	0.0120328416756719	PASS
36983_1#173	1735.0	26.0	0.0143412114383145	PASS
36983_1#174	1800.0	26.0	0.0100500048270879	PASS
36983_1#176	1880.0	20.0	0.0151680744216474	PASS
36983_1#177	1893.0	25.0	0.0180100638596706	PASS
36983_1#178	1878.0	15.0	0.0356558190993573	PASS
36983_1#179	1749.0	12.0	0.0104674421189063	PASS
36983_1#17	1733.0	26.0	0.0077406579862435	PASS
36983_1#181	1716.0	16.0	0.0066549822779301	PASS
36983_1#182	1894.0	26.0	0.0193726424944509	PASS
36983_1#183	1736.0	15.0	0.0192671653486887	PASS
36983_1#185	1929.0	21.0	0.0196918779896537	PASS
36983_1#186	1792.0	15.0	0.0080847669084731	PASS
36983_1#187	1806.0	18.0	0.0200619613929503	PASS
36983_1#18	1668.0	11.0	0.0067981681785971	PASS
36983_1#192	1857.0	23.0	0.0196409541761373	PASS
36983_1#193	1743.0	25.0	0.009274060328505	PASS
36983_1#194	1732.0	14.0	0.0336232801486091	PASS
36983_1#195	1827.0	12.0	0.0167804926326221	PASS
36983_1#196	1673.0	25.0	0.0146073433269095	PASS
36983_1#197	1732.0	12.0	0.0337090351820076	PASS
36983_1#198	1926.0	25.0	0.0198481386603349	PASS
36983_1#199	1738.0	27.0	0.0095182478620963	PASS
36983_1#19	1793.0	19.0	0.0090591929892165	PASS
36983_1#200	1875.0	40.0	0.0166302487379107	PASS
36983_1#201	1703.0	8.0	0.0139911793016966	PASS
36983_1#202	1672.0	17.0	0.0136176117194741	PASS
36983_1#203	1675.0	9.0	0.0049505428214217	PASS
36983_1#204	1821.0	16.0	0.0112367627434414	PASS
36983_1#205	1751.0	12.0	0.0349739934308503	PASS
36983_1#206	1841.0	18.0	0.0177672113277162	PASS
36983_1#207	1736.0	38.0	0.0077745959951792	PASS
36983_1#208	1882.0	20.0	0.0335783920588804	PASS
36983_1#20	1836.0	43.0	0.0134008014934	PASS
36983_1#210	1742.0	31.0	0.0095736384616641	PASS
36983_1#211	1807.0	25.0	0.020542513636727	PASS
36983_1#212	1763.0	42.0	0.0090017971317239	PASS
36983_1#213	1879.0	20.0	0.0151006842814576	PASS
36983_1#215	1723.0	15.0	0.0131231837015125	PASS
36983_1#216	1713.0	29.0	0.0154436603111011	PASS
36983_1#217	1779.0	13.0	0.0321218785842825	PASS
36983_1#218	1795.0	14.0	0.0203061905354184	PASS
36983_1#219	1881.0	21.0	0.0151680744216473	PASS
36983_1#221	1714.0	27.0	0.0304970892631244	PASS
36983_1#222	1674.0	23.0	0.0144304961005749	PASS
36983_1#223	1832.0	25.0	0.0183020024210806	PASS
36983_1#224	1811.0	27.0	0.0205513877807971	PASS
36983_1#225	1918.0	11.0	0.0331932194978483	PASS
36983_1#227	1810.0	17.0	0.0151520280935966	PASS
36983_1#228	1781.0	14.0	0.0334926342905869	PASS
36983_1#229	1686.0	13.0	0.0210575033060746	PASS
36983_1#22	1812.0	24.0	0.0204502058273509	PASS
36983_1#230	1707.0	16.0	0.0097243987161039	PASS
36983_1#231	1677.0	17.0	0.0096343023038503	PASS
36983_1#232	1706.0	20.0	0.0150742010072022	PASS
36983_1#234	1713.0	18.0	0.0137755615587224	PASS
36983_1#237	1738.0	33.0	0.0094513482894423	PASS
36983_1#238	1773.0	31.0	0.0167799704784735	PASS
36983_1#240	1800.0	12.0	0.0086977664783793	PASS
36983_1#241	1659.0	16.0	0.0093177169050687	PASS
36983_1#242	1672.0	18.0	0.0167095783228179	PASS
36983_1#243	1701.0	16.0	0.015375518225247	PASS
36983_1#244	1829.0	16.0	0.0099329920095114	PASS
36983_1#245	1843.0	23.0	0.0166668962354612	PASS
36983_1#246	1735.0	23.0	0.0173104397821804	PASS
36983_1#248	1838.0	33.0	0.0105994512174198	PASS
36983_1#249	1789.0	20.0	0.0194013860968665	PASS
36983_1#24	1809.0	19.0	0.0205002234125838	PASS
36983_1#250	1874.0	34.0	0.0164370516326112	PASS
36983_1#252	1748.0	12.0	0.0104674421167373	PASS
36983_1#253	1733.0	37.0	0.0128518258405545	PASS
36983_1#254	1651.0	12.0	0.0051252522356849	PASS
36983_1#255	1742.0	18.0	0.0078969750949964	PASS
36983_1#256	1828.0	11.0	0.0096781741576897	PASS
36983_1#257	1733.0	14.0	0.0173836009338582	PASS
36983_1#258	1806.0	22.0	0.0195037850631693	PASS
36983_1#259	1740.0	16.0	0.009760721698224	PASS
36983_1#25	1765.0	41.0	0.0107774254003091	PASS
36983_1#260	1870.0	21.0	0.0192438246417846	PASS
36983_1#261	1794.0	24.0	0.0139519202782377	PASS
36983_1#262	1726.0	13.0	0.0170618758699856	PASS
36983_1#263	1736.0	13.0	0.0158921495995511	PASS
36983_1#264	1808.0	19.0	0.0205002234125838	PASS
36983_1#265	1707.0	21.0	0.0185714860295904	PASS
36983_1#266	1673.0	18.0	0.0168441017915655	PASS
36983_1#267	1687.0	10.0	0.010552495122664	PASS
36983_1#269	1741.0	17.0	0.0137197430166443	PASS
36983_1#26	1738.0	9.0	0.0145241351880796	PASS
36983_1#270	1784.0	20.0	0.0130915962697814	PASS
36983_1#271	1708.0	10.0	0.0136341724053959	PASS
36983_1#272	1894.0	19.0	0.0207471687116521	PASS
36983_1#274	1811.0	20.0	0.0205002234125837	PASS
36983_1#275	1798.0	17.0	0.0139758060714328	PASS
36983_1#276	1829.0	14.0	0.0098145119455405	PASS
36983_1#277	1807.0	15.0	0.0203296581832306	PASS
36983_1#278	1898.0	21.0	0.0207471687116521	PASS
36983_1#279	1759.0	18.0	0.0048780055609741	PASS
36983_1#27	1791.0	20.0	0.0110351773134956	PASS
36983_1#280	1829.0	60.0	0.0114969012003769	PASS
36983_1#282	1726.0	14.0	0.0051704751914689	PASS
36983_1#285	1661.0	11.0	0.0087135404778587	PASS
36983_1#287	1791.0	13.0	0.0119042944230152	PASS
36983_1#288	1702.0	15.0	0.0153756777139666	PASS
36983_1#289	1790.0	10.0	0.0141085585825247	PASS
36983_1#28	1809.0	20.0	0.0204502058273509	PASS
36983_1#291	1836.0	24.0	0.0168995081580705	PASS
36983_1#292	1670.0	21.0	0.0145103966959068	PASS
36983_1#293	1777.0	12.0	0.0095202960369143	PASS
36983_1#294	1748.0	13.0	0.0104674421204401	PASS
36983_1#295	1704.0	11.0	0.0060473522337384	PASS
36983_1#296	1710.0	18.0	0.0133333120997202	PASS
36983_1#297	1735.0	17.0	0.010357370373951	PASS
36983_1#298	1745.0	25.0	0.008228006672732	PASS
36983_1#299	1762.0	11.0	0.016581615172732	PASS
36983_1#29	1738.0	32.0	0.0152094350291392	PASS
36983_1#2	1661.0	12.0	0.0149396314205839	PASS
36983_1#300	1876.0	31.0	0.0099359726444306	PASS
36983_1#301	1741.0	20.0	0.0091609195817562	PASS
36983_1#302	1718.0	10.0	0.0066147240825797	PASS
36983_1#304	1837.0	24.0	0.0173413582224423	PASS
36983_1#305	1656.0	22.0	0.0078329284520242	PASS
36983_1#306	1747.0	17.0	0.0192570920391742	PASS
36983_1#307	1728.0	15.0	0.0130925231344479	PASS
36983_1#308	1681.0	19.0	0.0082264310583879	PASS
36983_1#309	1915.0	27.0	0.0215060294454466	PASS
36983_1#30	1800.0	20.0	0.0172704390032976	PASS
36983_1#310	1676.0	17.0	0.0136176117194741	PASS
36983_1#311	1880.0	24.0	0.0156502085852477	PASS
36983_1#312	1729.0	18.0	0.0094148612067994	PASS
36983_1#313	1754.0	15.0	0.0058094058229718	PASS
36983_1#315	1892.0	21.0	0.0180100622869918	PASS
36983_1#316	1697.0	13.0	0.0075561875274697	PASS
36983_1#318	1669.0	24.0	0.0069887162050913	PASS
36983_1#319	1860.0	18.0	0.0197148469675491	PASS
36983_1#320	1752.0	20.0	0.0152974677198393	PASS
36983_1#321	1789.0	14.0	0.0075852887592242	PASS
36983_1#322	1723.0	25.0	0.0188237142763311	PASS
36983_1#323	1929.0	25.0	0.0196918779896409	PASS
36983_1#326	1881.0	39.0	0.0165469234201201	PASS
36983_1#328	1807.0	24.0	0.0205002234125837	PASS
36983_1#329	1735.0	16.0	0.00973081041067	PASS
36983_1#32	1742.0	17.0	0.0195482106676372	PASS
36983_1#330	1803.0	20.0	0.0099217800537286	PASS
36983_1#331	1795.0	25.0	0.0086155246615437	PASS
36983_1#333	1833.0	25.0	0.0183020024210805	PASS
36983_1#334	1742.0	23.0	0.0201409109544624	PASS
36983_1#335	1676.0	18.0	0.009972961239735	PASS
36983_1#336	1731.0	10.0	0.0079553788482464	PASS
36983_1#337	1773.0	11.0	0.0161145803744912	PASS
36983_1#338	1719.0	15.0	0.0184900480400794	PASS
36983_1#339	1708.0	9.0	0.013634173383908	PASS
36983_1#33	1746.0	25.0	0.0082280066949081	PASS
36983_1#340	1809.0	17.0	0.0205002234125837	PASS
36983_1#342	1791.0	12.0	0.0137064040839494	PASS
36983_1#343	1703.0	19.0	0.0189790938782828	PASS
36983_1#344	1824.0	24.0	0.0143581847112458	PASS
36983_1#346	1740.0	17.0	0.009471611512657	PASS
36983_1#347	1798.0	27.0	0.0090109770311837	PASS
36983_1#348	1756.0	14.0	0.018965699261659	PASS
36983_1#349	1885.0	21.0	0.0337471962695152	PASS
36983_1#34	1781.0	29.0	0.0127097995702504	PASS
36983_1#350	1779.0	16.0	0.0313063343346023	PASS
36983_1#351	1763.0	13.0	0.0148692623171599	PASS
36983_1#352	1809.0	18.0	0.0205002234125837	PASS
36983_1#354	1804.0	24.0	0.0099228794753314	PASS
36983_1#356	1672.0	15.0	0.01525992174408	PASS
36983_1#357	1842.0	24.0	0.013476650258802	PASS
36983_1#358	1820.0	19.0	0.0168279567115022	PASS
36983_1#359	1792.0	16.0	0.0169469968720977	PASS
36983_1#35	1836.0	27.0	0.0098242326023449	PASS
36983_1#361	1728.0	25.0	0.0076519109692485	PASS
36983_1#362	1750.0	10.0	0.0330659541780563	PASS
36983_1#363	1779.0	23.0	0.0095904986228161	PASS
36983_1#365	1853.0	27.0	0.0189124902245391	PASS
36983_1#366	1869.0	24.0	0.0193221893379954	PASS
36983_1#367	1662.0	9.0	0.0092544940433285	PASS
36983_1#368	1766.0	12.0	0.0143242423079023	PASS
36983_1#369	1785.0	13.0	0.008086438611764	PASS
36983_1#36	1733.0	17.0	0.0080933209807811	PASS
36983_1#370	1800.0	21.0	0.0099228794753313	PASS
36983_1#371	1709.0	13.0	0.0135402790296338	PASS
36983_1#372	1674.0	11.0	0.0042284544183724	PASS
36983_1#373	1706.0	10.0	0.0151107880295174	PASS
36983_1#375	1743.0	17.0	0.0145822233572084	PASS
36983_1#376	1879.0	18.0	0.0151680744216473	PASS
36983_1#377	1737.0	13.0	0.009471611512657	PASS
36983_1#378	1855.0	24.0	0.0163681089437364	PASS
36983_1#379	1702.0	16.0	0.0187088201790581	PASS
36983_1#37	1844.0	16.0	0.0120328416780648	PASS
36983_1#380	1734.0	17.0	0.0091609195817562	PASS
36983_1#381	1761.0	15.0	0.0152190820285354	PASS
36983_1#382	1823.0	20.0	0.0199243916474228	PASS
36983_1#383	1730.0	19.0	0.0092663529993184	PASS
36983_1#384	1739.0	9.0	0.0142682982772578	PASS
36983_1#38	1673.0	13.0	0.0072741736308852	PASS
36983_1#39	1860.0	23.0	0.0196533346440531	PASS
36983_1#3	1727.0	11.0	0.0078076446785641	PASS
36983_1#40	1772.0	13.0	0.0140257944694474	PASS
36983_1#41	1793.0	21.0	0.0194678105851213	PASS
36983_1#43	1682.0	14.0	0.0078615443774082	PASS
36983_1#44	1865.0	29.0	0.0194639905469469	PASS
36983_1#45	1735.0	28.0	0.0094020340472785	PASS
36983_1#46	1802.0	17.0	0.0164239170533638	PASS
36983_1#4	1737.0	13.0	0.0158921496763464	PASS
36983_1#50	1669.0	23.0	0.0145158605914723	PASS
36983_1#51	1737.0	20.0	0.0146286177550392	PASS
36983_1#53	1805.0	14.0	0.0174239422003935	PASS
36983_1#54	1926.0	19.0	0.0163166701648115	PASS
36983_1#55	1726.0	17.0	0.0088757832200282	PASS
36983_1#56	1666.0	21.0	0.0158435663559495	PASS
36983_1#57	1716.0	21.0	0.0059838362024096	PASS
36983_1#58	1705.0	10.0	0.0314175969153425	PASS
36983_1#59	1811.0	16.0	0.0157300393396316	PASS
36983_1#5	1868.0	34.0	0.0153505246143207	PASS
36983_1#60	1668.0	19.0	0.0160815549574644	PASS
36983_1#62	1677.0	61.0	0.0072208425920461	PASS
36983_1#63	1734.0	11.0	0.0076624575361097	PASS
36983_1#65	1808.0	16.0	0.0157300392276118	PASS
36983_1#66	1782.0	20.0	0.0130915962697985	PASS
36983_1#67	1835.0	25.0	0.0098242326069794	PASS
36983_1#68	1779.0	56.0	0.0101070769335246	PASS
36983_1#69	1784.0	17.0	0.0343721955234794	PASS
36983_1#6	1669.0	20.0	0.0144893340204261	PASS
36983_1#70	1880.0	33.0	0.0229186908924354	PASS
36983_1#71	1744.0	20.0	0.0043444816148093	PASS
36983_1#72	1734.0	25.0	0.0173954070345741	PASS
36983_1#73	1817.0	49.0	0.017564769349575	PASS
36983_1#74	1785.0	20.0	0.0130915962697481	PASS
36983_1#75	1870.0	24.0	0.0181969458095469	PASS
36983_1#76	1749.0	13.0	0.0104674421204461	PASS
36983_1#77	1735.0	41.0	0.0079741811092699	PASS
36983_1#78	1794.0	16.0	0.0194013857636879	PASS
36983_1#79	1792.0	11.0	0.0120484127846822	PASS
36983_1#7	1977.0	25.0	0.0146224959476183	PASS
36983_1#81	1860.0	34.0	0.017781970695564	PASS
36983_1#82	1881.0	26.0	0.0166718137181461	PASS
36983_1#83	1736.0	13.0	0.0140441391335309	PASS
36983_1#84	1731.0	13.0	0.0076624575499349	PASS
36983_1#85	1803.0	19.0	0.009922879475331	PASS
36983_1#86	1842.0	22.0	0.0119025908197628	PASS
36983_1#87	1864.0	23.0	0.020374817093399	PASS
36983_1#88	1713.0	12.0	0.005531831893471	PASS
36983_1#89	1880.0	20.0	0.0151680744216473	PASS
36983_1#8	1738.0	20.0	0.0091609195817563	PASS
36983_1#90	1797.0	54.0	0.0086761035859219	PASS
36983_1#91	1768.0	19.0	0.0200344573431257	PASS
36983_1#92	1872.0	28.0	0.0192438246417878	PASS
36983_1#93	1673.0	17.0	0.0070478495417194	PASS
36983_1#94	1776.0	21.0	0.0143960195996864	PASS
36983_1#95	1784.0	43.0	0.0101070769335246	PASS
36983_1#96	1797.0	19.0	0.0098521948392778	PASS
36983_1#97	1772.0	20.0	0.0095313360699181	PASS
36983_1#98	1782.0	20.0	0.0130915962697365	PASS
36983_1#99	1735.0	17.0	0.0093754169081844	PASS
36983_1#9	1652.0	18.0	0.004272275701677	PASS
36983_2#100	1732.0	33.0	0.0095247754942861	PASS
36983_2#102	1754.0	26.0	0.018938245709838	PASS
36983_2#103	1667.0	16.0	0.0144344168454434	PASS
36983_2#104	1827.0	14.0	0.0167804926405119	PASS
36983_2#105	1790.0	14.0	0.010754266100553	PASS
36983_2#106	1739.0	20.0	0.0170950800525623	PASS
36983_2#107	1795.0	10.0	0.0205826974813883	PASS
36983_2#108	1740.0	19.0	0.0091609195817562	PASS
36983_2#109	1707.0	12.0	0.0144409171294793	PASS
36983_2#10	1716.0	17.0	0.0304194792830529	PASS
36983_2#110	1884.0	24.0	0.0216271063929103	PASS
36983_2#111	1751.0	13.0	0.0349246485542828	PASS
36983_2#113	1795.0	25.0	0.0104317201889032	PASS
36983_2#114	1740.0	24.0	0.0166805222565162	PASS
36983_2#115	1784.0	21.0	0.0303510907966218	PASS
36983_2#116	1660.0	13.0	0.0077904449688409	PASS
36983_2#117	1784.0	18.0	0.0130915962697774	PASS
36983_2#118	1748.0	18.0	0.0034855644377545	PASS
36983_2#119	1725.0	24.0	0.0188237136633693	PASS
36983_2#11	1672.0	11.0	0.0072422017228954	PASS
36983_2#120	1831.0	12.0	0.0324551293643861	PASS
36983_2#121	1691.0	10.0	0.008126407173597	PASS
36983_2#123	1792.0	21.0	0.0194013857636877	PASS
36983_2#124	1791.0	27.0	0.0175016626891417	PASS
36983_2#125	1747.0	21.0	0.0036276847385513	PASS
36983_2#126	1737.0	35.0	0.0078754627842281	PASS
36983_2#127	1790.0	14.0	0.0117303533272965	PASS
36983_2#128	1882.0	21.0	0.0338182754063499	PASS
36983_2#129	1728.0	13.0	0.0097222396897657	PASS
36983_2#12	1696.0	17.0	0.008318729674119	PASS
36983_2#132	1802.0	30.0	0.0099134644894093	PASS
36983_2#133	1728.0	23.0	0.0188237143393016	PASS
36983_2#135	1669.0	11.0	0.0071711665674565	PASS
36983_2#136	1928.0	26.0	0.01978191842594	PASS
36983_2#137	1687.0	16.0	0.007861544378627	PASS
36983_2#138	1859.0	30.0	0.0203286448664632	PASS
36983_2#139	1882.0	20.0	0.0151680744216473	PASS
36983_2#13	1718.0	15.0	0.0185007027396062	PASS
36983_2#140	1669.0	18.0	0.00715137562965	PASS
36983_2#141	1738.0	20.0	0.009471611512657	PASS
36983_2#142	1670.0	15.0	0.0144344168454436	PASS
36983_2#143	1942.0	31.0	0.0173438323977042	PASS
36983_2#144	1797.0	25.0	0.0139758060714328	PASS
36983_2#145	1799.0	19.0	0.0203232885954132	PASS
36983_2#146	1746.0	34.0	0.0081256127594902	PASS
36983_2#147	1958.0	25.0	0.0138171409663822	PASS
36983_2#148	1775.0	18.0	0.0153710300158645	PASS
36983_2#149	1808.0	17.0	0.0154569207719234	PASS
36983_2#14	1672.0	21.0	0.0042638016329655	PASS
36983_2#150	1784.0	16.0	0.0120443428424523	PASS
36983_2#151	1673.0	14.0	0.0167070205006412	PASS
36983_2#152	1728.0	13.0	0.0097781907048276	PASS
36983_2#153	1929.0	23.0	0.0179364506041261	PASS
36983_2#154	1676.0	19.0	0.0095361382425456	PASS
36983_2#155	1790.0	16.0	0.0192445538000302	PASS
36983_2#157	1898.0	30.0	0.0166837762760864	PASS
36983_2#158	1830.0	21.0	0.0204182593089327	PASS
36983_2#159	1785.0	28.0	0.0190202796778701	PASS
36983_2#15	1711.0	16.0	0.0133333125799226	PASS
36983_2#161	1836.0	16.0	0.0176052296096013	PASS
36983_2#162	1689.0	13.0	0.0081264071735969	PASS
36983_2#163	1744.0	18.0	0.0191875398171444	PASS
36983_2#164	1670.0	19.0	0.0144344168454434	PASS
36983_2#165	1722.0	24.0	0.0187450896304239	PASS
36983_2#166	1712.0	19.0	0.0137755623547264	PASS
36983_2#167	1745.0	33.0	0.0141931280445661	PASS
36983_2#168	1884.0	21.0	0.0338182753602977	PASS
36983_2#170	1709.0	13.0	0.014718453232104	PASS
36983_2#171	1799.0	18.0	0.0172704390032976	PASS
36983_2#172	1801.0	32.0	0.0139105215875324	PASS
36983_2#175	1799.0	13.0	0.0042562167697692	PASS
36983_2#176	1874.0	19.0	0.0154875804172217	PASS
36983_2#177	1797.0	16.0	0.0203061907259263	PASS
36983_2#178	1876.0	26.0	0.0127890985833472	PASS
36983_2#179	1803.0	20.0	0.0097326189442514	PASS
36983_2#17	1788.0	17.0	0.007585289610525	PASS
36983_2#180	1791.0	21.0	0.0085752146082558	PASS
36983_2#181	1829.0	26.0	0.011936531170864	PASS
36983_2#182	1665.0	18.0	0.018378049058454	PASS
36983_2#183	1795.0	9.0	0.0137064042209402	PASS
36983_2#184	1714.0	13.0	0.0060345649791961	PASS
36983_2#185	1960.0	32.0	0.01405153989269	PASS
36983_2#186	1792.0	15.0	0.0089740079050237	PASS
36983_2#187	1672.0	21.0	0.0053829671877296	PASS
36983_2#188	1973.0	24.0	0.0146224959476178	PASS
36983_2#189	1661.0	11.0	0.0155756075903084	PASS
36983_2#18	1839.0	17.0	0.0103040779243297	PASS
[truncated: 8,245 more rows]
