# Supplementary material for: Genetic population structure of Haemophilus influenzae at local and global scales
Source: Nat Microbiol. 2025 Oct 31;10(12):3136–47. doi: 10.1038/s41564-025-02171-9 (PMC12669038; doi:10.1038/s41564-025-02171-9)
Supplement: Supplementary file 7 — The distribution of MDR (resistance against at least four out of nine antibiotic classes) isolates by serotype within pneumonia and non-pneumonia/carriage cases in the Maela host-deduplicated dataset. [file 41564_2025_2171_MOESM7_ESM.xlsx]

## Sheet: Sheet1
Serotype	Pneumonia		Non-pneumonia/carriage
	MDR	Non-MDR	MDR	Non-MDR	Total
NT	76	422	316	2163	2977
a				11	11
b	12	3	101	38	154
c		2		4	6
d		2		3	5
e	1	3	1	21	26
f		2		29	31
Total	89	434	418	2269	3210
Supplementary table 4. Distribution of MDR (resistance against at least four out of nine antibiotic classes) isolates by serotype within pneumonia and non-pneumonia/carriage cases in the Maela host-deduplicated dataset.
