# Supplementary material for: Genetic population structure of Haemophilus influenzae at local and global scales
Source: Nat Microbiol. 2025 Oct 31;10(12):3136–47. doi: 10.1038/s41564-025-02171-9 (PMC12669038; doi:10.1038/s41564-025-02171-9)
Supplement: Supplementary file 8 — The clinical isolate metadata on the Maela cohort, including patient age, collection date and pneumonia status. [file 41564_2025_2171_MOESM8_ESM.xlsx]

## Sheet: Sheet1
ID	PopPUNK cluster	Age (days)	Collection day	Collection month	Collection year	Pneumonia status	Predicted serotype
36985_2_123	1	213	30	3	2009		type_a
36983_1_6	1	212	29	12	2008		type_a
36774_1_13	1	457	27	11	2009		type_a
36773_2_365	1	700	28	7	2010		type_a
36985_2_237	1	273	27	5	2009		type_a
36985_1_183	1	182	27	2	2009		type_a
36812_1_220	1	333	30	7	2009		type_a
36812_1_264	1	365	27	8	2009		type_a
36983_2_277	1	150	28	10	2008		type_a
36983_2_75	1	181	28	11	2008		type_a
36774_2_250	1	489	29	12	2009		type_a
36983_1_118	1	397	12	1	2009		type_a
36774_1_382	2	456	5	10	2009		type_f
38087_1_315	2	92	11	1	2008		type_f
36985_2_128	2	274	24	3	2009		type_f
36773_2_132	2	604	29	6	2010		type_f
36984_2_165	2	282	10	10	2008	Pneumonia	type_f
36985_1_188	2	212	2	6	2009		type_f
36983_1_228	2	243	29	12	2008		type_f
37311_1_289	2	92	11	1	2008		type_f
36774_2_69	2	670	31	3	2010		type_f
36773_2_263	2	730	2	9	2010		type_f
36773_2_383	2	728	28	5	2010		type_f
36984_2_6	2	64	29	9	2008		type_f
36774_2_211	2	612	13	1	2010		type_f
36773_2_53	2	572	4	6	2010		type_f
36983_2_285	2	308	5	11	2008		type_f
36773_2_244	2	696	17	3	2010		type_f
36984_2_317	2	213	19	8	2008		type_f
36984_2_172	2	274	2	10	2008		type_f
36984_2_383	2	122	21	8	2008		type_f
36774_2_48	2	640	1	3	2010		type_f
36774_2_230	2	608	28	1	2010		type_f
36773_2_282	2	575	30	3	2010		type_f
36985_2_124	2	395	20	3	2009		type_f
37017_2_76	2	61	6	6	2008		type_f
36774_2_249	2	458	22	1	2010		type_f
36985_2_98	2	487	24	4	2009		type_f
36985_1_5	2	367	2	5	2009		type_f
36774_2_275	2	694	13	1	2010		type_f
36982_2_120	2	154	3	2	2009		type_f
36774_2_292	2	668	17	2	2010		type_f
37017_2_26	2	182	12	5	2008		type_f
36774_2_67	2	577	25	3	2010		type_f
36985_2_320	3	332	27	3	2009		type_b
36984_2_329	3	32	29	9	2008		type_b
36984_2_182	3	274	12	8	2008		type_b
36983_1_185	3	302	22	12	2008		type_b
36983_2_207	3	243	3	12	2008		type_b
36983_1_169	3	153	28	1	2009		type_b
36985_2_77	3	396	16	6	2009		type_b
36774_1_8	3	396	18	11	2009		type_b
36812_2_156	3	426	16	7	2009		type_b
37017_2_246	3	89	14	5	2008		type_b
36984_2_87	3	275	9	9	2008		type_b
36774_1_379	3	486	13	10	2009		type_b
36774_1_317	3	408	15	10	2009		type_b
36773_2_213	3	555	13	4	2010	Severe pneumonia	type_b
36774_1_155	3	515	26	10	2009		type_b
36984_2_223	3	304	19	9	2008		type_b
36985_2_266	3	337	18	4	2009		type_b
36985_2_49	3	151	1	4	2009		type_b
36985_2_234	3	210	18	4	2009		type_b
36983_1_87	3	272	18	12	2008		type_b
36985_1_192	3	297	8	6	2009	Pneumonia	type_b
36812_2_62	3	605	17	7	2009		type_b
36983_2_99	3	274	4	12	2008		type_b
36773_2_200	3	667	16	7	2010		type_b
36983_2_97	3	335	3	12	2008		type_b
36812_1_109	3	576	22	9	2009		type_b
37311_1_97	3	27	13	3	2008		type_b
36774_1_321	3	579	4	11	2009		type_b
36812_1_234	3	455	27	8	2009		type_b
36774_1_109	3	697	27	11	2009	Pneumonia	type_b
36812_1_190	3	426	29	7	2009		type_b
36774_1_208	3	605	18	11	2009	Pneumonia	type_b
36812_1_368	3	517	3	9	2009		type_b
37017_2_181	3	184	8	9	2008		type_b
36812_2_128	3	513	21	7	2009		type_b
36984_2_86	3	154	11	8	2008		type_b
36982_2_372	3	306	4	2	2009		type_b
36812_1_198	3	606	7	9	2009		type_b
36812_1_178	3	304	3	8	2009		type_b
36985_1_236	3	396	12	3	2009	Pneumonia	type_b
37017_2_162	3	89	2	7	2008		type_b
36812_1_122	3	638	11	8	2009		type_b
36812_1_288	3	487	4	8	2009		type_b
36983_2_230	3	269	19	11	2008		type_b
36985_2_62	3	153	23	3	2009		type_b
36983_1_323	3	334	23	1	2009		type_b
36812_1_6	3	543	17	9	2009		type_b
36985_2_18	3	396	9	4	2009		type_b
36773_2_128	3	548	8	4	2010		type_b
36985_1_10	3	339	9	3	2009		type_b
36983_2_328	3	31	12	11	2008		type_b
36774_1_196	3	428	4	11	2009		type_b
36985_2_111	3	426	21	5	2009		type_b
36774_1_355	3	633	9	11	2009		type_b
36984_2_109	3	274	6	10	2008		type_b
36774_2_283	3	484	26	1	2010		type_b
36985_2_308	3	486	17	3	2009		type_b
37017_1_82	3	490	8	9	2009		type_b
36983_2_352	3	280	6	10	2008	Pneumonia	type_b
37017_2_303	3	117	5	6	2008		type_b
36983_2_138	3	259	19	11	2008	Pneumonia	type_b
36812_2_245	3	456	5	8	2009		type_b
36985_2_367	3	422	19	5	2009		type_b
36984_2_339	3	91	6	8	2008		type_b
37017_2_188	3	182	26	5	2008		type_b
36985_1_270	3	121	2	3	2009		type_b
36985_1_197	3	212	4	5	2009		type_b
36984_2_280	3	244	22	8	2008		type_b
36985_1_114	3	245	24	6	2009		type_b
36812_1_78	3	455	12	9	2009		type_b
36774_2_282	3	579	29	12	2009		type_b
38087_1_253	3	62	7	1	2008		type_b
36983_2_372	3	338	9	10	2008		type_b
37017_2_1	3	149	22	7	2008		type_b
36774_1_207	3	705	5	12	2009		type_b
38087_1_30	3	55	4	4	2008		type_b
36812_1_49	3	308	26	8	2009	Pneumonia	type_b
36985_1_11	3	425	8	5	2009		type_b
36774_1_128	3	636	8	10	2009		type_b
36774_1_71	3	635	19	11	2009		type_b
36983_2_262	3	243	19	11	2008		type_b
36985_2_272	3	184	24	4	2009		type_b
37017_2_360	3	27	13	3	2008		type_b
36774_2_352	3	457	27	11	2009		type_b
36812_1_324	3	336	7	9	2009		type_b
36985_2_214	3	120	17	3	2009		type_b
36773_2_26	3	578	6	5	2010		type_b
36984_2_333	3	120	1	10	2008		type_b
36982_2_160	3	92	11	2	2009		type_b
36984_2_157	3	193	17	9	2008	Pneumonia	type_b
36773_2_359	3	701	6	9	2010	Pneumonia	type_b
36983_1_192	3	153	9	1	2009		type_b
36774_1_116	3	670	12	10	2009		type_b
36983_1_126	3	244	6	1	2009		type_b
37017_2_253	3	90	1	9	2008		type_b
36984_2_382	3	212	16	7	2008		type_b
36985_1_355	3	274	2	5	2009		type_b
37017_2_34	3	119	13	6	2008		type_b
36983_1_319	3	215	12	12	2008		type_b
36774_2_379	3	423	15	12	2009		type_b
36984_2_78	3	211	22	9	2008		type_b
36774_1_237	3	699	5	12	2009		type_b
36984_2_94	3	274	21	8	2008		type_b
36812_1_250	3	334	28	7	2009		type_b
36774_1_264	3	396	18	11	2009		type_b
37017_2_307	3	157	8	9	2008		type_b
37017_2_321	3	183	9	6	2008		type_b
36774_1_141	3	484	30	11	2009		type_b
38087_1_212	3	153	21	4	2008		type_b
37017_1_350	3	455	3	7	2009		type_b
36773_2_3	3	731	5	10	2010		type_b
36983_1_44	3	93	2	1	2009		type_b
37311_1_229	3	62	7	1	2008		type_b
36774_1_335	3	460	4	11	2009	Pneumonia	type_b
36983_1_81	3	345	13	12	2008	Pneumonia	type_b
36983_1_128	3	243	8	1	2009		type_b
37017_2_352	3	61	4	6	2008		type_b
36984_2_102	3	273	29	9	2008		type_b
36985_1_358	3	393	9	3	2009		type_b
36812_1_107	3	549	5	10	2009		type_b
36985_2_259	3	271	15	5	2009		type_b
36983_1_30	3	277	6	1	2009		type_b
36773_2_347	3	642	13	5	2010		type_b
36983_2_171	3	330	28	11	2008	Pneumonia	type_b
36983_2_47	3	61	1	12	2008		type_b
36983_1_39	3	128	24	1	2009		type_b
36812_2_349	3	579	13	7	2009		type_b
36985_1_369	3	304	3	7	2009		type_b
36774_2_104	3	638	12	2	2010		type_b
37017_2_212	3	152	9	5	2008		type_b
36812_1_382	3	304	4	8	2009		type_b
36774_2_344	3	459	1	1	2010	Pneumonia	type_b
36985_1_354	3	365	5	3	2009		type_b
36985_2_252	3	182	21	3	2009		type_b
36812_1_145	3	515	31	8	2009		type_b
36812_1_322	3	514	5	9	2009		type_b
36812_1_177	3	425	13	8	2009		type_b
36985_1_82	3	544	7	7	2009		type_b
36774_1_368	3	585	27	10	2009		type_b
36983_2_313	3	245	5	11	2008		type_b
36812_1_370	3	576	8	8	2009		type_b
36984_2_161	3	304	8	10	2008	Pneumonia	type_b
36984_2_18	4	123	4	8	2008
36812_2_188	4	302	16	7	2009	Pneumonia
36773_2_274	4	644	15	3	2010
38087_1_306	4	60	23	4	2008
36985_2_1	4	240	13	6	2009
36985_2_143	4	335	27	5	2009
36983_1_45	4	183	30	1	2009
36774_1_366	4	392	26	10	2009
36985_2_202	4	272	18	4	2009
36985_2_157	4	160	31	3	2009	Pneumonia
36984_2_327	4	138	27	9	2008	Pneumonia
36982_2_180	4	121	16	2	2009
36983_2_245	4	152	28	10	2008
36983_2_35	4	61	2	12	2008
36983_2_283	4	276	4	11	2008
36812_2_224	4	608	21	7	2009
36985_2_192	4	178	24	3	2009
36812_1_210	4	364	2	8	2009	Pneumonia
36983_2_214	4	274	21	10	2008
36985_1_282	4	241	3	6	2009
36983_2_108	4	214	21	11	2008
36983_2_141	4	30	1	12	2008
36985_1_305	4	367	24	2	2009
36984_2_23	4	244	9	9	2008
37017_2_353	4	90	13	6	2008
36982_2_178	4	428	12	2	2009
36985_1_58	4	583	23	6	2009	Pneumonia
36983_2_21	4	59	7	11	2008
36982_2_220	4	166	7	2	2009	Pneumonia
36983_2_317	4	327	28	10	2008	Pneumonia
38087_1_186	4	121	26	3	2008
36773_2_243	4	700	25	5	2010
36984_2_361	4	97	29	9	2008
36984_2_83	4
36985_1_200	4	154	7	3	2009	Pneumonia
36983_2_344	4	170	25	10	2008	Pneumonia
36983_1_68	4	365	26	12	2008
36983_2_379	4	310	14	10	2008	Pneumonia
36985_1_161	4	180	30	4	2009
36985_2_134	4	359	15	4	2009
37017_2_370	4	30	6	5	2008
36774_1_378	4	654	30	9	2009
38087_1_320	4	90	18	4	2008
36984_2_93	4	213	15	9	2008
36812_1_309	4	305	17	8	2009
36983_1_377	4	243	23	12	2008
36774_2_79	4	643	19	2	2010
36985_2_75	4	313	15	6	2009
37017_2_143	4	212	1	8	2008
36985_2_161	4	271	28	5	2009
36812_1_380	4	365	3	8	2009
36984_2_45	4	152	6	10	2008
36984_2_222	4	216	5	8	2008
36985_1_228	4	244	4	3	2009	Pneumonia
36773_2_31	4	635	5	7	2010
36983_1_199	4	93	27	1	2009
37017_2_175	4	183	1	8	2008	Severe pneumonia
36984_2_132	4	244	26	9	2008
36774_1_240	4	484	9	11	2009
36983_2_302	4	141	13	11	2008	Pneumonia
36983_2_229	4	154	26	11	2008
36983_2_68	4	89	14	11	2008
36985_1_155	4	150	2	3	2009
36983_2_100	4	92	17	11	2008
36984_2_324	4	150	18	9	2008	Pneumonia
36774_2_252	4	457	1	1	2010
36983_1_346	4	334	7	1	2009
36983_1_16	4	304	23	12	2008
36984_2_62	4	150	20	8	2008
36983_2_6	4	264	13	11	2008	Pneumonia
36983_2_327	4	213	28	11	2008
36983_2_197	4	207	23	11	2008	Severe pneumonia
37017_1_184	4	300	16	5	2009
36983_1_193	4	275	21	1	2009
37017_2_159	4	243	1	9	2008
36983_2_240	4	27	15	11	2008	Severe pneumonia
36984_2_282	4	213	3	7	2008
36984_2_8	4	185	29	9	2008
36985_1_48	4	149	2	3	2009
36985_1_230	4	365	6	3	2009
36983_2_331	4	61	1	12	2008
36983_2_32	4	90	15	10	2008
36983_2_287	4	81	6	11	2008	Severe pneumonia
36983_2_8	4	34	15	11	2008	Severe pneumonia
36984_2_193	4	30	10	10	2008
36985_2_229	4	182	18	5	2009
36983_2_297	4	304	1	12	2008
36774_2_161	4	486	1	3	2010
37017_2_216	4	121	19	5	2008
36983_1_380	4	237	7	1	2009
36983_2_279	4	274	30	10	2008
36984_2_77	4	215	6	10	2008
36983_1_301	4	262	1	2	2009	Pneumonia
36984_2_13	4	305	6	10	2008
37017_2_271	4	29	5	6	2008
36984_2_322	4	305	17	9	2008
36983_2_369	4	274	14	10	2008
36983_2_276	4	285	22	10	2008	Pneumonia
36812_2_305	4	272	15	7	2009
36985_1_360	4	158	10	3	2009	Pneumonia
36774_2_233	4	548	11	3	2010
36774_2_193	4	546	1	3	2010
36983_1_25	4	216	18	12	2008
36773_2_114	4	549	12	3	2010	Severe pneumonia
38087_1_146	4	122	16	4	2008
36985_2_264	4	272	17	4	2009
36983_1_8	4	214	30	12	2008
36985_2_263	4	368	20	5	2009
37017_2_161	4	61	7	7	2008
36983_1_383	4	189	5	2	2009	Severe pneumonia
36983_1_104	4	60	31	12	2008
37017_2_160	4	60	4	6	2008
36812_2_370	4	335	20	6	2009
36812_2_306	4	257	19	6	2009	Pneumonia
36985_1_103	4	212	5	5	2009
36983_1_237	4	123	2	2	2009
36983_1_167	4	215	27	1	2009
36983_2_203	4	215	1	12	2008
36984_2_261	4	185	6	10	2008
37017_2_140	4	38	23	6	2008	Severe pneumonia
36773_2_68	4	702	6	9	2010
36983_2_227	4	49	22	11	2008	Very severe pneumonia
36983_2_1	4	121	16	1	2009
36985_1_327	4	362	5	5	2009
36985_2_376	4	139	21	3	2009	Severe pneumonia
36984_2_50	4
36983_1_95	4	61	12	12	2008
36985_2_76	4	250	20	4	2009
36983_2_373	4	218	14	10	2008
36984_2_124	4	122	20	8	2008
36984_2_187	4	273	17	9	2008
36983_2_321	4	301	5	12	2008
37017_2_355	4	132	18	6	2008	Pneumonia
36983_2_210	4	300	20	10	2008	Pneumonia
37017_2_115	4	152	5	9	2008
36983_2_278	4	108	22	10	2008	Very severe pneumonia
36812_1_347	4	425	25	8	2009
36984_2_19	4	91	19	9	2008
36985_1_111	4	257	27	4	2009	Pneumonia
36984_2_365	4	31	22	9	2008
36812_1_271	4	640	9	9	2009
36774_2_148	4	412	30	12	2009	Pneumonia
36982_2_320	4	184	11	2	2009
36774_2_143	4	732	24	2	2010
36812_1_375	4	516	21	8	2009
36774_1_350	4	369	3	10	2009	Pneumonia
36774_2_121	5	460	21	1	2010
36985_1_258	5	118	5	3	2009
36985_2_2	5	236	20	5	2009	Pneumonia
36984_2_373	5	30	8	8	2008
36812_1_222	5	300	31	7	2009
36812_1_254	5	578	31	7	2009	Pneumonia
36812_2_255	5	286	31	7	2009
37311_1_111	5	121	6	3	2008
37311_1_225	5	27	17	3	2008
36983_2_52	5	319	15	10	2008	Pneumonia
37017_1_58	5	515	12	10	2009
36985_2_193	5	300	13	5	2009
36984_2_318	5	61	11	7	2008
36812_2_217	5	558	8	8	2009	Severe pneumonia
36983_1_56	5	153	16	1	2009
36985_1_66	5	183	2	3	2009	Pneumonia
36983_1_60	5	79	5	1	2009	Pneumonia
36983_2_29	5	153	30	10	2008
36774_2_13	5	528	13	4	2010
36985_1_62	5	426	29	6	2009
36983_1_136	5	59	31	12	2008
37017_2_280	5	154	19	5	2008
36812_1_22	5	396	19	8	2009
36985_1_281	5	183	2	3	2009
37017_2_257	5	151	9	6	2008
36984_2_268	5	214	24	9	2008
36984_2_212	5	92	11	8	2008
36985_2_373	5	212	31	3	2009
37017_2_163	5	182	10	7	2008
36812_2_339	5	334	17	7	2009
36773_2_35	5	698	7	10	2010
37017_1_192	5	182	1	4	2009
37017_1_62	5	304	27	8	2009
37017_2_21	5	121	6	3	2008
36812_1_352	5	363	6	8	2009
36812_1_2	5	574	14	9	2009	Pneumonia
36985_2_119	5	452	7	4	2009
36812_1_108	5	396	10	9	2009
36982_2_284	5	194	7	2	2009	Pneumonia
37017_2_346	5	90	23	5	2008
36985_1_191	5	225	19	2	2009	Pneumonia
36812_1_161	5	366	25	9	2009	Pneumonia
36983_1_72	5	189	30	12	2008
36985_2_309	5	242	8	4	2009
36985_2_64	5	417	23	3	2009	Pneumonia
36774_1_143	5	474	29	11	2009	Severe pneumonia
36774_2_50	5	612	23	12	2009
36983_1_111	5	124	2	2	2009
38087_1_22	5	122	24	4	2008
36985_2_200	5	336	17	4	2009
36983_2_252	5	214	22	10	2008
36985_1_260	5	336	6	3	2009
36774_1_118	5	329	13	10	2009	Pneumonia
37017_1_351	5	395	9	11	2009	Pneumonia
36812_1_28	5	609	11	8	2009
36774_1_44	5	608	6	11	2009
37017_2_371	5	184	8	9	2008
36985_1_204	5	125	12	3	2009	Pneumonia
36985_1_159	5	214	19	2	2009
36985_2_132	5	456	14	4	2009
36984_2_275	5	123	11	9	2008
37017_2_156	5	62	26	5	2008
36812_1_285	5	366	11	8	2009
36812_1_8	5	576	18	9	2009
36983_1_246	5	61	19	1	2009
36983_2_193	5	149	3	12	2008
36812_1_3	5	421	25	9	2009	Pneumonia
36773_2_46	5	669	12	8	2010
36983_1_258	5	151	26	12	2008
36774_2_351	5	634	14	1	2010
36985_1_147	5	148	22	2	2009	Pneumonia
36812_1_300	5	422	1	9	2009
36985_2_55	5	304	6	4	2009
38087_1_337	5	92	25	2	2008
36812_1_114	5	485	17	8	2009
36774_1_95	5	359	27	10	2009	Pneumonia
36812_1_307	5	306	17	8	2009
36983_2_250	5	92	22	10	2008
36773_2_330	5	579	3	6	2010
36982_2_94	5	215	9	2	2009
36984_2_186	5	181	18	8	2008
36774_1_97	5	390	2	12	2009	Pneumonia
36812_1_297	5	304	18	9	2009
38087_1_249	5	27	17	3	2008
36774_1_159	5	426	30	10	2009
37017_2_200	5	120	19	6	2008
36812_1_11	5	509	1	10	2009	Pneumonia
36985_2_136	5	182	16	4	2009
36812_1_248	5	546	27	7	2009
36774_1_16	5	550	11	11	2009
37311_1_295	5	92	25	2	2008
36774_1_199	5	403	26	11	2009	Pneumonia
36983_2_85	5	183	7	11	2008
36985_1_95	5	123	19	2	2009
36774_2_138	6	484	27	1	2010	Pneumonia
36774_1_105	6	701	21	11	2009
36985_2_120	6	179	18	3	2009
36773_2_1	6	672	22	9	2010	Pneumonia
36774_2_112	6	519	2	2	2010
36773_2_140	6	613	4	6	2010	Pneumonia
36774_2_239	6	606	25	2	2010
37017_1_285	6	518	25	1	2010
36774_2_280	6	490	28	12	2009
36773_2_158	6	731	5	4	2010
36774_2_237	6	666	23	2	2010
36774_2_205	6	518	22	2	2010
36774_2_43	6	514	6	4	2010
36773_2_313	6	547	22	4	2010
36773_2_39	6	702	28	9	2010
36774_1_358	6	422	17	10	2009	Severe pneumonia
37017_1_221	6	705	9	2	2010
36773_2_211	6	607	25	5	2010
36774_2_141	6	607	22	2	2010
36983_1_231	6	305	27	1	2009
36773_2_84	6	625	18	4	2010	Severe pneumonia
36774_2_34	6	487	3	3	2010
36774_2_178	6	516	29	12	2009
36774_2_39	6	683	31	3	2010
36773_2_187	6	584	27	4	2010
36774_2_207	6	619	25	2	2010
36773_2_179	6	633	25	5	2010
36773_2_129	6	700	2	8	2010
36773_2_126	6	731	5	4	2010
36774_2_334	6	610	9	2	2010
37017_1_210	7	439	1	4	2009
36773_2_329	7	723	10	9	2010	Pneumonia
36983_2_81	7	170	5	11	2008	Pneumonia
36812_1_116	7	395	18	8	2009
36985_2_87	7	395	7	4	2009
36985_1_292	7	334	6	3	2009
36984_2_310	7	122	28	7	2008
36982_2_18	7	213	27	2	2009
36983_1_198	7	202	28	12	2008	Pneumonia
36983_2_136	7	211	18	11	2008	Pneumonia
36985_2_260	7	364	14	4	2009
36983_1_154	7	91	17	1	2009
36983_2_84	7	273	17	10	2008
36773_2_220	7	608	2	4	2010
36982_2_82	7	337	12	2	2009
36812_1_349	7	366	11	8	2009
36984_2_188	7	274	20	8	2008
36982_2_84	7	395	16	2	2009
36773_2_138	8	582	31	5	2010
37017_1_182	8	516	14	5	2009
38087_1_313	8	27	21	3	2008
36773_2_106	8	640	31	5	2010
37017_1_116	8	365	29	6	2009
36985_1_69	8	212	4	5	2009
38087_1_282	8	63	27	3	2008
36985_1_248	8	428	1	6	2009
36774_1_48	8	577	11	11	2009
36812_1_212	8	544	5	8	2009
36812_1_351	8	304	12	8	2009
36985_2_218	8	395	19	3	2009
37017_2_244	8	60	9	5	2008
37311_1_39	8	57	16	1	2008	Severe pneumonia
36983_2_231	8	335	27	11	2008
36983_1_270	8	63	5	1	2009
36985_2_281	8	490	13	4	2009
36983_1_98	8
36983_2_349	8	175	12	10	2008
36985_2_358	8	211	16	4	2009
36985_1_328	8	118	10	3	2009
36985_1_215	8	151	27	2	2009
36983_1_101	8	273	22	1	2009
37017_1_148	8	484	23	5	2009
36985_2_339	8	303	8	4	2009
37017_2_195	8	61	10	7	2008
36985_1_239	8	454	28	4	2009
37017_2_207	8	176	1	8	2008
36985_2_125	8	219	31	3	2009	Pneumonia
36985_1_334	8	109	2	3	2009	Pneumonia
36774_2_49	8	450	14	1	2010
36984_2_331	8	241	30	9	2008
36985_2_107	8	209	28	5	2009
36983_2_236	8	106	11	11	2008	Severe pneumonia
36985_2_164	8	337	14	4	2009
36774_1_356	8	366	2	11	2009
37017_2_282	8	152	22	5	2008
36774_1_252	8	426	1	10	2009
36985_1_123	8	337	2	3	2009
36983_2_218	8	155	21	10	2008
37017_2_302	8	57	16	1	2008	Severe pneumonia
36984_2_265	8	305	9	10	2008
36774_1_12	8	637	6	11	2009
36812_2_181	8	410	4	8	2009	Pneumonia
36983_1_74	8	92	1	1	2009
36982_2_248	8	127	3	2	2009	Pneumonia
36983_1_368	8	280	9	12	2008	Pneumonia
36774_2_54	8	487	30	12	2009
37017_1_340	8	27	21	3	2008
37017_1_188	8	310	22	5	2009	Pneumonia
36774_2_370	8	550	30	11	2009
36774_2_319	8	445	9	1	2010	Severe pneumonia
36812_1_60	8	336	11	8	2009
36812_1_346	8	302	30	7	2009
36983_2_117	8	91	27	10	2008
38087_1_369	8	31	10	4	2008
36982_2_64	8	246	10	2	2009
36812_1_344	8	455	28	7	2009
36982_2_122	8	306	4	2	2009
36985_1_6	8	154	5	3	2009
36983_1_40	8	122	30	12	2008
36985_1_81	8	164	20	2	2009
36983_1_66	8	91	25	12	2008
36985_2_310	8	412	19	3	2009	Severe pneumonia
36985_2_318	9	401	25	3	2009	Pneumonia
36983_1_54	9	122	12	1	2009
36983_1_376	9	321	6	1	2009
36983_1_130	9	396	25	12	2008
37017_2_354	9	92	20	2	2008
36985_1_326	9	455	9	3	2009
37311_1_75	9	92	20	2	2008
36774_1_302	9	339	24	10	2009	Severe pneumonia
36984_2_367	9	82	20	9	2008	Severe pneumonia
38087_1_255	9	62	21	1	2008
36985_1_104	9	332	7	3	2009
37017_1_274	9	128	3	10	2008	Pneumonia
36983_2_371	9	308	14	10	2008
37017_2_168	9	62	16	6	2008
36812_1_157	9	484	10	8	2009
36985_2_99	9	547	18	5	2009
37311_1_231	9	62	21	1	2008
36985_1_337	9	269	24	2	2009
36983_2_381	9	334	13	10	2008	Severe pneumonia
36983_2_172	9	92	11	11	2008
36984_2_155	9	92	17	9	2008
38087_1_94	9	92	7	4	2008
36984_2_285	9	181	18	9	2008
36984_2_370	9	154	18	7	2008
36983_2_69	9	63	24	11	2008
36984_2_67	9	78	9	10	2008	Severe pneumonia
36984_2_1	9	91	8	10	2008
36983_2_144	9	272	14	11	2008
36983_1_149	9	301	17	12	2008
36983_2_342	9	163	23	10	2008	Pneumonia
37017_2_96	9	61	3	6	2008
36983_2_42	9	59	18	11	2008
36984_2_26	9	59	13	8	2008
36985_2_40	9	274	16	4	2009
36984_2_130	9	64	25	9	2008
36774_1_26	9	334	12	10	2009
36984_2_49	9	149	17	9	2008
37017_2_313	9	244	29	8	2008
36774_1_123	9	365	26	10	2009
36983_1_213	9	216	18	12	2008
36983_2_332	9	61	17	11	2008
37017_2_25	9	184	25	8	2008
36984_2_241	9	92	22	9	2008
36985_1_121	9	124	27	2	2009
36983_1_219	9	336	8	12	2008
37017_2_329	9	121	23	6	2008
36812_1_123	9	637	8	9	2009
36983_2_198	9	258	19	11	2008
36983_2_74	9	186	18	11	2008
36984_2_336	9	309	16	9	2008
36983_2_176	9	123	14	11	2008
37017_2_24	9	121	6	5	2008
36812_1_313	9	362	20	8	2009	Severe pneumonia
36983_1_275	9	123	17	12	2008
36774_1_342	9	366	28	9	2009
36983_2_139	9	67	28	11	2008	Pneumonia
37017_1_213	9	701	13	4	2010
36774_2_221	9	487	5	1	2010
37017_2_105	9	149	21	7	2008
36812_1_100	9	458	17	9	2009
36984_2_16	9	315	22	9	2008	Pneumonia
36983_2_94	9	105	16	10	2008	Very severe pneumonia
36983_2_323	9	366	25	11	2008
36983_1_89	9	91	22	12	2008
36982_2_280	9	269	3	2	2009	Pneumonia
36774_2_87	9	494	12	1	2010	Pneumonia
37017_2_63	9	122	1	9	2008
36983_1_176	9	64	24	12	2008
36984_2_292	9	29	30	9	2008
36812_1_5	9	337	28	9	2009
36985_2_68	9	369	13	4	2009	Pneumonia
36984_2_163	9	30	10	10	2008
38087_1_148	9	152	21	4	2008
36983_2_363	9	58	1	12	2008
36812_1_265	9	303	18	9	2009
36774_1_100	9	363	17	11	2009
36983_2_204	9	92	11	11	2008	Severe pneumonia
36983_1_311	9	62	19	12	2008
36984_2_233	9	28	7	10	2008
37017_1_60	9	384	16	10	2009	Pneumonia
36774_1_279	9	488	17	10	2009
37017_2_121	9	152	26	8	2008
36774_1_254	10	363	2	10	2009
36812_1_87	10	639	2	9	2009
36812_1_373	10	395	19	8	2009
36774_1_85	10	411	17	10	2009	Pneumonia
36774_1_108	10	547	6	11	2009
36774_1_304	10	708	25	10	2009	Pneumonia
36985_1_245	10	119	27	2	2009
37017_2_145	10	244	3	9	2008
36774_1_81	10	363	29	10	2009	Very severe pneumonia
36985_1_116	10	251	29	6	2009	Pneumonia
36812_1_299	10	628	19	9	2009	Pneumonia
36774_1_67	10	396	4	12	2009
36774_2_70	10	733	9	3	2010
37017_2_252	10	123	26	5	2008
36812_1_383	10	481	14	8	2009
36774_2_108	10	524	27	1	2010
36982_2_346	10	429	10	2	2009
36774_2_220	10	488	22	12	2009
36774_2_37	10	543	24	3	2010	Pneumonia
38087_1_188	10	91	2	4	2008
36812_1_258	10	516	3	9	2009
36773_2_277	10	700	15	4	2010
36774_1_210	10	506	22	9	2009	Severe pneumonia
36774_2_174	10	457	8	2	2010
36774_2_341	10	695	19	1	2010
36774_1_36	10	730	16	11	2009
36984_2_113	10	302	17	9	2008
36774_1_216	10	333	29	9	2009
36774_1_124	10	521	19	10	2009
36812_1_86	10	334	20	8	2009
36774_2_14	10	548	26	2	2010
36983_1_103	10	425	24	1	2009
36774_1_209	10	366	2	11	2009
36984_2_9	10	274	3	10	2008
37017_1_275	10	612	3	2	2010
36774_1_144	10	585	11	11	2009	Pneumonia
36774_1_331	10	396	18	11	2009
36812_1_195	10	335	12	9	2009
36774_2_109	10	646	22	2	2010
36774_1_11	10	667	24	11	2009	Very severe pneumonia
36774_1_268	10	480	18	10	2009	Pneumonia
36774_2_363	10	672	23	2	2010
36774_1_117	10	595	20	10	2009	Very severe pneumonia
36812_1_378	10	605	30	7	2009
36773_2_121	10	617	18	4	2010	Pneumonia
37017_2_8	10	151	23	6	2008
36983_1_358	10	400	30	12	2008
36774_1_245	10	350	24	10	2009	Pneumonia
36774_2_190	10	488	22	12	2009
37017_1_342	10	245	23	6	2009
36812_2_183	10	395	6	8	2009
36774_2_267	10	493	23	2	2010
36812_1_301	10	362	8	9	2009
37017_1_90	10	404	25	7	2009
36774_1_294	10	435	26	10	2009	Pneumonia
37017_2_192	10	61	4	6	2008
36812_1_230	10	519	7	9	2009
36983_2_219	10	266	1	11	2008	Severe pneumonia
36773_2_149	10	578	13	4	2010
36773_2_52	10	557	18	4	2010	Severe pneumonia
36773_2_273	10	732	17	5	2010
36812_1_44	10	393	8	9	2009
36812_1_278	11	442	23	7	2009	Pneumonia	type_e
36812_1_384	11	456	6	8	2009		type_e
37017_2_33	11	29	28	7	2008		type_e
36985_2_245	11	183	7	4	2009		type_e
36985_2_30	11	336	23	3	2009		type_e
36812_1_133	11	571	29	9	2009	Pneumonia	type_e
36812_1_59	11	546	4	9	2009		type_e
36983_2_111	11	303	1	12	2008		type_e
36983_1_205	11	366	2	2	2009		type_e
37017_2_150	11	90	12	5	2008		type_e
37017_2_97	11	60	7	7	2008		type_e
36774_1_374	11	364	28	9	2009		type_e
36774_1_37	11	394	7	12	2009		type_e
36773_2_230	11	606	7	7	2010		type_e
36812_1_117	11	483	2	9	2009		type_e
36774_1_221	11	394	28	10	2009		type_e
36985_1_362	11	456	13	3	2009		type_e
37017_1_316	11	89	2	7	2008		type_e
36812_2_276	11	428	23	6	2009		type_e
36985_2_255	11	424	1	4	2009		type_e
36985_1_122	11	241	7	7	2009		type_e
36774_1_42	11	396	5	11	2009		type_e
36983_2_190	11	170	19	10	2008	Pneumonia	type_e
36774_1_150	12	542	14	10	2009
36984_2_156	12	93	20	8	2008
36812_2_116	12	238	8	7	2009
37017_2_14	12	183	6	6	2008
36983_2_45	12	92	1	12	2008
36774_1_102	12	551	18	11	2009
36812_1_57	12	365	2	9	2009
37311_1_9	12	63	4	2	2008
36812_1_229	12	365	15	9	2009
36984_2_84	12	243	8	8	2008
37017_2_304	12	32	4	2	2008
36773_2_232	12	698	16	7	2010
36812_2_253	12	301	29	7	2009
36984_2_376	12	91	4	7	2008
36774_2_257	12	579	3	3	2010
36985_1_352	12	365	9	6	2009
37017_2_255	12	152	3	9	2008
36983_2_345	12	337	10	11	2008
36983_2_25	12	288	27	10	2008	Pneumonia
36985_2_145	12	213	3	4	2009
36983_1_318	12	213	8	1	2009
36984_2_28	12	94	18	8	2008
36983_1_150	12	148	12	1	2009
36985_2_382	12	362	26	3	2009
36984_2_221	12
37017_1_371	12	362	10	11	2009
37017_2_361	12	148	26	6	2008
36983_2_340	12	121	24	10	2008
36774_1_200	12	524	7	11	2009
36984_2_105	12	182	3	10	2008
36985_1_312	12	363	1	6	2009
36983_1_168	12	312	31	12	2008
36985_2_381	12	183	6	4	2009
36983_1_162	12	183	25	12	2008
36983_1_212	12	216	14	1	2009
36985_2_379	12	274	3	4	2009
36983_1_93	12	184	10	12	2008
36984_2_181	12	243	12	9	2008
36985_1_350	12	545	6	6	2009
36812_2_378	12	397	3	7	2009
36812_1_126	12	333	14	8	2009
37017_2_170	12	124	19	6	2008
37017_2_368	12	123	11	2	2008
36985_2_262	12	205	14	4	2009	Very severe pneumonia
37017_2_378	12	151	23	5	2008
36983_2_17	12	350	4	11	2008	Severe pneumonia
37311_1_41	12	32	4	2	2008
36985_2_278	12	212	17	3	2009
36983_2_315	12	154	10	11	2008
36984_2_138	12	277	1	10	2008
36774_1_126	12	490	6	10	2009
37017_1_286	12	275	22	9	2008
36983_1_143	12	246	2	2	2009
36984_2_98	12	92	25	9	2008
37017_2_28	12	89	15	5	2008
37311_1_105	12	123	11	2	2008
36983_2_135	12	154	26	11	2008
37311_1_265	12	63	25	2	2008
36985_2_209	12	181	3	4	2009
36983_2_220	12	157	21	10	2008
36983_2_380	12	87	4	10	2008	Severe pneumonia
36773_2_88	12	578	30	4	2010
36984_2_4	12	296	25	9	2008	Pneumonia
36774_1_46	12	362	9	11	2009
36983_1_62	12	362	6	1	2009
36984_2_195	12	123	13	10	2008
36985_2_150	12	177	17	3	2009
36985_2_53	12	220	4	4	2009
36983_2_318	12	334	24	10	2008
38087_1_278	12	122	28	4	2008
36812_1_369	12	367	17	8	2009
36985_1_101	12	337	4	5	2009
36773_2_139	12	701	7	9	2010
36985_2_355	12	525	20	5	2009
38087_1_305	12	63	25	2	2008
36812_2_250	12	336	17	7	2009
36774_2_166	12	502	13	2	2010	Pneumonia
37017_2_61	12	212	29	8	2008
36774_1_93	12	635	26	10	2009
36774_1_172	12	549	11	11	2009	Pneumonia
36773_2_222	12	549	5	4	2010
36774_2_47	12	486	18	3	2010
36812_1_131	12	409	28	9	2009	Pneumonia
36982_2_288	12	121	11	2	2009
36774_2_23	12	458	18	2	2010
36812_1_341	12	609	17	8	2009
36983_2_205	12
37311_1_175	12	92	10	3	2008
36774_2_330	12	488	3	2	2010
36985_2_226	12	329	25	4	2009
37017_2_306	12	152	6	5	2008
36983_2_44	12	365	19	11	2008
36812_1_371	12	428	17	8	2009
36983_1_38	12	276	29	12	2008
36983_2_383	12
36984_2_242	12	243	11	8	2008
36812_2_277	12	268	7	8	2009
36773_2_16	12	669	6	8	2010
36985_1_384	12	518	10	6	2009
36983_2_11	12
36983_1_321	12	428	21	1	2009
36984_2_72	12	281	28	9	2008	Pneumonia
36983_2_247	12	273	30	10	2008
36983_2_280	12	275	23	10	2008
37017_2_149	12	61	8	9	2008
36984_2_308	12	90	22	7	2008
37017_2_70	12	61	23	6	2008
37017_2_32	12	115	26	5	2008	Pneumonia
36985_1_302	12	181	2	3	2009
36985_1_351	12	548	1	7	2009
36985_2_307	12	453	7	4	2009
36774_1_34	12	396	12	11	2009
36984_2_55	12	244	9	9	2008
36983_1_302	12	315	3	1	2009	Pneumonia
36774_1_131	12	551	4	12	2009
36983_2_64	12	254	16	10	2008	Pneumonia
36984_2_74	12	305	1	10	2008
37017_2_50	12	152	28	5	2008
36812_1_243	12	439	14	8	2009
36812_2_287	12	451	14	7	2009
36985_1_229	12	335	4	5	2009
38087_1_284	12	122	9	4	2008
36812_1_91	12	355	5	9	2009	Severe pneumonia
36812_1_357	12	398	17	9	2009
36983_2_232	12
36774_1_230	12	586	11	11	2009	Pneumonia
36774_2_46	12	638	26	2	2010
36982_2_186	12	366	5	2	2009
36984_2_270	12	92	25	9	2008
38087_1_215	12	92	10	3	2008
36983_1_181	12	122	17	12	2008
36985_2_15	12	273	15	6	2009
36982_2_374	12	123	5	2	2009
36983_1_137	12	241	27	1	2009
36812_2_379	12	274	13	7	2009
36774_1_234	12	510	18	11	2009	Pneumonia
36774_2_142	12	579	2	2	2010
36984_2_15	12	181	7	10	2008
36983_2_184	12	130	20	10	2008	Pneumonia
36774_1_248	12	640	29	9	2009
36983_1_106	12	214	1	1	2009
36774_1_313	12	330	9	10	2009
38087_1_347	12	91	24	3	2008
36774_1_311	12	389	5	10	2009	Pneumonia
36985_1_43	12	485	8	5	2009
36774_1_106	12	520	5	11	2009
36985_2_383	12	485	7	4	2009
37017_2_101	12	183	14	7	2008
36773_2_37	12	729	15	10	2010
37017_2_327	13	213	20	6	2008
36773_2_29	13	669	25	6	2010
36982_2_30	13	457	24	2	2009
36773_2_38	13	701	6	9	2010
38087_1_120	13	90	1	5	2008
36812_2_153	13	608	8	8	2009
36984_2_81	13	254	17	9	2008
36774_2_7	13	548	31	3	2010
36984_2_151	13	125	15	9	2008
38087_1_92	13	60	1	4	2008
36984_2_176	13	123	25	9	2008
37311_1_131	13	121	20	3	2008
36812_1_246	13	317	23	7	2009	Pneumonia
36812_2_373	13	303	20	7	2009
36984_2_240	13	134	26	9	2008	Severe pneumonia
36812_2_157	13	269	27	7	2009	Severe pneumonia
37311_1_139	13	93	21	2	2008
36774_1_139	13	426	25	11	2009
36774_2_20	13	547	28	12	2009
36774_2_243	13	427	13	1	2010
36774_2_277	13	457	18	1	2010
37017_2_236	13	92	17	3	2008
38087_1_155	13	121	20	3	2008
36774_1_262	13	501	14	11	2009
37822_1_23	13	241	29	6	2009
36774_1_324	13	487	31	10	2009	Pneumonia
36983_1_261	13	428	26	1	2009
37017_2_196	13	213	12	6	2008
36774_2_279	13	696	19	1	2010
36984_2_42	13	139	29	9	2008	Severe pneumonia
36773_2_363	13	697	21	9	2010
36985_1_201	13	211	7	5	2009
36773_2_194	13	579	21	6	2010
36773_2_296	13	607	19	7	2010
36773_2_27	13	718	17	6	2010	Pneumonia
36773_2_40	13	730	21	9	2010
36812_1_36	13	513	16	9	2009
36774_1_145	13	489	2	11	2009
36774_1_246	13	399	28	9	2009
36774_2_128	13	455	24	12	2009
38087_1_372	13	92	17	3	2008
36985_2_314	13	484	23	3	2009
36812_2_212	13	577	8	7	2009
36984_2_66	13	244	25	9	2008
36984_2_273	13	151	22	9	2008
38087_1_210	13	90	17	4	2008
37017_2_47	13	71	23	7	2008
38087_1_179	13	93	21	2	2008
37017_2_119	13	123	25	8	2008
36773_2_115	14	640	20	7	2010
36773_2_321	14	667	10	8	2010
36774_2_371	14	483	25	1	2010
36774_1_352	14
36983_1_366	15	93	8	12	2008
36774_2_113	15	458	4	1	2010
36773_2_342	15	574	24	3	2010
36984_2_120	15	213	14	8	2008
36774_2_97	15	515	24	2	2010
38087_1_256	15	122	15	4	2008
37017_1_369	15	438	13	11	2009	Pneumonia
38087_1_243	15	62	25	2	2008
38087_1_26	15	91	25	3	2008
36773_2_170	15	724	31	5	2010
37311_1_101	15	30	20	12	2007
36773_2_235	15	731	10	9	2010
36812_1_292	15	548	7	9	2009
36983_2_223	15	122	6	11	2008
37017_1_215	15	483	10	3	2010
36812_1_26	15	332	25	8	2009
36983_1_260	15	216	29	12	2008
37017_1_54	15	366	19	10	2009
37311_1_203	15	62	25	2	2008
37017_1_318	15	147	3	7	2008
36985_1_189	15	183	19	2	2009
38087_1_374	15	32	12	11	2007
37017_2_364	15	30	20	12	2007
37017_2_4	15	152	18	6	2008
37017_2_238	15	32	12	11	2007
36984_2_251	15	123	17	9	2008
36983_1_92	15	222	4	1	2009	Pneumonia
36774_1_19	15	427	2	11	2009
36985_2_110	17	394	21	4	2009
36983_2_288	17	120	23	10	2008	Pneumonia
36812_2_280	17	329	26	6	2009	Severe pneumonia
36983_1_85	17	122	17	12	2008
36812_1_365	17	391	9	9	2009	Severe pneumonia
36983_1_330	17	62	2	1	2009
36812_1_125	17	516	27	8	2009
36982_2_158	17	397	9	2	2009
36983_2_255	17	211	6	11	2008	Severe pneumonia
36983_1_354	17	352	26	12	2008
36983_1_11	17	397	28	1	2009
36983_1_370	17	151	15	1	2009
36812_1_110	17	394	12	9	2009
36985_1_156	17	305	2	6	2009
36983_2_256	17	184	22	10	2008
36984_2_125	17	211	16	9	2008
36774_1_182	17	347	6	10	2009	Pneumonia
36984_2_380	17	89	11	7	2008
36812_1_290	17	335	4	9	2009
36983_2_316	17	305	24	10	2008
36985_2_102	17	272	15	4	2009
36982_2_62	17	365	9	2	2009
36983_2_364	17	55	28	10	2008	Very severe pneumonia
36983_1_308	17	332	15	1	2009
36985_2_349	17	365	6	4	2009
36774_1_300	17	367	20	10	2009
36985_1_262	17	229	7	3	2009	Pneumonia
37017_2_37	17	180	4	7	2008
37017_2_48	17	152	11	6	2008
36983_2_305	17	305	10	11	2008
36812_2_317	17	427	13	7	2009
37017_1_224	17	241	19	11	2008	Pneumonia
36812_1_20	17	303	17	8	2009
36984_2_297	17	201	10	10	2008	Pneumonia
37017_2_269	17	183	30	6	2008
36812_1_99	17	374	28	9	2009	Pneumonia
36812_1_129	17	337	26	9	2009
36983_2_132	17	337	17	11	2008
36812_2_281	17	452	8	7	2009
36985_2_95	17	485	1	4	2009
37017_2_123	17	216	28	8	2008
37017_1_160	17	543	29	5	2009
37017_2_118	17	122	12	5	2008
36774_2_329	18	547	19	2	2010
37017_2_262	18	31	26	2	2008
36983_1_242	18	339	12	1	2009
36983_1_266	18	365	2	1	2009
36774_2_361	18	547	19	2	2010
38087_1_382	18	31	26	2	2008
36983_1_328	19	335	1	1	2009
36983_1_28	19	85	5	1	2009	Pneumonia
36985_2_294	19	178	14	4	2009	Pneumonia
36983_2_242	19
36984_2_21	19	159	19	9	2008	Pneumonia
37017_1_216	19	123	4	2	2009
36983_1_274	19	92	12	1	2009
36984_2_10	19	264	29	9	2008	Severe pneumonia
36983_1_165	19	154	26	1	2009
36983_2_83	19	215	5	11	2008
36985_2_138	19	517	18	4	2009
36983_1_211	19	319	15	12	2008	Pneumonia
36983_1_264	19	336	31	12	2008
36984_2_119	19	186	12	9	2008
36983_1_22	19	423	16	2	2009
36983_1_352	19	92	12	1	2009
37017_1_256	19	241	16	10	2008
37017_1_212	19	267	19	3	2009	Pneumonia
36985_2_189	19	497	31	3	2009	Pneumonia
36983_1_340	19	214	15	1	2009
36983_2_324	19	273	18	11	2008
36985_1_68	19	212	3	3	2009
36983_1_224	19	130	9	1	2009	Pneumonia
36985_2_88	19	483	18	3	2009
36984_2_237	19	189	10	10	2008
37017_2_247	19	151	27	8	2008
36983_1_163	19	184	23	1	2009
36985_2_238	19	423	22	4	2009
37017_1_278	19
36774_2_228	19	698	17	2	2010
36983_1_24	19	245	17	2	2009
36985_2_343	19	366	31	3	2009
36983_2_330	19	287	13	11	2008	Very severe pneumonia
36985_2_350	19	490	25	3	2009	Pneumonia
36985_2_341	19	177	13	4	2009
36985_1_366	19	154	18	2	2009
37017_2_93	19	91	29	8	2008
36985_1_253	19	384	19	2	2009	Pneumonia
36985_2_137	19	516	20	5	2009
36774_1_333	19	393	31	10	2009	Pneumonia
36984_2_189	19	191	17	9	2008	Pneumonia
36985_2_222	19	182	23	3	2009
38087_1_338	19	125	23	4	2008
36812_2_155	19	333	24	7	2009
36985_2_201	19	242	21	5	2009
36773_2_293	20	730	27	8	2010
36985_2_90	20	334	19	3	2009
36774_2_198	20	521	28	1	2010
36774_2_1	20	542	18	3	2010
36773_2_346	20	518	5	4	2010
36985_1_35	20	490	1	5	2009
36984_2_139	20	265	4	10	2008	Pneumonia
36774_1_222	20	396	2	10	2009
36985_2_271	20	515	29	5	2009
36984_2_320	20	91	15	7	2008
36774_2_100	20	550	3	2	2010
36774_2_293	20	517	9	3	2010
36773_2_62	20	628	21	5	2010	Very severe pneumonia
36774_2_106	20	515	17	2	2010
36773_2_374	20	731	24	3	2010
36984_2_185	20	275	15	9	2008
37017_2_320	20	61	4	6	2008
36984_2_364	20	276	12	9	2008	Pneumonia
36983_1_363	20	367	2	2	2009
36983_1_96	20	95	7	1	2009	Pneumonia
36984_2_64	20	120	21	8	2008
36983_2_26	20	242	15	10	2008
36983_1_55	20	216	17	12	2008
36983_2_375	20	92	14	10	2008
37017_2_106	20	92	6	6	2008
36983_2_91	20	100	30	10	2008	Severe pneumonia
36774_1_20	20	635	6	10	2009
36774_2_93	20	669	21	1	2010
36773_2_78	20	669	16	8	2010
36774_1_214	20	364	28	9	2009
36985_2_153	20	454	11	4	2009
36773_2_297	20	694	10	9	2010	Pneumonia
36985_2_24	20	305	18	3	2009
37017_2_379	20	275	1	9	2008
37017_2_286	20	121	2	6	2008
38087_1_116	20	30	21	4	2008
36984_2_175	20	61	9	10	2008
36984_2_330	20	275	11	9	2008
36774_1_40	20	398	3	11	2009
36773_2_5	20	728	14	10	2010
37017_2_213	20	61	8	9	2008
38087_1_339	20	61	3	3	2008
36985_1_83	20	307	23	2	2009
36774_1_372	20	474	25	9	2009	Pneumonia
37017_2_210	20	31	5	5	2008
36774_2_356	20	697	18	2	2010
36983_1_174	20	93	5	1	2009
36983_1_97	20	353	19	1	2009	Severe pneumonia
36983_1_300	20	167	3	1	2009	Pneumonia
36983_2_351	20	274	14	10	2008
36985_1_118	20	411	2	7	2009
38087_1_90	20	125	25	3	2008
36774_1_347	20	653	12	10	2009	Pneumonia
36812_2_82	20	431	22	7	2009
36774_1_343	20	488	9	10	2009
36812_1_226	20	577	3	9	2009
36774_2_68	20	529	5	3	2010	Pneumonia
36812_1_205	20	456	8	9	2009
38087_1_375	20	91	24	4	2008
37311_1_297	20	61	3	3	2008
36985_1_340	20	361	16	6	2009
36985_1_151	21	184	27	2	2009
36982_2_382	21	428	16	2	2009
36985_1_107	21	455	8	5	2009
36983_1_334	21	127	5	1	2009	Severe pneumonia
36982_2_278	21	365	17	2	2009
36982_2_86	21	159	17	2	2009
36985_2_86	21	180	17	3	2009
36773_2_6	21	667	29	8	2010	Pneumonia
36773_2_269	21	672	26	7	2010
37017_2_251	21	207	1	9	2008
36982_2_128	21	457	11	2	2009
36812_2_316	21	364	2	7	2009
36773_2_253	21	640	4	5	2010
36984_2_247	21	31	15	9	2008
36983_2_377	21	242	14	10	2008
36985_1_196	21	167	4	3	2009	Severe pneumonia
36773_2_95	21	732	5	7	2010
36812_1_256	21	397	4	8	2009
36774_2_59	21	518	14	1	2010
36982_2_384	21	152	17	2	2009
36774_2_343	21	530	26	1	2010	Pneumonia
36983_2_182	21	266	20	10	2008	Pneumonia
36812_1_33	21	508	23	9	2009	Pneumonia
36774_1_88	23	428	13	10	2009
36774_1_277	23	519	12	10	2009
36983_1_84	23	394	10	1	2009	Very severe pneumonia
36982_2_24	23	310	19	2	2009
36982_2_250	23
36774_1_239	23	578	7	12	2009
37017_2_305	23	152	5	9	2008
36985_2_329	23	311	26	5	2009	Pneumonia
36774_1_10	23	546	5	11	2009
36983_1_19	23	326	12	12	2008	Pneumonia
36984_2_230	23	211	1	10	2008
36983_2_233	23	249	29	11	2008	Pneumonia
36773_2_286	23	547	5	4	2010
36983_1_240	23	121	24	12	2008
36812_1_238	23	364	31	8	2009
36983_1_63	23	364	11	12	2008
36774_2_36	23	516	5	3	2010
36983_2_348	23	214	4	10	2008	Very severe pneumonia
37017_2_317	23	58	2	9	2008
36982_2_252	23	86	7	2	2009	Pneumonia
36773_2_360	23	606	3	6	2010
36774_1_68	23	701	16	11	2009	Very severe pneumonia
36812_1_182	23	427	7	8	2009
38087_1_60	23	60	31	3	2008
36774_1_212	23	501	24	9	2009	Pneumonia
36774_1_204	23	399	11	11	2009	Pneumonia
37017_2_2	23	183	13	6	2008
36982_2_90	26	153	4	2	2009
36774_1_152	26	392	16	10	2009
36984_2_218	26	275	18	8	2008
36983_1_232	26	122	31	12	2008
36983_2_124	26	181	20	10	2008
36774_2_213	26	458	15	1	2010
36985_1_225	26	211	30	4	2009
37017_2_311	26	181	27	8	2008
36985_1_67	26	484	1	5	2009	Pneumonia
36985_2_336	26	303	24	4	2009
37311_1_69	26	32	19	12	2007	Pneumonia
36774_2_218	26	425	17	12	2009
36773_2_119	26	549	16	4	2010
36812_2_215	26	309	6	8	2009
36985_1_124	26	533	1	6	2009	Pneumonia
37017_2_300	26	30	17	12	2007
36983_2_106	26	300	19	11	2008	Pneumonia
36983_2_151	26	28	29	10	2008
36985_2_45	26	548	16	6	2009
36774_1_346	26	544	30	9	2009
36774_1_337	26	393	19	10	2009
36983_2_291	26	62	25	11	2008
37017_2_154	26	59	21	5	2008
36773_2_61	26	638	25	6	2010
36773_2_169	26	660	31	8	2010	Very severe pneumonia
36774_1_129	26	437	2	12	2009	Pneumonia
36812_2_219	26	483	25	7	2009
36774_2_122	26	425	17	12	2009
36983_2_109	26	92	1	12	2008
37017_2_6	26	213	20	6	2008
36985_2_177	26	420	3	4	2009
36812_1_310	26	275	24	7	2009
37017_2_332	26	32	19	12	2007	Pneumonia
36983_1_373	26	215	18	12	2008
36983_2_86	26	305	17	10	2008
36773_2_382	26	541	12	4	2010
36773_2_240	26	667	15	6	2010
36812_1_240	26	335	1	9	2009
36773_2_241	26	638	17	5	2010
36985_1_202	26	154	9	3	2009	Pneumonia
36812_1_173	26	577	8	9	2009	Severe pneumonia
36773_2_160	26	515	9	4	2010
36983_2_201	26	66	29	11	2008	Severe pneumonia
36983_1_216	26	247	19	1	2009
36985_1_353	26	222	30	4	2009	Pneumonia
36773_2_60	26	577	14	5	2010
36773_2_239	26	669	26	7	2010
37017_2_13	26	244	21	7	2008
36985_2_354	26	219	27	4	2009
36773_2_173	26	698	16	9	2010
37017_2_275	26	157	8	9	2008
36984_2_20	26	124	6	8	2008
36774_2_366	26	579	29	1	2010
37017_2_20	26	123	8	9	2008
36985_2_321	26	516	15	5	2009
37311_1_37	26	30	17	12	2007
36984_2_52	26	124	6	8	2008
36985_1_307	27	229	25	2	2009	Pneumonia
36985_2_297	27	453	22	5	2009
36773_2_156	27	725	1	4	2010
37017_2_157	27	154	1	9	2008
37017_2_54	27	91	5	5	2008
36773_2_134	27	639	5	7	2010
36983_1_271	27	248	20	1	2009
36812_2_180	27	487	8	7	2009
36773_2_96	27	609	31	5	2010
36773_2_47	27	698	11	10	2010
36773_2_233	27	701	2	9	2010
36812_1_124	27	484	13	8	2009
36773_2_64	27	575	31	5	2010
36773_2_318	27	516	12	4	2010
37017_2_84	27	120	3	6	2008	Pneumonia
36985_2_67	27	514	4	6	2009
36985_2_248	27	306	18	3	2009
36812_1_356	27	458	7	9	2009
36812_2_345	27	302	8	7	2009
36774_1_32	27	543	16	10	2009
36985_2_204	27	421	20	4	2009
36985_1_85	27	337	25	2	2009
36983_2_71	27	245	25	11	2008
37017_1_345	27	424	1	11	2009	Pneumonia
36985_2_293	27	240	18	5	2009
36983_1_339	27	366	17	12	2008
36812_2_148	27	241	8	7	2009
36812_1_14	27	396	10	9	2009
36812_2_369	27	451	16	7	2009
36985_1_76	27	248	11	3	2009	Pneumonia
36812_1_74	27	335	8	9	2009
36985_2_140	27	391	20	4	2009
36774_1_101	27	425	7	12	2009
36984_2_343	27	244	11	8	2008
36985_2_363	27	337	29	5	2009
36985_2_46	27	212	21	4	2009
36812_2_288	27	271	18	6	2009
36812_1_282	27	397	28	7	2009
36773_2_13	27	735	6	10	2010
36812_1_203	27	364	19	9	2009
36985_2_156	27	180	20	3	2009
36983_2_298	27	309	22	11	2008	Pneumonia
36985_1_275	27	130	25	2	2009
36985_2_59	27	151	9	4	2009
36983_2_347	27	94	13	10	2008	Pneumonia
36773_2_55	27	573	8	6	2010
36985_1_249	27	395	2	3	2009
36773_2_191	27	544	10	5	2010
36812_1_82	27	483	17	8	2009
36774_1_188	27	486	16	10	2009
36983_1_371	27	60	17	12	2008
36985_1_40	27	115	6	3	2009	Pneumonia
36773_2_183	27	548	19	4	2010
36985_2_139	27	422	21	5	2009
36984_2_295	27	154	9	10	2008
36985_1_49	27	457	20	2	2009
36985_2_300	27	212	20	4	2009
36985_2_312	27	361	21	3	2009
36985_2_195	27	545	15	5	2009
36984_2_342	27	156	28	7	2008	Pneumonia
36774_1_336	27	578	27	10	2009
37017_1_120	27	512	4	7	2009
36812_1_101	27	611	29	9	2009	Pneumonia
36985_1_73	27	453	6	5	2009
36983_2_170	27	305	21	11	2008
36773_2_285	27	548	4	5	2010	Pneumonia
36773_2_370	27	670	18	3	2010
36985_1_129	27	454	30	4	2009
36985_2_268	27	338	20	4	2009
36983_1_201	27	434	28	1	2009	Pneumonia
36773_2_305	27	731	18	5	2010
36985_2_184	27	151	18	3	2009
37017_2_243	27	123	8	9	2008
36812_1_327	27	514	17	9	2009
36985_2_154	27	306	19	3	2009
36812_2_64	27	541	21	7	2009
36984_2_341	27	92	8	8	2008
36984_2_38	28	125	29	9	2008
36984_2_173	28	213	7	10	2008
36812_1_255	28	459	12	8	2009
36812_2_244	28	546	13	7	2009
36985_2_179	28	410	3	4	2009	Pneumonia
36812_1_191	28	541	12	8	2009
36985_2_356	28	422	15	4	2009
36985_2_148	28	483	27	3	2009
37017_2_185	28	274	26	8	2008
36983_2_157	28	189	5	11	2008
36773_2_181	28	668	14	4	2010
36983_2_249	28	63	31	10	2008	Pneumonia
36984_2_291	28	132	6	10	2008	Severe pneumonia
36982_2_218	28	430	5	2	2009
36984_2_312	28	246	29	7	2008
36984_2_76	28	273	1	10	2008	Very severe pneumonia
36812_1_27	28	335	3	9	2009
36983_2_88	28	122	17	10	2008
36985_2_165	28
36985_2_171	28	243	25	5	2009
36983_2_149	28	60	28	10	2008
36985_2_9	28	252	3	6	2009	Pneumonia
37017_2_87	28	244	22	8	2008
37311_1_267	28	61	3	3	2008
38087_1_307	28	61	3	3	2008
36983_1_202	29	212	2	1	2009
36984_2_65	29	136	8	10	2008	Pneumonia
36983_1_310	29	366	19	1	2009
36773_2_166	29	635	5	7	2010	Pneumonia
36773_2_339	29	562	25	5	2010
36773_2_333	29	639	27	7	2010
36774_1_2	30	520	10	11	2009	Pneumonia
37017_2_219	30	276	1	9	2008
36774_2_33	30	544	18	3	2010
36984_2_190	30	121	21	8	2008
36984_2_262	30
36985_2_91	30	305	30	3	2009
36984_2_100	30	301	26	9	2008
37017_2_41	30	127	11	7	2008
36774_2_127	30	731	6	1	2010
36812_1_30	30	304	12	8	2009
36773_2_308	30	516	18	3	2010
36983_2_185	30	60	31	10	2008
36983_2_147	30	336	27	10	2008
36985_2_41	30	210	10	6	2009
36985_2_82	30	456	25	3	2009
36983_1_7	30	102	24	1	2009
36985_1_133	30	518	4	5	2009
36985_1_381	30	304	29	6	2009
36774_2_189	30	580	4	1	2010
36983_2_251	30	306	4	11	2008
36983_2_93	30	123	3	11	2008
36983_2_87	30	217	27	10	2008	Very severe pneumonia
36983_2_188	30	309	20	10	2008	Very severe pneumonia
36774_2_215	30	458	19	1	2010
36984_2_107	30	189	4	10	2008	Pneumonia
36983_2_259	30	144	24	11	2008	Severe pneumonia
36985_1_301	30	181	12	5	2009
36985_2_301	33	212	27	5	2009
36984_2_328	33	92	9	9	2008
36984_2_92	33	152	20	8	2008
36984_2_309	33	110	8	8	2008	Severe pneumonia
37017_2_80	34	184	13	6	2008
36985_1_128	34	369	5	6	2009
36812_1_286	34	578	3	8	2009
36773_2_334	34	610	14	6	2010	Pneumonia
36774_1_180	34	394	16	10	2009
36774_1_258	34	519	10	11	2009
36773_2_148	34	673	16	3	2010
36774_2_187	34	643	25	1	2010
37017_2_358	34	60	6	3	2008
36983_2_105	34	244	27	11	2008
36984_2_85	34	58	20	9	2008	Pneumonia
36984_2_314	34	91	3	7	2008
36812_1_217	34	516	20	8	2009
36985_2_250	34	306	19	3	2009
38087_1_118	34	90	25	4	2008
38087_1_281	34	91	17	3	2008
36812_1_154	34	490	25	7	2009
36812_1_50	34	334	17	8	2009
38087_1_192	34	91	14	4	2008
38087_1_246	34	89	28	4	2008
36812_2_307	34	427	17	7	2009
36774_1_192	34	548	21	9	2009
36774_1_223	34	408	30	10	2009	Pneumonia
36985_2_66	34	471	24	4	2009
36773_2_357	34	730	30	8	2010
37311_1_257	34	91	17	3	2008
36983_2_159	34	61	6	11	2008
38087_1_152	34	35	1	5	2008
36985_1_93	34	151	18	2	2009
36812_1_58	34	365	25	8	2009
37017_2_293	34	183	17	6	2008
36812_1_98	34	364	16	9	2009
36812_1_302	34	608	2	9	2009
36774_2_89	34	612	14	1	2010
36984_2_41	34	247	3	10	2008
36985_1_320	34	544	9	6	2009
36984_2_232	34	91	2	10	2008
36812_2_340	34	335	23	6	2009
36985_1_349	34	546	29	6	2009
37017_1_338	34	64	18	3	2008
37017_2_173	34	181	29	7	2008
36983_1_245	34	89	18	12	2008
37017_2_223	34	153	3	9	2008
36812_2_344	34	394	27	6	2009
36982_2_126	34	92	9	2	2009
36774_2_19	34	488	12	2	2010
36812_2_341	34	274	20	7	2009
36812_1_253	34	382	9	8	2009	Pneumonia
37311_1_79	34	60	6	3	2008
36983_2_264	34
36983_2_155	34	123	3	11	2008
37311_1_3	34	64	18	3	2008
36812_2_249	34	427	10	8	2009
36812_1_171	34	366	5	10	2009
36812_1_21	34	344	27	8	2009	Pneumonia
36983_2_110	34	220	9	11	2008	Pneumonia
36773_2_42	34	699	30	7	2010
37017_2_256	34	61	4	6	2008
36773_2_368	34	637	5	7	2010
36983_1_359	34	212	28	1	2009
36983_1_86	34	246	12	1	2009
36773_2_33	34	679	27	9	2010	Severe pneumonia
36812_2_256	34	365	23	7	2009
36812_1_228	34	518	4	9	2009
36983_1_263	35	153	27	1	2009
36983_2_325	35	31	26	11	2008
36984_2_351	35	122	20	8	2008
36983_1_257	35	122	21	1	2009
36983_1_262	35	323	29	12	2008	Pneumonia
36983_1_4	35	121	26	12	2008
38087_1_287	35	61	15	2	2008
36774_2_357	35	670	9	3	2010
36774_2_261	35	487	9	3	2010
36812_2_319	35	305	14	7	2009
36773_2_103	35	691	4	10	2010	Pneumonia
36773_2_45	35	723	1	10	2010
36983_1_356	35	64	29	12	2008
37311_1_263	35	61	15	2	2008
37017_2_186	35	29	21	5	2008
36774_2_266	35	453	3	2	2010
36983_2_275	35	61	27	10	2008
36773_2_131	35	667	6	8	2010
37017_2_202	35	62	23	6	2008
36773_2_168	35	639	13	7	2010
36985_2_330	35	174	18	4	2009	Pneumonia
36983_2_73	35	92	27	11	2008
36774_2_78	35	472	1	2	2010	Pneumonia
36983_2_244	35	25	20	10	2008	Very severe pneumonia
36812_1_381	35	334	12	8	2009
37017_2_81	35	211	3	9	2008
36774_1_328	35	605	20	10	2009
36984_2_217	35	145	15	9	2008	Pneumonia
36983_2_234	35	61	21	11	2008
37017_2_203	35	93	24	7	2008
36985_1_1	35	183	27	4	2009
36773_2_101	35	730	12	10	2010
36985_2_151	35	182	7	4	2009
36812_1_136	35	576	21	9	2009
36985_1_298	35	243	13	3	2009
37017_2_164	35	184	9	6	2008
36984_2_158	35	151	21	8	2008
37017_1_122	35	243	26	6	2009
36774_1_354	35	349	28	10	2009	Pneumonia
36812_2_309	37	303	20	7	2009		type_b
36983_1_43	37	398	28	1	2009		type_b
36774_2_210	37	429	29	12	2009		type_b
36774_2_308	37	609	21	12	2009		type_b
36812_2_383	37	513	16	7	2009		type_b
37017_2_46	37	151	6	6	2008		type_b
36773_2_227	37	728	9	8	2010		type_b
38087_1_308	37	31	29	4	2008		type_b
38087_1_158	37	91	7	4	2008		type_b
36812_2_282	37	457	30	6	2009		type_b
36774_1_132	37	425	17	11	2009		type_b
36774_2_217	37	641	22	1	2010		type_b
37017_2_116	37	121	7	5	2008		type_b
36774_1_179	37	578	20	10	2009		type_b
36773_2_49	37	671	12	7	2010		type_b
36774_2_91	37	547	18	1	2010		type_b
37017_2_69	37	183	8	7	2008		type_b
36774_1_65	37	424	2	12	2009		type_b
36773_2_356	37	697	9	7	2010		type_b
36773_2_257	37	672	4	8	2010		type_b
36984_2_131	37	308	10	10	2008		type_b
36773_2_2	37	701	11	8	2010		type_b
36984_2_204	37	76	23	9	2008	Severe pneumonia	type_b
36983_2_137	37	336	27	11	2008		type_b
36774_2_320	37	640	21	12	2009		type_b
36983_2_307	37	305	27	10	2008		type_b
36774_2_98	37	549	29	1	2010		type_b
36985_1_374	37	484	17	6	2009		type_b
36985_2_8	37	517	28	5	2009		type_b
36773_2_178	37	693	15	3	2010		type_b
36812_1_118	37	548	20	8	2009		type_b
36985_2_3	37	334	16	6	2009		type_b
37017_2_281	37	244	29	8	2008		type_b
36985_1_288	37	429	9	6	2009		type_b
36985_2_69	37	427	5	6	2009		type_b
36984_2_73	37	305	3	10	2008		type_b
36774_1_305	37	392	15	10	2009		type_b
36774_2_378	37	608	19	11	2009		type_b
36812_2_315	37	465	8	7	2009	Pneumonia	type_b
36774_2_288	37	453	15	12	2009		type_b
36773_2_249	38	576	21	4	2010
36812_1_211	38	495	14	8	2009
36812_1_35	38	389	25	9	2009	Pneumonia
36985_1_97	38	217	29	4	2009	Pneumonia
36774_1_267	38	425	3	12	2009
36984_2_199	38	312	3	10	2008	Pneumonia
36983_1_114	38	153	9	1	2009
36983_1_17	38	395	11	12	2008
36985_1_169	38	211	7	5	2009
36774_1_250	38	394	30	9	2009
36984_2_112	38	118	23	9	2008
36983_1_14	38	336	5	1	2009
36984_2_325	38	304	25	9	2008
36812_2_189	38	471	27	7	2009	Pneumonia
36774_1_263	38	459	30	11	2009
36983_1_144	38	305	24	12	2008
36985_1_102	38	331	6	3	2009
36983_1_331	38
36985_1_130	38
36983_1_90	38	337	17	1	2009
36983_2_126	38	183	20	10	2008
36984_2_153	38	212	15	9	2008
36812_1_318	38	487	4	8	2009
36983_2_311	38	142	1	11	2008	Pneumonia
36773_2_12	38	729	21	9	2010
36985_1_241	38	125	24	2	2009
36983_1_361	38	151	30	1	2009
36985_1_243	38	184	25	2	2009
36812_1_374	38	479	27	7	2009	Severe pneumonia
36983_1_77	38	397	30	1	2009
36812_1_283	38	276	22	8	2009	Pneumonia
36812_2_375	38	274	22	7	2009	Pneumonia
36983_2_300	38	366	12	11	2008
36812_1_144	38	381	14	9	2009	Pneumonia
36774_1_220	38	605	1	10	2009
36774_1_58	38	581	12	10	2009
36985_1_140	38	337	12	3	2009	Severe pneumonia
36985_2_63	38	305	31	3	2009
36812_1_151	38	397	4	9	2009
37822_1_25	38	540	19	1	2010	Pneumonia
36812_2_120	38	551	13	7	2009	Pneumonia
36774_2_177	38	489	11	1	2010
36982_2_22	38	152	2	3	2009
36812_2_184	38	421	12	7	2009	Pneumonia
36983_1_207	38	397	20	1	2009
36983_2_296	38	271	20	11	2008
36985_1_256	38	244	9	6	2009
36812_1_167	38	398	1	10	2009
36774_2_260	38	549	17	2	2010
36984_2_2	38	221	24	9	2008	Pneumonia
37017_2_209	38	128	3	9	2008
36812_2_114	38	431	22	7	2009
36774_1_53	38	623	19	10	2009	Pneumonia
36774_2_332	38	513	4	2	2010	Severe pneumonia
36774_1_138	38	397	5	11	2009
36982_2_378	38	216	10	2	2009
36774_1_164	39	526	17	11	2009	Pneumonia
36985_1_263	39	397	5	5	2009
36982_2_118	39	365	17	2	2009
36985_2_210	39	181	25	3	2009
36984_2_264	39	183	3	10	2008
36982_2_340	39	278	17	2	2009
36985_2_299	39	335	26	5	2009
36985_2_283	39	319	30	3	2009
36774_1_219	39	566	26	10	2009	Pneumonia
37017_1_64	39	518	8	9	2009
37017_1_128	39	439	17	6	2009	Pneumonia
36774_1_218	39	396	30	9	2009
36774_2_285	39	514	5	1	2010
36774_1_351	39	425	16	10	2009
36983_2_166	39	243	19	11	2008
36812_1_179	39	332	14	8	2009
36774_1_185	39	394	24	10	2009
36812_1_232	39	364	26	8	2009
36812_1_70	39	490	18	9	2009
36812_1_24	39	333	21	8	2009	Pneumonia
36985_2_317	39	365	3	4	2009
36983_1_381	39	123	4	2	2009
36985_1_164	39	151	4	3	2009
36773_2_206	39	577	11	6	2010
36773_2_256	39	579	12	4	2010
36774_1_66	39	396	12	11	2009
36985_1_182	39	302	15	6	2009
36985_1_173	39
36812_1_279	39	332	18	8	2009
36774_1_125	39	398	27	10	2009	Pneumonia
36774_2_29	39	610	8	1	2010
36985_2_217	39	214	11	4	2009
36985_2_168	39	336	16	4	2009
36812_1_219	39	333	24	8	2009
36985_2_70	39	183	15	4	2009
36983_2_76	39	31	21	11	2008
36774_1_22	39	518	8	10	2009
36985_1_148	39
36983_1_227	39	153	23	1	2009
36985_2_258	39	215	25	4	2009
36983_1_234	39	365	2	1	2009
36983_1_110	39	123	5	1	2009
36984_2_203	39	274	7	10	2008
36985_2_190	39	458	23	3	2009
36773_2_270	39	651	11	6	2010	Pneumonia
36983_1_351	39	334	12	12	2008	Pneumonia
36984_2_353	39	228	22	9	2008	Pneumonia
36774_1_133	39	552	7	12	2009
36812_1_331	39	429	21	9	2009
36774_2_15	39	488	16	3	2010
36812_1_53	39	364	29	8	2009
36774_2_304	39	456	12	2	2010
36812_1_77	39	545	5	10	2009
36774_2_375	39	579	8	12	2009
36983_2_14	40	320	20	11	2008	Pneumonia
36773_2_248	40	635	23	3	2010
36774_1_251	40	414	30	10	2009	Very severe pneumonia
36985_1_274	40	337	11	6	2009
36773_2_369	40	545	16	4	2010
36773_2_104	40	672	22	9	2010
36773_2_113	40	607	12	7	2010
36773_2_175	40	643	23	7	2010
36982_2_350	40	431	16	2	2009
36812_1_259	40	575	12	9	2009
36982_2_380	40	214	12	2	2009
36985_2_106	40	202	17	4	2009	Pneumonia
36985_2_27	40	211	24	4	2009
36982_2_376	40	159	9	2	2009
36985_2_4	40	213	22	5	2009
37017_1_283	40	671	6	1	2010
36983_2_175	40	208	30	11	2008	Pneumonia
36985_1_71	40	364	5	5	2009
36774_2_200	40	549	1	2	2010
36812_2_241	40	578	31	7	2009
36773_2_268	40	607	7	6	2010
36773_2_265	40	667	10	9	2010
36774_1_370	40	363	23	9	2009
36812_1_295	40	363	17	9	2009
36984_2_104	40	241	29	9	2008	Severe pneumonia
36984_2_211	40	221	9	9	2008	Pneumonia
36985_1_162	40	425	3	3	2009
36983_1_372	40	400	19	1	2009
36985_1_134	40	393	6	3	2009
36773_2_289	40	636	10	8	2010
36985_1_209	40	241	21	2	2009	Severe pneumonia
36773_2_30	40	578	19	5	2010
36774_1_86	40	547	12	10	2009
36774_1_74	40	609	5	11	2009
36984_2_355	40	140	23	9	2008	Pneumonia
36774_2_86	40	730	8	12	2009
36812_1_207	40	514	9	9	2009
37017_2_190	40
36774_1_377	40	396	12	10	2009
36985_2_205	40	322	27	5	2009
37017_2_315	40	213	1	9	2008
36773_2_291	40	638	19	8	2010
36985_2_277	40	425	7	4	2009
36985_2_14	40	458	26	5	2009
37017_1_86	40	299	23	7	2009
36983_1_10	40	336	1	1	2009
36985_1_203	40	428	8	5	2009
36812_1_204	40	393	28	8	2009
36982_2_352	40	123	16	2	2009
36983_1_282	40	306	6	1	2009
36985_1_214	40	531	16	6	2009	Severe pneumonia
36983_1_203	40	368	2	2	2009
36985_1_26	40	245	23	6	2009
36985_1_317	41	428	20	2	2009
36985_1_44	41	303	11	3	2009
36985_2_324	41	243	15	4	2009
36812_1_319	41	579	12	8	2009
36983_1_250	41	90	6	1	2009
36774_2_301	41	514	26	2	2010
36985_1_65	41	187	29	4	2009	Pneumonia
38087_1_222	41	154	8	4	2008
37017_1_190	41	185	27	4	2009
36983_1_5	41	81	21	1	2009	Pneumonia
36983_2_143	41	207	1	12	2008	Pneumonia
36982_2_20	41	436	28	2	2009	Pneumonia
36985_2_377	45	189	1	4	2009	Pneumonia
36983_2_2	45	304	10	11	2008
36985_2_37	45	527	3	6	2009	Pneumonia
36984_2_294	45	90	1	10	2008
38087_1_350	45	92	26	2	2008
36983_2_150	45	304	20	10	2008
36985_2_50	45	182	25	3	2009
36983_1_27	45	95	22	12	2008
36982_2_310	45	184	17	2	2009
36812_1_233	45	490	18	9	2009
36812_2_311	45	274	22	7	2009
37017_1_50	45	365	16	10	2009
36985_2_203	45	518	25	5	2009
36985_1_157	45	335	19	2	2009
36982_2_184	45	184	3	2	2009
36774_1_229	45	396	26	11	2009
37017_2_95	45	60	1	9	2008
37017_2_230	45	92	26	2	2008
36985_2_187	45	456	30	3	2009
36985_1_190	45	429	6	6	2009
36985_1_344	45	519	1	6	2009
36812_1_55	45	425	1	9	2009
36812_1_202	45	305	27	8	2009
36983_2_18	45	155	15	10	2008
36985_1_18	45	334	3	7	2009
36812_2_86	45	256	9	7	2009	Pneumonia
36984_2_51	45
36774_1_296	45	367	28	10	2009
36774_1_62	45	605	15	10	2009
36773_2_221	45	576	3	5	2010
37017_2_72	45	183	24	6	2008
36983_1_248	45	119	19	1	2009
36984_2_207	45	273	10	10	2008
37017_2_59	45	308	27	8	2008
36983_1_157	45	334	10	12	2008
36983_2_366	45	305	30	10	2008
36985_1_179	45	183	22	2	2009	Pneumonia
36812_1_137	45	456	2	10	2009
36812_1_218	45	275	28	7	2009
36983_2_113	45
36985_1_22	45	247	19	6	2009
37822_1_19	45	399	19	6	2009
36985_1_30	45	246	29	6	2009
36984_2_381	45	213	19	8	2008
37017_2_79	45	122	29	7	2008
36985_1_63	45	150	19	2	2009
36982_2_370	45	148	17	2	2009	Pneumonia
36985_2_31	45	456	31	3	2009
37017_1_346	45	255	27	6	2009	Pneumonia
36985_1_232	45	164	7	3	2009	Pneumonia
36984_2_274	46	243	11	8	2008
36812_2_159	46	544	29	7	2009
36774_2_145	46	581	11	1	2010
37017_2_42	46	60	27	6	2008
36984_2_70	46	184	29	9	2008
36774_1_282	46	639	30	9	2009
36983_1_33	46	367	19	1	2009
36773_2_350	46	609	12	4	2010
36983_2_225	46	308	3	12	2008	Pneumonia
36984_2_194	46	118	26	9	2008
36985_2_34	46	516	30	5	2009
37017_2_110	46	149	15	6	2008	Pneumonia
36983_2_61	46	229	30	10	2008	Pneumonia
36983_2_269	46	319	2	12	2008
36983_2_306	46
36983_1_298	46	350	2	1	2009
36985_2_20	46	245	13	4	2009
37017_2_314	46	89	22	5	2008
36774_1_5	46	546	7	12	2009
36773_2_151	46	613	16	4	2010	Pneumonia
38087_1_250	46	57	27	3	2008
37017_2_297	46	120	23	6	2008
36983_2_329	46	306	1	12	2008
36984_2_209	46	245	22	9	2008
37017_2_152	46	119	16	5	2008
36983_2_146	46	213	20	10	2008
36983_2_19	46	301	5	11	2008
36984_2_255	46	245	19	9	2008
36984_2_91	46	184	15	9	2008
37311_1_133	48	30	21	12	2007
36812_1_303	48	365	9	9	2009
36985_2_89	48	200	9	4	2009	Pneumonia
36985_2_65	48	273	1	6	2009
36983_2_82	48	64	15	10	2008	Severe pneumonia
36982_2_56	48	364	3	2	2009
36985_1_212	48	514	15	6	2009
36773_2_137	48	716	31	8	2010	Severe pneumonia
36812_1_342	48	486	27	7	2009
36984_2_63	48	129	16	9	2008
36984_2_296	48	246	8	9	2008
36985_1_12	48	401	11	3	2009
36983_2_55	48	342	24	10	2008	Very severe pneumonia
36983_2_46	48	153	20	11	2008	Pneumonia
36774_1_201	48	426	30	11	2009
36773_2_102	48	671	14	9	2010
36985_2_56	48	389	18	3	2009
38087_1_157	48	30	21	12	2007
36812_1_262	48	516	26	8	2009
36985_1_47	48	210	27	4	2009	Pneumonia
36985_2_227	48	519	15	5	2009
36812_1_199	48	333	16	9	2009
36985_2_167	48	485	18	5	2009
36983_1_305	48	395	16	12	2008
36985_1_14	48	399	13	3	2009
37017_1_28	48	394	19	10	2009
36983_2_116	48	122	20	10	2008
36773_2_325	48	702	30	8	2010
36985_2_291	48	483	15	5	2009
36774_1_15	48	707	30	11	2009
36773_2_34	48	638	12	8	2010
36812_2_314	48	302	30	6	2009
36983_2_274	48	160	22	10	2008
36774_1_55	48	600	20	10	2009	Pneumonia
36983_2_241	48	61	10	11	2008
36985_2_328	48	455	17	4	2009
37017_2_369	48	294	6	9	2008	Pneumonia
36774_2_324	48	668	18	2	2010
36812_1_312	48	301	27	7	2009
36774_1_178	48	545	14	10	2009
36985_1_335	48	458	28	4	2009
36983_2_376	48	92	13	10	2008
36774_1_244	48	575	25	9	2009
36812_1_103	48	450	30	9	2009	Severe pneumonia
36812_1_119	48	334	4	9	2009
36982_2_50	48	246	27	2	2009
38087_1_280	48	151	2	5	2008
36773_2_174	48	635	11	6	2010
36812_2_313	48	334	8	7	2009
36983_2_38	48	366	17	11	2008
36812_1_214	49	339	7	8	2009
36983_1_378	49	305	7	1	2009
36985_2_54	49	483	14	3	2009	Pneumonia
36773_2_90	49	576	7	5	2010
36985_1_290	49	183	5	3	2009	Pneumonia
36812_1_81	49	338	28	8	2009
36983_1_123	49	275	8	12	2008
36812_1_276	49	364	8	8	2009
37017_1_288	49	180	22	8	2008
36774_1_373	51	486	8	10	2009
36984_2_227	52	219	13	10	2008	Pneumonia
36984_2_279	52	122	15	9	2008
36773_2_66	52	666	31	8	2010
36812_1_231	52	641	16	9	2009
36983_1_367	52	398	23	12	2008
36984_2_117	52	127	20	9	2008	Pneumonia
36984_2_363	52	20	1	10	2008	Severe pneumonia
36984_2_44	52	276	30	9	2008	Pneumonia
36985_2_181	52	365	7	4	2009
36984_2_256	52	92	11	8	2008
36983_2_189	52	213	5	11	2008
37017_1_248	52	237	27	10	2008
37017_2_94	52	151	29	5	2008
37017_1_280	52	275	30	9	2008
36982_2_28	52	151	23	2	2009
36983_2_268	52	62	12	11	2008
36812_1_174	52	426	31	8	2009
36774_2_286	52	396	10	12	2009
36984_2_27	52	276	15	9	2008
36984_2_360	52	185	9	9	2008
37017_2_377	52	243	29	8	2008
36774_1_249	52	429	28	10	2009
36983_2_62	52	129	16	10	2008	Pneumonia
36984_2_79	52	213	7	10	2008
37017_1_276	52	244	6	10	2008
36984_2_347	52	94	18	8	2008
36985_1_339	52	429	26	2	2009
36983_1_241	52	366	15	12	2008
36984_2_140	52	240	2	10	2008
37017_2_35	52	213	30	7	2008
36983_2_292	52	31	18	11	2008
38087_1_28	52
36773_2_180	52	501	16	3	2010	Severe pneumonia
36774_1_30	52	670	15	10	2009
36983_1_148	52	123	12	1	2009
36774_1_45	52	459	27	11	2009
36983_1_285	52	91	11	12	2008
36774_1_94	52	607	6	10	2009
36983_2_49	52	313	4	11	2008	Very severe pneumonia
36983_1_2	52	103	23	12	2008	Pneumonia
36985_1_291	52	389	1	5	2009	Pneumonia
36985_2_353	52	212	18	5	2009
37017_2_113	52	211	3	9	2008
36812_1_95	52	362	28	8	2009
36774_1_176	53	397	17	11	2009	Pneumonia
36812_2_179	53	396	3	8	2009
36983_2_27	53	275	29	10	2008
36983_1_70	53	123	29	12	2008
36985_1_244	53	225	15	6	2009	Pneumonia
36812_2_90	53	303	15	7	2009
36812_1_267	53	335	19	9	2009
36773_2_153	53	641	21	4	2010
36774_1_325	53	670	10	11	2009
36985_2_284	53	457	23	3	2009
36985_1_79	53	178	27	4	2009	Very severe pneumonia
36985_2_334	53	484	22	4	2009
36774_2_284	53	426	1	1	2010
36985_2_33	53	243	16	6	2009
36774_2_327	53	516	12	3	2010
36774_1_189	53	429	28	10	2009
36812_1_296	53	305	27	8	2009
36774_1_281	53	406	5	10	2009	Pneumonia
36812_1_45	53	365	5	10	2009
36983_2_178	53	80	19	10	2008	Severe pneumonia
36983_2_65	53	124	3	12	2008
36812_1_140	53	551	10	9	2009
36985_1_319	53	429	23	2	2009
36985_2_58	53	493	19	3	2009
36774_2_240	53	487	11	2	2010
36774_2_74	53	638	27	1	2010
36983_2_263	53	338	27	11	2008	Pneumonia
36774_1_345	53	333	12	10	2009
36774_1_203	53	395	1	12	2009
36774_1_162	53	393	13	11	2009
36985_2_16	53	514	28	5	2009
36774_1_241	53	427	2	11	2009	Pneumonia
36774_2_130	53	487	3	2	2010
36985_2_80	53	184	23	4	2009
36983_2_63	53	94	3	11	2008
36774_2_224	53	579	1	1	2010
36985_1_126	53	393	4	6	2009
36774_1_33	53	427	2	12	2009
36985_2_142	53	423	21	4	2009
36774_1_77	53	464	27	11	2009	Pneumonia
36774_2_156	53	581	18	12	2009
36985_1_356	53	303	6	3	2009
36812_1_336	53	304	3	9	2009
36812_1_62	53	270	13	8	2009
36812_1_359	53	363	18	9	2009
36985_1_323	53	181	2	5	2009
36812_2_243	54	275	3	8	2009
36983_1_109	54	366	30	1	2009
36985_1_174	54	186	14	3	2009
36984_2_228	54	244	30	9	2008
36983_1_196	54	61	29	12	2008
36984_2_133	54	151	10	10	2008	Severe pneumonia
36983_2_23	54	65	25	10	2008	Severe pneumonia
36985_2_295	54	368	20	5	2009
36982_2_216	54	215	3	2	2009
37311_1_195	54	121	20	3	2008
36983_1_147	54	285	16	12	2008
36983_2_40	54	67	16	11	2008	Pneumonia
36984_2_289	54	275	6	10	2008
36983_2_282	54	214	23	10	2008
36983_1_50	54	71	8	1	2009	Pneumonia
37017_2_270	54	31	15	1	2008
36983_2_314	54	122	24	10	2008
36983_1_222	54	94	8	1	2009
36983_2_312	54	60	24	10	2008
36985_2_311	54	305	13	4	2009
36985_1_36	54	153	3	3	2009
36984_2_36	54	274	26	9	2008
37311_1_7	54	31	15	1	2008
36985_1_55	54	123	26	2	2009
36983_2_20	54	305	15	10	2008
36983_2_226	54	184	17	11	2008
36984_2_17	54	59	17	9	2008
36984_2_368	54	275	16	9	2008
36984_2_208	54	338	26	9	2008
36984_2_123	54	63	15	9	2008
36983_2_103	54	28	26	11	2008
36983_2_273	54	61	10	11	2008
36983_1_292	54	91	29	12	2008
36983_2_142	54	184	13	11	2008
36985_1_175	54	420	28	4	2009
36985_2_185	54	516	11	4	2009
38087_1_219	54	121	20	3	2008
38087_1_274	54	61	17	4	2008
36985_2_208	54	303	24	4	2009
36985_1_289	54	275	30	4	2009
36983_1_131	54	184	21	1	2009
36983_2_164	54	184	17	11	2008	Pneumonia
36985_1_222	54	484	6	6	2009
36983_2_66	54	83	12	11	2008	Severe pneumonia
36983_1_146	54	128	9	1	2009
36774_2_195	55	549	2	3	2010
36983_2_270	55	99	13	11	2008	Pneumonia
36984_2_90	55	245	18	8	2008
36984_2_246	55	187	14	8	2008	Very severe pneumonia
36773_2_157	55	669	3	5	2010
36984_2_272	55	196	27	9	2008	Very severe pneumonia
37017_2_325	55	119	17	6	2008
36984_2_281	55	307	16	9	2008
36812_1_183	55	458	18	8	2009
36774_2_172	55	521	2	2	2010
37017_2_108	55	120	12	6	2008
36983_1_173	55	121	2	2	2009
36984_2_154	55	184	18	8	2008
36984_2_321	55	313	22	9	2008	Pneumonia
36984_2_215	55	184	15	9	2008
36985_1_165	55	212	4	5	2009
36985_2_215	55	182	8	4	2009
36985_2_273	56	364	3	4	2009
36983_1_336	56	366	24	12	2008
36774_2_168	56	487	17	2	2010
36983_1_186	56	277	6	1	2009
36985_2_335	56	271	15	5	2009
36985_2_298	56	244	18	4	2009
36984_2_302	56	29	15	9	2008
36773_2_336	56	607	17	6	2010
36983_1_37	56	211	22	1	2009
36983_1_172	56	123	2	1	2009
36774_2_92	56	426	18	12	2009
36983_2_301	56	92	2	12	2008
36984_2_299	56	184	13	10	2008
36774_2_103	56	698	3	3	2010
36812_1_31	56	563	7	9	2009	Pneumonia
36774_2_281	56	461	22	1	2010
36773_2_255	56	638	11	5	2010
36773_2_276	56	673	19	3	2010
36812_1_176	56	515	1	9	2009
37017_2_92	56	122	26	5	2008
36812_1_334	56	304	2	9	2009
37017_2_249	56	103	28	8	2008
37017_2_287	56	275	4	9	2008
36773_2_272	56
36985_2_26	56	120	19	3	2009
36774_1_276	56	641	25	9	2009
36983_1_100	56	274	26	12	2008
36774_1_348	56	545	1	10	2009
36985_2_378	56	124	23	3	2009	Pneumonia
36812_1_345	56	546	21	8	2009
36984_2_101	56	55	11	10	2008	Severe pneumonia
36774_1_1	56	702	2	12	2009
36773_2_292	56	607	3	7	2010	Pneumonia
36774_1_238	56	383	5	11	2009	Pneumonia
38087_1_286	56	121	15	4	2008
36773_2_56	56	558	29	4	2010
36984_2_213	56	153	12	9	2008
37017_2_12	56	146	2	7	2008
37017_2_148	56	92	9	5	2008	Pneumonia
36985_1_119	56	336	26	2	2009
36985_2_340	56	179	19	3	2009
36773_2_331	56	702	20	9	2010
36773_2_32	56	638	28	5	2010
36812_2_154	57	395	15	7	2009
36983_1_78	57	155	5	1	2009
36812_1_163	57	393	28	9	2009	Pneumonia
36984_2_147	57	158	20	9	2008	Pneumonia
36774_2_110	57	488	1	2	2010
36985_1_3	57	486	29	4	2009
36773_2_327	57	657	4	9	2010	Pneumonia
38087_1_88	57	122	30	4	2008
36812_2_26	57	299	15	7	2009
36985_1_136	57	118	7	3	2009
36774_2_184	57	422	12	12	2009
[truncated: 1,971 more rows]
